# Supplementary material for: Almond Grafting for Plum Pox Virus Resistance Triggers Significant Transcriptomic and Epigenetic Shifts in Peaches
Source: Int J Mol Sci. 2024 Dec 30;26(1):248. doi: 10.3390/ijms26010248 (PMC11720244; doi:10.3390/ijms26010248)
Supplement: Supplementary file 1 [file ijms-26-00248-s001.zip]

Archive with 6 entries (6 files):
- ijms-335849R1-Supplementary Figures S1-S4.pdf
- ijms-335849R1-Supplementary TableS1.xlsx
- ijms-335849R1-Supplementary TableS2.xlsx
- ijms-335849R1-Supplementary TableS3.xlsx
- ijms-335849R1-Supplementary TableS4.xlsx
- ijms-335849R1-Supplementary TableS5.xlsx
