# Supplementary material for: Almond Grafting for Plum Pox Virus Resistance Triggers Significant Transcriptomic and Epigenetic Shifts in Peaches
Source: Int J Mol Sci. 2024 Dec 30;26(1):248. doi: 10.3390/ijms26010248 (PMC11720244; doi:10.3390/ijms26010248)
Supplement: Supplementary file 1 [file ijms-26-00248-s001.zip › ijms-335849R1-Supplementary TableS1.xlsx]

## Sheet: Homografted vs Control
Table S1: Differentially expressed genes in the various conditions tested.
gene	padj	lfcShrunk	lfcShrunkSE
Prupe.1G000400_v2.0.a1	4.4435547397801e-10	-1.20876894061595	0.186986407034064
Prupe.1G000800_v2.0.a1	0.0101712399111802	-0.428378952263844	0.147730192223368
Prupe.1G001100_v2.0.a1	5.50335620777024e-09	0.925662721707114	0.151509512314161
Prupe.1G001200_v2.0.a1	0.00801645229356077	-0.702060457225945	0.252244090147458
Prupe.1G001300_v2.0.a1	0.00748408520849228	-0.555749349898435	0.189710734290206
Prupe.1G001600_v2.0.a1	0.0109227964903266	1.26673484938289	0.567303631846758
Prupe.1G002300_v2.0.a1	0.034215954837191	-0.405872914926951	0.167982231257654
Prupe.1G002800_v2.0.a1	4.26486742938047e-05	-0.542138906568828	0.121967448568243
Prupe.1G002900_v2.0.a1	3.08274538927473e-18	2.15550440722371	0.241792900782724
Prupe.1G003000_v2.0.a1	4.03438086274716e-10	1.80300597792035	0.281889887079557
Prupe.1G003100_v2.0.a1	2.6689203351312e-10	2.05238676314915	0.318184713834786
Prupe.1G003300_v2.0.a1	0.00472764883468895	-0.539275386751775	0.170674751022409
Prupe.1G004200_v2.0.a1	0.00140116696948158	2.16962263062752	0.75094972875101
Prupe.1G004700_v2.0.a1	0.0062734980362171	-0.436374642766095	0.142019453025638
Prupe.1G005400_v2.0.a1	0.0276589537533254	0.812249031853544	0.384667400005797
Prupe.1G005600_v2.0.a1	2.07692140729934e-25	5.74729864875822	0.540124541142211
Prupe.1G006100_v2.0.a1	0.000519068506292177	-0.49837116849502	0.130363301197374
Prupe.1G006400_v2.0.a1	0.000561997854613798	0.670154544409809	0.180815528831076
Prupe.1G006700_v2.0.a1	0.000153274907397385	0.537036473905774	0.127856134148959
Prupe.1G007000_v2.0.a1	0.000318365248681941	-0.671449846785499	0.173812643542485
Prupe.1G007400_v2.0.a1	1.10967159397132e-07	1.96343449587705	0.365730848196726
Prupe.1G007500_v2.0.a1	0.00587889456502487	0.939285432690365	0.34398925186541
Prupe.1G007700_v2.0.a1	0.00198216279671064	0.742530631709874	0.227420472646873
Prupe.1G008500_v2.0.a1	0.0373540118555791	-0.408511259688495	0.171302717456606
Prupe.1G008800_v2.0.a1	4.70001527512433e-06	1.72978443076025	0.376023700584067
Prupe.1G009500_v2.0.a1	0.00135217273000527	0.497022956163799	0.14026802841108
Prupe.1G009800_v2.0.a1	0.000356346675611361	4.0902878598587	1.08976265984188
Prupe.1G010400_v2.0.a1	0.00297193742439654	0.404853284348539	0.120847819023009
Prupe.1G010500_v2.0.a1	0.0115130602523107	0.361746760751431	0.125480284349833
Prupe.1G010900_v2.0.a1	0.000370290940793765	0.725121660129121	0.191171331999416
Prupe.1G011600_v2.0.a1	0.00398378586039203	-0.719876486650383	0.236843553713564
Prupe.1G011700_v2.0.a1	0.000243627730209623	0.853101276787227	0.221905754300402
Prupe.1G012100_v2.0.a1	7.69521138790617e-05	1.62514608829378	0.415448444948995
Prupe.1G012800_v2.0.a1	3.15132493124734e-05	1.45213948943236	0.3475784931914
Prupe.1G013300_v2.0.a1	0.0183833662990839	-0.650407532771079	0.262449625322099
Prupe.1G013500_v2.0.a1	2.02712958753709e-08	0.810474265445769	0.136736222609397
Prupe.1G014100_v2.0.a1	0.000138911396250043	-0.770406931159747	0.190990993610519
Prupe.1G014900_v2.0.a1	0.0474885488621683	-0.319134543025938	0.137300590968994
Prupe.1G015700_v2.0.a1	2.31159822971839e-06	2.06893515575499	0.436609687203023
Prupe.1G015800_v2.0.a1	0.000701482971965487	0.569747336624565	0.15444520942619
Prupe.1G016000_v2.0.a1	2.73703026441729e-09	1.09175188645089	0.176251264550229
Prupe.1G016100_v2.0.a1	6.92569508036787e-21	2.14997469713035	0.223851390369911
Prupe.1G016600_v2.0.a1	8.01828951414428e-07	-1.23977855990251	0.244194377405409
Prupe.1G016700_v2.0.a1	0.00712264352024584	-1.1554550632027	0.46347511565101
Prupe.1G017400_v2.0.a1	0.0142823896087951	0.310718853605807	0.109014880533357
Prupe.1G019000_v2.0.a1	0.000198696190668254	-1.04617031242803	0.275322376435924
Prupe.1G019100_v2.0.a1	3.88182258498172e-21	2.30919610364856	0.239237712050005
Prupe.1G019400_v2.0.a1	6.05849090526719e-07	1.11813214528623	0.216125431723221
Prupe.1G019500_v2.0.a1	0.000305281577548223	0.581116149652166	0.14694924078603
Prupe.1G020000_v2.0.a1	0.000568346291984611	0.710925412354783	0.193406074966663
Prupe.1G020200_v2.0.a1	0.0146390485798619	-0.600475496185963	0.228955236184272
Prupe.1G020800_v2.0.a1	6.1413211127684e-19	4.96480913938534	0.536189235473483
Prupe.1G021000_v2.0.a1	2.98664425941448e-07	-1.12218615209939	0.2113422852562
Prupe.1G021100_v2.0.a1	1.01769125414648e-05	-0.762682553946346	0.162777341038605
Prupe.1G021400_v2.0.a1	0.0124752670526811	-0.541123366508152	0.197601484547804
Prupe.1G022400_v2.0.a1	0.0162026295353142	-0.389439656534464	0.141911254029152
Prupe.1G022700_v2.0.a1	0.0328577148223084	1.52133063426496	1.28913404911739
Prupe.1G022900_v2.0.a1	4.09777737884746e-13	1.30148513570611	0.173426851053072
Prupe.1G023400_v2.0.a1	0.0176574728539211	-1.84029351666769	1.1233231969937
Prupe.1G024100_v2.0.a1	0.0416605290656054	-0.335372200665564	0.14092987208118
Prupe.1G024900_v2.0.a1	0.0247879606490835	-0.551556656812709	0.226469262479483
Prupe.1G025100_v2.0.a1	3.31866679602625e-12	-0.958525141603229	0.131881054768811
Prupe.1G025200_v2.0.a1	0.0283295605549312	-0.404269907023187	0.161402361810634
Prupe.1G025600_v2.0.a1	0.034701675241906	-0.401570082003457	0.166446730908197
Prupe.1G025700_v2.0.a1	0.00809313728047919	-0.671704260552605	0.239117208907106
Prupe.1G025900_v2.0.a1	2.99347591570395e-06	-0.768563837746302	0.154858531793016
Prupe.1G026100_v2.0.a1	5.78083026650457e-24	-1.68241241445963	0.162490641757573
Prupe.1G026200_v2.0.a1	1.58398496931277e-13	-1.20369532990437	0.157469595709651
Prupe.1G026700_v2.0.a1	0.0013924880114374	1.50617540267334	0.498614744897967
Prupe.1G027000_v2.0.a1	0.0262708773737127	-0.45367049937182	0.181829352974154
Prupe.1G027100_v2.0.a1	0.0263425310367059	0.475901418557651	0.191820018927695
Prupe.1G027500_v2.0.a1	0.0109227964903266	-0.649228245564607	0.240358723335816
Prupe.1G027600_v2.0.a1	0.00591598462890274	-0.653281504835099	0.222827261219613
Prupe.1G028400_v2.0.a1	1.71029024649258e-16	5.95258703058284	0.711504899188493
Prupe.1G028500_v2.0.a1	9.93346325553331e-15	2.55724836161905	0.323444035498513
Prupe.1G030200_v2.0.a1	0.0391377017185686	0.416073643264975	0.177023354086121
Prupe.1G030600_v2.0.a1	0.0365407388237014	0.433109798939395	0.182379326523269
Prupe.1G030800_v2.0.a1	0.0020079089511777	-0.395134782844731	0.113943139168664
Prupe.1G031100_v2.0.a1	1.82050234682281e-10	1.12286692430069	0.169220745534752
Prupe.1G031700_v2.0.a1	0.0430691455732581	-0.413748623456095	0.179580653905071
Prupe.1G033600_v2.0.a1	0.00120240401217084	1.46623188466038	0.474389552958117
Prupe.1G033900_v2.0.a1	0.00927178182644074	0.739624102280078	2.08416657557046
Prupe.1G035200_v2.0.a1	0.00683639425643668	0.635094353007619	0.218637062402329
Prupe.1G035500_v2.0.a1	1.13044670213027e-08	-1.2306620676307	0.208236483471478
Prupe.1G036000_v2.0.a1	0.000353927694669909	-0.57341350097953	0.148265766607716
Prupe.1G036800_v2.0.a1	6.88439188291044e-11	-1.33145487484476	0.197369569237838
Prupe.1G037200_v2.0.a1	0.00819750782178655	-0.521905045800482	0.178868823377612
Prupe.1G037900_v2.0.a1	7.64796827226786e-07	-2.03534496249885	0.410279967262547
Prupe.1G038100_v2.0.a1	0.00320431530975667	1.57382584512283	0.593727447785567
Prupe.1G038200_v2.0.a1	0.000136416393287204	6.0630468910964	2.46149877084354
Prupe.1G038500_v2.0.a1	8.22921736572161e-05	-0.549918170492898	0.128231651285169
Prupe.1G038800_v2.0.a1	0.0132233985333495	0.566562634772976	0.209402664599685
Prupe.1G039000_v2.0.a1	2.47248286570554e-06	-0.63031849596522	0.125075733156852
Prupe.1G039100_v2.0.a1	0.0121761262929238	0.378508175619328	0.131906844772523
Prupe.1G039500_v2.0.a1	0.00346475451863396	-0.585759475138899	0.184057238968498
Prupe.1G039700_v2.0.a1	0.00289113403302483	-0.727793705502792	0.231975018539148
Prupe.1G040000_v2.0.a1	0.0251513169714232	-0.329490244435239	0.12660264583233
Prupe.1G040400_v2.0.a1	0.0475353397598706	0.404616340828287	0.178589423729627
Prupe.1G040500_v2.0.a1	0.0116484492935048	0.361234940722916	0.124705502982854
Prupe.1G041200_v2.0.a1	0.00237576031188107	-1.14602617228683	0.386743513501017
Prupe.1G041400_v2.0.a1	0.00377366677710524	1.7761782025372	0.696347780016909
Prupe.1G041500_v2.0.a1	3.33861767876445e-05	0.767519725522811	0.174270228359798
Prupe.1G041700_v2.0.a1	0.0211822409547302	0.316157722682985	0.11750005926506
Prupe.1G042100_v2.0.a1	1.00064775787187e-21	2.94075732736791	0.299664931612541
Prupe.1G042200_v2.0.a1	2.37727814031735e-13	-1.05543367940956	0.138550821131501
Prupe.1G042300_v2.0.a1	1.4968270266865e-27	3.06241258983574	0.274172007897254
Prupe.1G042500_v2.0.a1	2.85106715839418e-05	-1.37939761070543	0.327088716620286
Prupe.1G042800_v2.0.a1	9.96454260072428e-09	-3.02798344262	0.525837297712642
Prupe.1G043300_v2.0.a1	0.000154949803216638	-1.04181883084934	0.269097292179528
Prupe.1G043500_v2.0.a1	0.00159112205828034	-1.01388600028815	0.319949242415923
Prupe.1G044700_v2.0.a1	0.00100611067380626	0.502260597633071	0.138323913661817
Prupe.1G045300_v2.0.a1	0.0443127614896565	0.30937193774672	0.130640247246252
Prupe.1G045500_v2.0.a1	0.0389387064100601	-0.347939839857673	0.144992257005362
Prupe.1G046000_v2.0.a1	8.53405757697062e-19	2.54077179757124	0.280284221701532
Prupe.1G046500_v2.0.a1	0.0130998919903755	-0.488015163037384	0.179732298135655
Prupe.1G047000_v2.0.a1	7.48821211249215e-06	0.861881185805913	0.182823557080343
Prupe.1G047400_v2.0.a1	0.0118764212955143	-0.963536867506244	0.40250369234136
Prupe.1G047800_v2.0.a1	2.42344529312851e-12	1.98664612205903	0.276905472356498
Prupe.1G048100_v2.0.a1	0.00423312129174636	0.562668786369453	0.179467461786337
Prupe.1G048300_v2.0.a1	0.0344627992431035	0.361965962900027	0.147915597121301
Prupe.1G048400_v2.0.a1	0.00980224748199992	-0.531101490412268	0.186773527578903
Prupe.1G048900_v2.0.a1	5.52252174211495e-05	0.555197564698236	0.126612107564011
Prupe.1G049600_v2.0.a1	1.16653016896843e-05	-0.809356577675951	0.174620567438196
Prupe.1G049900_v2.0.a1	0.0469029479330464	-0.737695133973896	0.389915305732141
Prupe.1G050000_v2.0.a1	1.89193944121704e-05	-2.83227446754677	0.683060372663954
Prupe.1G050600_v2.0.a1	0.00593283352978758	-0.49043132908159	0.160342708337959
Prupe.1G050700_v2.0.a1	0.0128774824683427	-0.651831121087282	0.247733866200059
Prupe.1G051200_v2.0.a1	0.0149457109882641	0.364438838679991	0.130264396156585
Prupe.1G052600_v2.0.a1	0.00364895120827708	-0.545229281526295	0.170852966189705
Prupe.1G053300_v2.0.a1	1.15129682788226e-08	-0.823273087924993	0.136546096099913
Prupe.1G053400_v2.0.a1	0.000211686763541292	-0.750725206357732	0.190963841022273
Prupe.1G053600_v2.0.a1	0.00147062302902031	-0.39081156737528	0.109346445938545
Prupe.1G053800_v2.0.a1	7.81723007797966e-07	-0.838478559413237	0.161266590077901
Prupe.1G054200_v2.0.a1	1.35296551991701e-09	1.45802538891587	0.233641236445834
Prupe.1G054600_v2.0.a1	2.14440913078634e-06	-0.675504872342668	0.133054677895973
Prupe.1G054800_v2.0.a1	0.0240331434513014	-1.47730366086665	0.955302576014981
Prupe.1G054900_v2.0.a1	1.58949169243522e-05	-1.11313652601503	0.250533455326167
Prupe.1G055000_v2.0.a1	6.81245775146961e-05	-1.25651751257361	0.31279861796817
Prupe.1G056300_v2.0.a1	7.25981116660432e-09	1.23706794875585	0.206657880175992
Prupe.1G056400_v2.0.a1	0.0320903667910198	-0.467284956765882	0.195127289571935
Prupe.1G057400_v2.0.a1	0.00968879553113622	0.663146592790153	0.241676041579201
Prupe.1G060400_v2.0.a1	0.00076379578862364	5.39242409233071	2.48857751542207
Prupe.1G060900_v2.0.a1	4.34397112792895e-10	1.5791535002408	0.246372291705274
Prupe.1G061000_v2.0.a1	2.65862184402264e-05	0.944905066891145	0.215869365942982
Prupe.1G061300_v2.0.a1	0.030176234960542	-0.902228294788407	0.461250175222694
Prupe.1G061800_v2.0.a1	8.87567483530446e-05	-0.621752049486371	0.147035139786317
Prupe.1G061900_v2.0.a1	2.52079948156775e-24	-1.99268197822608	0.190538389789776
Prupe.1G063000_v2.0.a1	0.000464292576948485	0.342108965778304	0.0877060677551491
Prupe.1G063300_v2.0.a1	5.59064361123775e-25	3.00373804198829	0.283941527057432
Prupe.1G063400_v2.0.a1	0.0045865655760996	0.583326409195564	0.188506272051802
Prupe.1G064400_v2.0.a1	0.00232371886180991	-0.707572379634636	0.21891247305507
Prupe.1G064800_v2.0.a1	0.000319194785974688	0.786841755351798	0.206844218211959
Prupe.1G065200_v2.0.a1	0.00190516610045595	0.548248294244108	0.160240438651262
Prupe.1G066500_v2.0.a1	0.00033938140770409	0.910943752099735	0.24521191494682
Prupe.1G067200_v2.0.a1	0.0205312904179021	0.357994519624061	0.134020400446926
Prupe.1G067500_v2.0.a1	0.0102277245143381	0.870326258581264	0.34192095195579
Prupe.1G067800_v2.0.a1	0.00214333676567703	-0.533477511283435	0.158159449659575
Prupe.1G068600_v2.0.a1	0.00279519414548786	0.807790191885381	0.260130963100862
Prupe.1G068900_v2.0.a1	0.00405989306709265	-0.306764589854173	0.0932097954368221
Prupe.1G069000_v2.0.a1	0.044133077148006	0.443493148768718	0.195676195452644
Prupe.1G070700_v2.0.a1	3.3743539482082e-06	-0.623537814277697	0.124945585672344
Prupe.1G071400_v2.0.a1	0.0335483368107532	-0.412828374918777	0.170881534480806
Prupe.1G072000_v2.0.a1	0.0354378937978764	0.612263352394143	0.277098276431471
Prupe.1G072200_v2.0.a1	0.0150260294385234	0.800274771241521	2.40327848962222
Prupe.1G073100_v2.0.a1	4.63033106031723e-07	0.902393434868085	0.169752625716941
Prupe.1G073400_v2.0.a1	0.0236621860275127	0.995964449669699	0.497500904830088
Prupe.1G073700_v2.0.a1	2.06400169039553e-10	1.64099603962904	0.25134791765066
Prupe.1G073900_v2.0.a1	0.0306750970182822	1.19677831422591	0.740358828698486
Prupe.1G074400_v2.0.a1	5.69967171865976e-25	-2.74071169363635	0.259842781711175
Prupe.1G074500_v2.0.a1	0.0324053905610881	-0.352659095668825	0.142190309731734
Prupe.1G074800_v2.0.a1	0.0189514559048162	-0.359116354398014	0.132955515175743
Prupe.1G074900_v2.0.a1	0.035285460991251	0.38863732436274	0.160628654707871
Prupe.1G075600_v2.0.a1	0.000728762793417264	0.389265795533133	0.102944115233973
Prupe.1G076600_v2.0.a1	0.000927261290208138	0.634420304590418	0.177308829343571
Prupe.1G076700_v2.0.a1	0.00277030367655482	0.671887316471161	0.209782653769353
Prupe.1G076900_v2.0.a1	7.26258343175971e-08	-1.24091538317538	0.22317639839756
Prupe.1G077000_v2.0.a1	3.49870246295111e-06	-1.06697945864563	0.221908741799712
Prupe.1G077200_v2.0.a1	0.00959118265153876	0.473695392227626	0.163336716949144
Prupe.1G077300_v2.0.a1	0.0141020373645054	-0.412048272716607	0.147749060505732
Prupe.1G078200_v2.0.a1	6.93252652147247e-05	-0.494150946943772	0.11352003235557
Prupe.1G078300_v2.0.a1	0.00502252611702605	2.02150534120711	0.854231889453306
Prupe.1G078400_v2.0.a1	0.025442802688547	-1.36546887865047	0.873389894430846
Prupe.1G079100_v2.0.a1	0.000584338821032952	0.768113331716024	0.211202038652536
Prupe.1G079600_v2.0.a1	1.66320745817579e-06	1.58762242121155	0.326939676841126
Prupe.1G080500_v2.0.a1	0.00119125396749603	-1.14219693587445	0.356980657382641
Prupe.1G080600_v2.0.a1	7.24821130966885e-06	-1.5132266687416	0.334785893090906
Prupe.1G080700_v2.0.a1	2.38624633091151e-05	-1.35635701153896	0.318069286662805
Prupe.1G080900_v2.0.a1	9.47363860289862e-11	1.56435743140238	0.234836236549036
Prupe.1G081300_v2.0.a1	5.72030621249732e-05	1.47053686240966	0.366426807466596
Prupe.1G081500_v2.0.a1	0.0302512362926528	-0.40775983706361	0.165066579331789
Prupe.1G081700_v2.0.a1	0.00538125208950739	-0.647098717654729	0.217075254730989
Prupe.1G081800_v2.0.a1	0.0121029331321839	-0.368783666534964	0.1286175750175
Prupe.1G081900_v2.0.a1	5.31028521381313e-15	1.98701013683663	0.24767187698355
Prupe.1G082500_v2.0.a1	0.0342414799021663	0.455625122153133	0.192351037934921
Prupe.1G082600_v2.0.a1	0.000944004894994874	-0.508733161798221	0.139620321463784
Prupe.1G082700_v2.0.a1	5.75459732684329e-09	0.896289106887528	0.146550765194964
Prupe.1G083000_v2.0.a1	0.00260255209556619	-2.31439975596745	0.890279692676373
Prupe.1G084200_v2.0.a1	0.0117357376357589	0.811335379171097	0.319257513834449
Prupe.1G084500_v2.0.a1	1.78659428085733e-27	2.57421764009716	0.23198230462818
Prupe.1G084900_v2.0.a1	1.2471512441689e-10	1.51479578104885	0.228595308346236
Prupe.1G085000_v2.0.a1	0.0260898109661996	0.381951699161275	0.149479163112231
Prupe.1G085300_v2.0.a1	2.79078493663474e-07	0.978803021416865	0.182161022152637
Prupe.1G085400_v2.0.a1	0.00272556723161106	-0.416908639879922	0.123688161979861
Prupe.1G085500_v2.0.a1	0.00491083836170361	0.500767905073677	0.160266087737068
Prupe.1G085900_v2.0.a1	0.0383962251335251	1.36684967094762	1.43596035152793
Prupe.1G086000_v2.0.a1	0.000153898900980847	0.521823182438553	0.125990669551541
Prupe.1G086200_v2.0.a1	0.00668341822276449	-0.453973752533326	0.145805053880198
Prupe.1G086700_v2.0.a1	0.048253135182089	-0.304874702665986	0.131040873584283
Prupe.1G086800_v2.0.a1	1.77678459819701e-09	1.00801025204419	0.160319168197138
Prupe.1G087300_v2.0.a1	0.00625823691431952	0.595106716890282	1.25748865206968
Prupe.1G088600_v2.0.a1	0.00013731789247139	-1.84015679586451	0.500876532893191
Prupe.1G088900_v2.0.a1	0.00177446172235253	-1.41009257782239	0.480117146856798
Prupe.1G089100_v2.0.a1	0.0405930769838485	-0.278133571524712	0.115384953990806
Prupe.1G089400_v2.0.a1	0.0154419933393179	-0.356143078189839	0.128186280418544
Prupe.1G089800_v2.0.a1	0.000722952394367438	1.34048097989653	0.404791065611405
Prupe.1G090100_v2.0.a1	0.0101133374297435	-0.466560300833139	0.162043532936312
Prupe.1G090200_v2.0.a1	0.0120654246234277	-1.64600796420888	0.850769993700253
Prupe.1G090500_v2.0.a1	0.00123650972509172	0.790600189820103	0.233208588953443
Prupe.1G091000_v2.0.a1	3.0675550799876e-13	5.36579858350411	0.694694914865973
Prupe.1G091100_v2.0.a1	0.00304670846146551	-0.480787452105175	0.146095855024066
Prupe.1G091400_v2.0.a1	2.14410996206781e-14	4.09689725813231	0.521091241527958
Prupe.1G091700_v2.0.a1	0.0332917995439954	-0.456084986652559	0.190985339619931
Prupe.1G092800_v2.0.a1	0.0290439916319448	-0.633936430503704	0.278336805244174
Prupe.1G092900_v2.0.a1	0.0433900446100321	0.813664337532652	0.441137755217604
Prupe.1G094400_v2.0.a1	2.10646755464455e-05	1.21428461147548	0.279743081708533
Prupe.1G094900_v2.0.a1	0.0141018989099937	-0.360099653975562	0.127752839402744
Prupe.1G095400_v2.0.a1	4.42366069722062e-05	-0.500637353698091	0.112251734433435
Prupe.1G095500_v2.0.a1	0.0325690045126935	-0.437371500517031	0.182019970525028
Prupe.1G095900_v2.0.a1	0.0020747906512708	-1.53532055987515	0.541918070933068
Prupe.1G096700_v2.0.a1	6.98635991620816e-07	0.974633363661468	0.187619390298384
Prupe.1G096800_v2.0.a1	0.00927663801592127	1.30142481730136	0.569179847367922
Prupe.1G096900_v2.0.a1	0.00270949667443824	-1.19121381907581	0.412537557908098
Prupe.1G097000_v2.0.a1	0.0119300358448545	-2.96234761163571	1.79548264517311
Prupe.1G097300_v2.0.a1	0.000817299064230492	-0.441186746085866	0.11870381847036
Prupe.1G097400_v2.0.a1	0.000256310518169532	0.679306202599906	0.173178978445146
Prupe.1G097500_v2.0.a1	0.00276973772246068	-1.07956241448325	0.36814041510821
Prupe.1G097900_v2.0.a1	0.0166952923835924	-0.509713822437319	0.192615311518338
Prupe.1G098000_v2.0.a1	0.00077025677328797	-0.645754375423639	0.178594380406632
Prupe.1G098800_v2.0.a1	0.00132230951629249	-0.566566172867084	0.162077443232487
Prupe.1G099000_v2.0.a1	1.78198204226028e-06	-1.18793101626105	0.241498501085152
Prupe.1G099600_v2.0.a1	0.0441715881680972	-0.574427042262204	0.269239820220169
Prupe.1G099900_v2.0.a1	8.74151613395518e-05	2.61298963965082	0.690205449784735
Prupe.1G100400_v2.0.a1	0.0158716978071743	-0.33838582789203	0.121522330765839
Prupe.1G101000_v2.0.a1	1.10737663795811e-09	1.95979276026003	0.314269132991533
Prupe.1G101100_v2.0.a1	0.0328240775022059	-0.626511142806302	0.282056512283283
Prupe.1G101600_v2.0.a1	0.00104841224947495	4.71015954098886	1.63937921904375
Prupe.1G102000_v2.0.a1	0.00135541838022631	0.603557601548317	0.173318052721564
Prupe.1G102200_v2.0.a1	0.000191357512735123	0.916957902946745	0.236520060834908
Prupe.1G102600_v2.0.a1	0.000592024396527166	-0.580637534408472	0.155573373502508
Prupe.1G103600_v2.0.a1	0.000282903261255193	-0.880500940085814	0.233200399773158
Prupe.1G104500_v2.0.a1	1.52662726156131e-06	0.699830934895341	0.136453907946083
Prupe.1G104700_v2.0.a1	0.0491496003394135	0.460042274079505	0.209016641388731
Prupe.1G105000_v2.0.a1	0.0204600733899008	-0.590159748230907	0.237441765139405
Prupe.1G105800_v2.0.a1	0.031898029905526	-0.306321090714817	0.12248899307497
Prupe.1G106200_v2.0.a1	0.00631786824892946	-0.45972045206374	0.150429922727697
Prupe.1G107200_v2.0.a1	0.00193492061797689	0.87040275810891	0.272750154350888
Prupe.1G107300_v2.0.a1	0.00634432584572792	0.88740097783385	0.323553406266957
Prupe.1G107400_v2.0.a1	0.000147982487851716	1.27620828945595	0.335883788029766
Prupe.1G108000_v2.0.a1	0.0154961065230078	0.37190044717699	0.133923909732805
Prupe.1G108200_v2.0.a1	0.0246278802303034	0.461509731182684	0.183086498065388
Prupe.1G108800_v2.0.a1	8.58528572359430e-12	2.02386626010711	0.288801041823466
Prupe.1G109700_v2.0.a1	0.00352536013854185	-0.522373463402599	0.162389660611987
Prupe.1G110000_v2.0.a1	9.79245923760046e-09	1.03284059579785	0.172739447500373
Prupe.1G110100_v2.0.a1	4.94781535460197e-06	1.18260210287657	0.251733525855852
Prupe.1G110700_v2.0.a1	8.03242522352843e-05	1.08157743320081	0.268030329526186
Prupe.1G110800_v2.0.a1	0.000568857949843028	-0.485116675769896	0.127258092063317
Prupe.1G110900_v2.0.a1	0.00525691279505669	-0.468988450335616	0.151725669970241
Prupe.1G111100_v2.0.a1	1.18383603242922e-05	1.39000684118727	0.313372357469676
Prupe.1G111200_v2.0.a1	0.000928703688983161	0.427632339820176	0.115772087206301
Prupe.1G111500_v2.0.a1	0.0136734520090336	-0.474779264858431	0.172144953479603
Prupe.1G111800_v2.0.a1	8.95473728728468e-18	-2.16176759341272	0.246097095757075
Prupe.1G111900_v2.0.a1	0.0206819729198501	0.860735302395922	0.387639067077524
Prupe.1G112100_v2.0.a1	0.0151502718294179	-0.37881517017452	0.137489777394542
Prupe.1G112500_v2.0.a1	5.16834116047694e-05	0.730233234535866	0.16949561317111
Prupe.1G112600_v2.0.a1	0.0271373305082693	0.564688246581835	0.236464775089481
Prupe.1G112900_v2.0.a1	0.0375723671419765	-0.419085008992526	0.177327118324573
Prupe.1G114800_v2.0.a1	0.000475145883325131	-1.25780321942447	0.364227692452382
Prupe.1G115100_v2.0.a1	4.03295510162717e-08	1.00352261797365	0.174952908562093
Prupe.1G115600_v2.0.a1	5.79809122139122e-18	-2.05869089015824	0.232750018655033
Prupe.1G115800_v2.0.a1	6.33427531915552e-05	0.461199331249121	0.104981281551125
Prupe.1G116400_v2.0.a1	6.09246101057283e-06	3.21766970436213	0.726548527669052
Prupe.1G116500_v2.0.a1	0.000158078903270703	1.71770051023853	0.471249551039708
Prupe.1G117200_v2.0.a1	0.0180634241484689	0.32993045418795	0.121436316130555
Prupe.1G117800_v2.0.a1	0.0465726656191604	-0.34946681791831	0.150789216406413
Prupe.1G117900_v2.0.a1	0.00125126519625316	1.36827123180099	0.43796908703388
Prupe.1G118000_v2.0.a1	1.90506534676785e-05	3.21523871912149	0.760886711846897
Prupe.1G118400_v2.0.a1	1.79163855765404e-07	3.39219611427109	0.628291512090075
Prupe.1G119000_v2.0.a1	0.00433181868840489	-0.516199785783036	0.163950910292491
Prupe.1G119700_v2.0.a1	0.00027744423237556	1.12547928057874	0.30530449435101
Prupe.1G120400_v2.0.a1	0.0186373578801317	-0.745596095459564	0.313366836766244
Prupe.1G120600_v2.0.a1	0.0028329246502573	-0.925429942997305	0.306678289531062
Prupe.1G120700_v2.0.a1	3.56524940041083e-09	-0.886870545575604	0.143072241983222
Prupe.1G121000_v2.0.a1	0.000596950564416489	-0.593685353655388	0.159258800328011
Prupe.1G121100_v2.0.a1	2.76766322430606e-12	-0.938706040545513	0.128937528842341
Prupe.1G121200_v2.0.a1	0.00016072351228767	-0.515572701880131	0.125313410095537
Prupe.1G121300_v2.0.a1	3.71975358967353e-05	-0.752044417367993	0.172198859898226
Prupe.1G121700_v2.0.a1	6.89653817606085e-06	-0.822788266210841	0.173303018883648
Prupe.1G121800_v2.0.a1	0.000178504411936743	-0.814251809804036	0.206171420161957
Prupe.1G122000_v2.0.a1	0.00765474480383584	0.377954070315067	0.124190750832837
Prupe.1G122300_v2.0.a1	0.00201265012736499	-0.289172886452366	0.0821570661746606
Prupe.1G122500_v2.0.a1	0.00390725641932722	0.411784483077472	0.125547031874549
Prupe.1G122700_v2.0.a1	0.0177440238582056	-0.454031987946797	0.17077037948207
Prupe.1G123000_v2.0.a1	1.95335428504044e-06	-0.85489030555041	0.171195638380153
Prupe.1G123200_v2.0.a1	2.3709643056801e-16	1.07541873770566	0.126245356545244
Prupe.1G123900_v2.0.a1	4.8054155968404e-05	0.910277156836283	0.214367961649886
Prupe.1G124000_v2.0.a1	1.65467166299368e-05	-1.01449772028958	0.227122165401272
Prupe.1G125300_v2.0.a1	0.0058580499757494	1.37388962178995	0.55513265216126
Prupe.1G125400_v2.0.a1	9.40705517763478e-13	1.47173300433483	0.20013386461129
Prupe.1G125800_v2.0.a1	0.000766087664277871	1.92486075682115	0.613902824371204
Prupe.1G126000_v2.0.a1	0.0184746492078329	0.433400369503262	0.162119964169162
Prupe.1G126200_v2.0.a1	2.29915275844083e-10	1.49125229721444	0.228499255375368
Prupe.1G126600_v2.0.a1	1.2276763502257e-06	-1.0121302546725	0.200376378252796
Prupe.1G126700_v2.0.a1	0.000810310827018184	-0.463003883073957	0.124640176252623
Prupe.1G127700_v2.0.a1	0.000690843840383165	-0.561394743404931	0.151566583361473
Prupe.1G127800_v2.0.a1	1.76494722146999e-05	-0.685658069898248	0.149666487826707
Prupe.1G128000_v2.0.a1	0.00429743682442497	-0.277804075619351	0.0870767394716105
Prupe.1G128900_v2.0.a1	3.09393441127536e-06	-0.56921414808971	0.113101687979105
Prupe.1G129100_v2.0.a1	0.0391027082434952	-0.457828144178322	0.198706098237196
Prupe.1G129200_v2.0.a1	0.0276815759623522	0.455708849022829	0.183371273511047
Prupe.1G129500_v2.0.a1	0.00682339556904911	0.933661444148694	0.349191229754374
Prupe.1G129600_v2.0.a1	9.99910007271376e-11	3.16381216508852	0.476430428459408
Prupe.1G129700_v2.0.a1	0.00129665445952876	-0.504069260958068	0.141586827712786
Prupe.1G131000_v2.0.a1	0.000126312264615292	-0.872913668443009	0.218115366259179
Prupe.1G131500_v2.0.a1	0.0101523923052943	0.569450618034067	0.203022396526625
Prupe.1G131700_v2.0.a1	1.99530479046875e-05	2.12800904247105	0.508986557466305
Prupe.1G132900_v2.0.a1	1.54678618425531e-06	2.2500092335999	0.465657977444782
Prupe.1G133400_v2.0.a1	2.54681732712958e-17	2.29320581593654	0.264608467446225
Prupe.1G133500_v2.0.a1	0.0129137363605668	1.41998536853262	0.691422710930863
Prupe.1G134200_v2.0.a1	0.00875702766289609	2.77761972974184	1.36180559946655
Prupe.1G134400_v2.0.a1	8.824015027937e-06	0.871778293343242	0.18672622360165
Prupe.1G134600_v2.0.a1	0.0211707853296333	-0.487702008336155	0.190081354140721
Prupe.1G134700_v2.0.a1	7.37692267574968e-07	2.38063102303427	0.481021238857247
Prupe.1G134900_v2.0.a1	0.00518329471764423	-0.411453749668523	0.130360280087028
Prupe.1G135600_v2.0.a1	3.36895927321745e-44	3.25197141418141	0.228453687040718
Prupe.1G135700_v2.0.a1	0.0311189261900158	-0.481489241359851	0.200861279134102
Prupe.1G136900_v2.0.a1	0.0455785486389568	0.413462618775795	0.181328369022916
Prupe.1G137000_v2.0.a1	0.00373924620713137	-0.650505417897498	0.209662872600874
Prupe.1G137200_v2.0.a1	0.0473043194946216	0.519879621724646	0.240728751934209
Prupe.1G137400_v2.0.a1	1.63520468501802e-05	-0.980803800817555	0.218895548323115
Prupe.1G137500_v2.0.a1	2.19878208594436e-09	-0.749548631997339	0.118516537137448
Prupe.1G137600_v2.0.a1	0.0323474892339469	1.07979688120756	0.627938404152484
Prupe.1G137800_v2.0.a1	0.000191137442105593	1.04936096107587	0.274903586461704
Prupe.1G137900_v2.0.a1	8.20165556133984e-11	1.15293333032283	0.170776523811084
Prupe.1G138800_v2.0.a1	3.80852745686451e-09	3.54895128127201	0.584647718230248
Prupe.1G139900_v2.0.a1	1.54800867961642e-05	1.07225389378489	0.239789087615577
Prupe.1G140300_v2.0.a1	5.1638840597008e-11	1.13667623600036	0.166721846930423
Prupe.1G140500_v2.0.a1	0.0321302936222906	-0.758709521779011	0.364311302421908
Prupe.1G140700_v2.0.a1	0.00438499372278875	-0.292075833640133	0.0892953600012486
Prupe.1G141000_v2.0.a1	0.000210212707397194	0.621882965702917	0.155046984668586
Prupe.1G141100_v2.0.a1	3.83833785342217e-06	0.932192501869973	0.192875059433601
Prupe.1G141800_v2.0.a1	0.00352536013854185	-0.384440431719218	0.116580691424234
Prupe.1G141900_v2.0.a1	4.64321869414415e-14	-1.86690901295466	0.24160683876699
Prupe.1G142300_v2.0.a1	2.02548882600149e-05	-0.677392111361721	0.148620886641364
Prupe.1G142400_v2.0.a1	8.26783874735598e-09	-1.07931972593633	0.180069574043935
Prupe.1G142700_v2.0.a1	0.0178330329853596	0.552389014750555	0.213672274655422
Prupe.1G142900_v2.0.a1	2.90114370989747e-11	1.51478787120737	0.221196586379273
Prupe.1G143100_v2.0.a1	3.4838221789164e-13	1.96318855023371	0.263000916048374
Prupe.1G143600_v2.0.a1	0.0383962251335251	-0.378616381630498	0.1587960762765
Prupe.1G144100_v2.0.a1	0.0050615057314024	0.51518610937794	0.165419430432355
Prupe.1G144200_v2.0.a1	0.00157370368077388	0.475502755577448	0.135491735928635
Prupe.1G144300_v2.0.a1	0.0388637316934311	0.339119204682102	0.140708091614835
Prupe.1G144600_v2.0.a1	0.0125043254564787	-0.332522682161582	0.115640510978104
Prupe.1G144700_v2.0.a1	4.57371536501509e-11	1.33791356278949	0.196529264580908
Prupe.1G145200_v2.0.a1	0.0344477224740501	0.547511277544119	0.239274512045103
Prupe.1G145400_v2.0.a1	0.000278499703735189	-0.625847460821249	0.159530345706556
Prupe.1G145800_v2.0.a1	0.0285724063846577	-0.214181942692703	0.0821606944121186
Prupe.1G145900_v2.0.a1	0.00408310939423017	-0.739957772290058	0.245750041875313
Prupe.1G146600_v2.0.a1	6.61188691993351e-08	-0.8831182915954	0.155584906945774
Prupe.1G147500_v2.0.a1	0.0154898599344405	-0.342369991917764	0.122632632160634
Prupe.1G147600_v2.0.a1	0.0112783958062851	0.667752874589512	0.248875555887731
Prupe.1G148300_v2.0.a1	0.036489021237702	0.238575393374782	0.0957345925059248
Prupe.1G148600_v2.0.a1	0.00744594496949801	0.977102789876207	0.375340992493697
Prupe.1G148700_v2.0.a1	3.08288185694149e-06	-0.71657503000651	0.14517268019545
Prupe.1G148800_v2.0.a1	9.29939751442252e-10	-1.06854530599442	0.167743067820971
Prupe.1G149000_v2.0.a1	0.00621897852881591	-0.49371583081235	0.162443089119935
Prupe.1G149300_v2.0.a1	0.0145187987084605	-0.420933396750048	0.152114124565809
Prupe.1G149400_v2.0.a1	0.00334335685681361	-0.413287978608193	0.125101766252698
Prupe.1G149500_v2.0.a1	0.00350358125859713	-0.611720571610337	0.193748979456099
Prupe.1G149600_v2.0.a1	2.21062932337844e-07	-1.15396385261202	0.215082141741716
Prupe.1G149700_v2.0.a1	0.00193808948833925	1.03912889923375	0.336536321707277
Prupe.1G150800_v2.0.a1	6.7325318643114e-08	-1.55455088452246	0.282142591257383
Prupe.1G151300_v2.0.a1	0.00354765623578391	0.757892195554531	0.248070552968253
Prupe.1G151500_v2.0.a1	0.0127133110460074	0.489110122379287	0.176059539775081
Prupe.1G151700_v2.0.a1	6.54606426348268e-17	1.88531368515118	0.220002042544757
Prupe.1G151800_v2.0.a1	0.00243217539940679	4.57538388109318	2.42951156498182
Prupe.1G153500_v2.0.a1	0.00560912901738434	0.500177771652018	0.16244203017277
Prupe.1G153700_v2.0.a1	0.000888583964602239	-0.484562872038823	0.130014423880834
Prupe.1G154200_v2.0.a1	1.25452800580532e-06	1.24485591652886	0.249746341232168
Prupe.1G154300_v2.0.a1	0.000735276847339921	-0.721509572311294	0.200815834150105
Prupe.1G154700_v2.0.a1	3.06415104665029e-08	0.843858958638955	0.144621385010718
Prupe.1G154800_v2.0.a1	5.86385961450054e-08	1.03208616278498	0.181891612928858
Prupe.1G155500_v2.0.a1	0.00647309471439786	2.38266732327532	1.1208395839983
Prupe.1G155600_v2.0.a1	0.0200726489666168	0.41798396853799	0.157952482737908
Prupe.1G155800_v2.0.a1	0.00189316441697538	-0.832713171615804	0.258025164773706
Prupe.1G157000_v2.0.a1	1.23092102213225e-16	1.9938779855638	0.234955318338069
Prupe.1G158700_v2.0.a1	0.011193362695151	0.59281874754773	0.215931525190756
Prupe.1G158800_v2.0.a1	0.0399134000674101	0.367064657940628	0.15482460696534
Prupe.1G159300_v2.0.a1	1.78255714533152e-05	0.863964481530409	0.191432377213523
Prupe.1G159500_v2.0.a1	0.0494139631329678	-0.359642866016641	0.157772583883274
Prupe.1G160800_v2.0.a1	7.02154695972194e-14	-1.28471536531838	0.166020460659036
Prupe.1G161000_v2.0.a1	0.00627215894032485	2.31304862260973	1.03584273992143
Prupe.1G161200_v2.0.a1	0.000690933437331677	-0.577055381373897	0.156314157970879
Prupe.1G161300_v2.0.a1	3.09232152623549e-07	1.88863765971102	0.364027382659159
Prupe.1G161500_v2.0.a1	0.000430981193829628	-1.02242399007879	0.285112545775995
Prupe.1G162200_v2.0.a1	1.0152741023013e-06	-3.99458800226277	0.81794991626618
Prupe.1G162700_v2.0.a1	0.00127780521791595	-5.92320564079695	2.90290931263403
Prupe.1G162800_v2.0.a1	3.39936459506389e-10	-3.20452674896266	0.504549363341859
Prupe.1G163500_v2.0.a1	3.30449953855417e-05	0.641036766757174	0.143600481804619
Prupe.1G163700_v2.0.a1	0.000161286154400802	-0.889142177719641	0.226114812243568
Prupe.1G163800_v2.0.a1	1.90200632856701e-05	-0.870095087743136	0.19357520383639
Prupe.1G164600_v2.0.a1	2.04441118589851e-08	1.15688280339529	0.198871230417452
Prupe.1G164900_v2.0.a1	0.0321288875842349	0.434421189219993	0.179243619172356
Prupe.1G165500_v2.0.a1	0.00927178182644074	-0.619175667410121	0.221428749016186
Prupe.1G165600_v2.0.a1	0.0036017331892503	0.779725319603807	0.257059594163191
Prupe.1G165700_v2.0.a1	0.00107881980361634	1.65117527466716	0.539941031575448
Prupe.1G166300_v2.0.a1	0.0336375759539895	-0.308165754313124	0.657714500507681
Prupe.1G166800_v2.0.a1	0.0358906756888827	-0.429567523577795	0.180850369417306
Prupe.1G167300_v2.0.a1	0.027583734831282	-0.393304789216365	0.156289569163932
Prupe.1G167500_v2.0.a1	6.61392630804108e-05	-0.722257261982704	0.169677515397406
Prupe.1G168000_v2.0.a1	0.00632647121801209	-0.945498106911283	0.350482384578326
Prupe.1G168200_v2.0.a1	0.00348739302280644	0.820764235931972	0.271810855384525
Prupe.1G169100_v2.0.a1	6.1826312492472e-14	-1.24751087020345	0.160635227559494
Prupe.1G169200_v2.0.a1	0.0199924425884733	0.337625991337129	0.691950761175167
Prupe.1G170200_v2.0.a1	0.000228616657568156	0.919371667554279	0.24022114593892
Prupe.1G170300_v2.0.a1	0.0204553030887926	0.416128234158316	0.157455602844911
Prupe.1G171200_v2.0.a1	0.00166915089729991	2.64317794117455	0.924288769602577
Prupe.1G171300_v2.0.a1	0.0172164157394572	-0.452411690460815	0.169228594501495
Prupe.1G171800_v2.0.a1	0.0336615425875228	0.343610060556678	0.139458736430764
Prupe.1G172600_v2.0.a1	0.0128308302157242	-0.632223885419855	0.238586160669447
Prupe.1G172800_v2.0.a1	2.5761014456957e-07	0.951704427339868	0.175723328993625
Prupe.1G173100_v2.0.a1	4.580471731635e-17	2.27197038174061	0.264448510205011
Prupe.1G174100_v2.0.a1	0.000790320207550692	-0.580565880224039	0.157631088719669
Prupe.1G174400_v2.0.a1	5.8168448166865e-05	-0.605003246772226	0.139776623591086
Prupe.1G174500_v2.0.a1	6.48855717932703e-17	-1.06545095550473	0.123117782275102
Prupe.1G174800_v2.0.a1	0.047863391299806	0.332801615413762	0.143708842962279
Prupe.1G175100_v2.0.a1	4.63338642889864e-12	1.64176753256822	0.230742796116291
Prupe.1G176800_v2.0.a1	0.0277008535754624	-0.489190965248409	0.20040529149159
Prupe.1G177000_v2.0.a1	0.000257221889381023	1.07263962257062	0.288286141032312
Prupe.1G177400_v2.0.a1	0.0340635703355083	-0.398234873916619	0.164291017986633
Prupe.1G177600_v2.0.a1	0.0102926080414193	-0.59269881724973	0.213625326050764
Prupe.1G177700_v2.0.a1	1.08483415763387e-25	5.20452761745661	0.483283598934934
Prupe.1G178400_v2.0.a1	0.000410187552277385	-1.23970169310725	0.353602252175781
Prupe.1G178500_v2.0.a1	0.00248715421272848	-1.47996577195062	0.530907159419157
Prupe.1G179400_v2.0.a1	0.000200333890328561	-0.786655904071766	0.20035448620528
Prupe.1G179500_v2.0.a1	0.00473411454636583	-0.651712997756847	0.215499311106197
Prupe.1G179900_v2.0.a1	2.42495232687963e-62	3.853101941668	0.226979872106476
Prupe.1G180200_v2.0.a1	0.000527520943322943	0.660431452355767	0.17727569542593
Prupe.1G181000_v2.0.a1	5.05219431768985e-06	-0.868445791136509	0.180986102854496
Prupe.1G181300_v2.0.a1	7.60935999636325e-07	-0.600198441751287	0.113021661072388
Prupe.1G182000_v2.0.a1	1.53285514332958e-09	3.05835299359203	0.495120761382962
Prupe.1G182800_v2.0.a1	0.034279003920362	0.732008477398085	0.350439175371444
Prupe.1G183100_v2.0.a1	1.48125025343842e-13	2.80802176524501	0.372733325704165
Prupe.1G183200_v2.0.a1	0.00537233798995045	0.544184501749173	0.177371388396396
Prupe.1G184200_v2.0.a1	9.11223194042003e-05	-0.961061051086543	0.237099621406867
Prupe.1G184300_v2.0.a1	0.00258141944632028	-3.43306074418108	1.35868250156996
Prupe.1G184500_v2.0.a1	0.00108441994925382	-0.661587817581253	0.188421184887174
Prupe.1G184700_v2.0.a1	0.0440828252723157	-0.890572762254565	0.519622318878136
Prupe.1G185700_v2.0.a1	1.95168862286852e-05	0.922297080387204	0.20660448720825
Prupe.1G186500_v2.0.a1	0.0207174556620708	-0.424327680622718	0.161884557360705
Prupe.1G186700_v2.0.a1	0.00522856429740094	0.403718578549145	0.127739750102452
Prupe.1G187200_v2.0.a1	0.0427213023516168	0.819149475109268	0.442649992255626
Prupe.1G187300_v2.0.a1	0.000941734886318636	-0.560271255406885	0.15499044912094
Prupe.1G187900_v2.0.a1	0.00131014223672803	-0.660181617543405	0.191311828630167
Prupe.1G189000_v2.0.a1	0.0331600937352273	-0.202136976932905	0.0812854558299677
Prupe.1G189300_v2.0.a1	0.0332931624008347	-0.425665601410038	0.176374496175671
Prupe.1G190100_v2.0.a1	3.09064664030731e-05	0.525250668876825	0.115805039490834
Prupe.1G190500_v2.0.a1	3.36669099770063e-09	-1.00554271888371	0.162887569832327
Prupe.1G191100_v2.0.a1	0.000492801911805953	-0.643462075220838	0.17159286001872
Prupe.1G192100_v2.0.a1	0.0249921007410639	-0.563674624830114	1.05004905995077
Prupe.1G193400_v2.0.a1	1.3038474506436e-05	0.699963815785873	0.150289856943696
Prupe.1G193500_v2.0.a1	0.00870096710623537	0.842562782161451	0.318629875415745
Prupe.1G194300_v2.0.a1	0.000110270684934844	1.01853180031934	0.255905238088382
Prupe.1G195100_v2.0.a1	0.049600339157167	0.309075510968519	0.133647555198512
Prupe.1G196100_v2.0.a1	0.00313873198045134	-1.60918968231861	0.613054399404206
Prupe.1G196200_v2.0.a1	0.00439946532128666	-2.10801285376412	0.914509539512486
Prupe.1G196700_v2.0.a1	4.62440122967496e-08	1.00966055707903	0.176928707088735
Prupe.1G197100_v2.0.a1	0.011275750632487	-0.261644366410603	0.0886955598390437
Prupe.1G198000_v2.0.a1	1.16757025215593e-06	-0.735534442442464	0.142595731647137
Prupe.1G198300_v2.0.a1	0.00205007180532087	-0.55223198083675	0.163693757100765
Prupe.1G198900_v2.0.a1	1.10157907435295e-10	1.46616481981406	0.220602682940043
Prupe.1G199000_v2.0.a1	0.00968879553113622	-0.573052068393694	0.20346261980527
Prupe.1G199300_v2.0.a1	0.00910366997516947	0.849208606037375	0.324339691183768
Prupe.1G200300_v2.0.a1	0.000582519956913818	-0.506449983169435	0.133729267254735
Prupe.1G200400_v2.0.a1	0.000459283056043312	-0.633619545134822	0.167661399756873
Prupe.1G201200_v2.0.a1	0.00456639997764403	0.749934648523723	2.68784852029806
Prupe.1G201300_v2.0.a1	0.0175291707149521	0.546570523790237	0.210524152752177
Prupe.1G201700_v2.0.a1	0.0124602980647521	0.480882667738393	0.172225473197656
Prupe.1G201800_v2.0.a1	0.0117433708216667	0.503998339395627	0.180124390946655
Prupe.1G202200_v2.0.a1	9.79869854544028e-06	0.72466642396653	0.153493912082361
Prupe.1G203000_v2.0.a1	0.0284744330485872	-0.218477543177168	0.0838976668254
Prupe.1G203200_v2.0.a1	0.046765811310957	-0.387909024566503	0.165867516374346
Prupe.1G203300_v2.0.a1	0.0055983624603661	-1.53335493001723	0.635289977083574
Prupe.1G204700_v2.0.a1	0.0344334517969723	-0.628843317801267	0.286361297521861
Prupe.1G204900_v2.0.a1	0.0325843673199992	-0.623681247898493	0.279922111994834
Prupe.1G205000_v2.0.a1	0.0388267927946034	-0.680528254277628	0.32792190716991
Prupe.1G207100_v2.0.a1	6.57661168405003e-10	-1.20802038657328	0.188623407849816
Prupe.1G207400_v2.0.a1	0.000287216642910369	0.946844164643427	0.252586983701336
Prupe.1G207500_v2.0.a1	0.000194635455190319	0.807767980685355	0.205809704313067
Prupe.1G207600_v2.0.a1	0.00858622543976531	-0.305817556596441	0.100774069190615
Prupe.1G207900_v2.0.a1	0.0027890915581928	4.23677826497408	1.67378292793405
Prupe.1G208500_v2.0.a1	2.07207368104994e-06	-1.09192121069385	0.222263073460014
Prupe.1G208800_v2.0.a1	0.0496226933386561	0.369783672649637	0.162630462466476
Prupe.1G209300_v2.0.a1	0.00101664188253642	0.569639279414975	0.158577710834866
Prupe.1G209600_v2.0.a1	0.00308839142514953	-0.442202000137194	0.133545978119861
Prupe.1G209800_v2.0.a1	0.00961369913126121	-0.826075569852326	0.316902402808597
Prupe.1G210300_v2.0.a1	5.04198098871178e-07	-0.484578651182752	0.0888637117174887
Prupe.1G210500_v2.0.a1	0.0134378455431026	0.511250913198227	0.186796803128834
Prupe.1G210800_v2.0.a1	2.0196768852767e-14	3.06664201605375	0.392221279104618
Prupe.1G210900_v2.0.a1	0.000416558252063735	0.948035378380489	0.26030645561648
Prupe.1G211500_v2.0.a1	1.53398360359294e-17	1.73751739006729	0.198343832534026
Prupe.1G212000_v2.0.a1	0.000804389752254464	0.889299362430108	0.256377214513981
Prupe.1G212500_v2.0.a1	0.000157774441899389	-0.999683376735449	0.25688279349184
Prupe.1G212800_v2.0.a1	0.000227670891426627	-0.545070481584862	0.135465293750829
Prupe.1G212900_v2.0.a1	6.89716978768258e-06	0.544521575078303	0.111609894555958
Prupe.1G213000_v2.0.a1	0.0344506195326856	0.34963356031152	0.142346695962983
Prupe.1G214000_v2.0.a1	0.0359227756563949	0.461642480758247	0.196253774682128
Prupe.1G214600_v2.0.a1	9.79337373466089e-05	-0.423405784622087	0.0987107758239052
Prupe.1G214800_v2.0.a1	3.12188011513036e-05	-0.816155308105957	0.185706708793213
Prupe.1G214900_v2.0.a1	0.00158582361388616	0.85237296302389	0.260931324624857
Prupe.1G215400_v2.0.a1	0.00758845568206598	0.635063609057299	0.22123001364686
Prupe.1G215600_v2.0.a1	0.00116799061762626	-1.13182085413583	0.351852630722238
Prupe.1G216000_v2.0.a1	0.00107044941886185	0.981004687509977	0.294746450157038
Prupe.1G216100_v2.0.a1	5.19746270466253e-06	-0.537056005705079	0.108792981909728
Prupe.1G216200_v2.0.a1	0.02457530223889	-0.519020876597296	0.209757975035059
Prupe.1G216600_v2.0.a1	1.37114062085555e-09	1.97493776134894	0.32010951241603
Prupe.1G216700_v2.0.a1	0.00122744187248843	0.663070928564647	0.190355014656323
Prupe.1G216900_v2.0.a1	9.12954257010148e-05	0.757737991248471	0.182155189427906
Prupe.1G217300_v2.0.a1	2.42459303168713e-07	1.00421653065998	0.186096721882002
Prupe.1G218300_v2.0.a1	1.98066974666181e-05	0.676104123309155	0.147762054813071
Prupe.1G219000_v2.0.a1	6.4804067154212e-09	1.3005480275015	0.21679794637313
Prupe.1G219900_v2.0.a1	4.00622234173937e-06	1.14070298853883	0.239851692829304
Prupe.1G220800_v2.0.a1	5.82606574321303e-09	-0.896657270371379	0.146724007329444
Prupe.1G221100_v2.0.a1	2.74349865133361e-13	3.03470807389587	0.407835101465032
Prupe.1G221800_v2.0.a1	0.0012837263656381	0.514700625529621	0.14466375002124
Prupe.1G222300_v2.0.a1	0.00482127341708302	0.410288971554171	0.128904632616783
Prupe.1G222600_v2.0.a1	0.00541554460295455	1.69634159474569	0.7118476511455
Prupe.1G222800_v2.0.a1	0.00172775948125019	-0.619259473250628	0.182703343238051
Prupe.1G223300_v2.0.a1	0.00154994972973119	-0.464459419469396	0.132028150755829
Prupe.1G223400_v2.0.a1	0.000152589955756644	1.166551623537	0.303830873444674
Prupe.1G223500_v2.0.a1	0.023238958981374	0.416256597734446	0.161097248417424
Prupe.1G223700_v2.0.a1	0.000812077702155251	-0.376011878530891	0.0999250432966826
Prupe.1G223800_v2.0.a1	4.09690062170284e-05	1.15990069669021	0.277007270359786
Prupe.1G223900_v2.0.a1	0.00476596814691544	0.426360298615012	0.13402502558987
Prupe.1G224000_v2.0.a1	0.029166806859653	-0.538447158799481	0.227584505528796
Prupe.1G224100_v2.0.a1	0.0319600569684282	-0.602790915795835	0.266014608344895
Prupe.1G225100_v2.0.a1	0.000312374447557925	0.718066778382015	0.186774569860372
Prupe.1G225200_v2.0.a1	0.0170433709131655	0.55582583532028	0.213713803537978
Prupe.1G225600_v2.0.a1	6.10304780789546e-06	-0.746230714786627	0.15534384170333
Prupe.1G225800_v2.0.a1	0.0184164947342508	-0.461334736567402	0.174681807993633
Prupe.1G226000_v2.0.a1	0.0496226933386561	-0.611865779606226	0.304459892342487
Prupe.1G226200_v2.0.a1	0.00532130976427009	1.05592478787389	0.390874152666434
Prupe.1G226700_v2.0.a1	3.84155255612048e-05	1.64615654290868	0.402547846519897
Prupe.1G227300_v2.0.a1	0.00968844257437747	-0.426342275419803	0.145962948056458
Prupe.1G228200_v2.0.a1	0.000145091752136913	0.694678572865753	0.169513421550032
Prupe.1G228600_v2.0.a1	0.0095823081864508	-0.416992938547046	0.142854667027485
Prupe.1G229500_v2.0.a1	7.40598164748759e-08	0.946809357109224	0.167907640004283
Prupe.1G230200_v2.0.a1	0.0220544200871999	-0.608460448446251	0.249966961604857
Prupe.1G231100_v2.0.a1	0.00099066254288757	-2.10718742377196	0.70533215987391
Prupe.1G231600_v2.0.a1	0.00170751746314996	-0.789850091380028	0.24108634742345
Prupe.1G231900_v2.0.a1	0.0458423386618121	-0.317200588076727	0.13513068788836
Prupe.1G232100_v2.0.a1	1.53786727509248e-06	0.948068748942029	0.188423752543786
Prupe.1G232300_v2.0.a1	1.53325717653268e-09	1.44102509479447	0.231705583088569
Prupe.1G232800_v2.0.a1	5.34706648756266e-17	2.26154176268594	0.263524243673998
Prupe.1G233100_v2.0.a1	5.77112718255698e-05	2.64343670889956	0.676962930642984
Prupe.1G233200_v2.0.a1	0.0425061231041913	0.42799904299824	0.18603451435714
Prupe.1G233400_v2.0.a1	2.7722014371165e-06	1.28241100508238	0.267130446809595
Prupe.1G233700_v2.0.a1	1.23727684574719e-07	2.50325429334236	0.470983496719102
Prupe.1G234000_v2.0.a1	0.00243375371340038	0.261044751816411	0.0751845173009941
Prupe.1G234200_v2.0.a1	0.0213342465388548	-0.606992235929256	0.247633514268648
Prupe.1G234400_v2.0.a1	0.0167230320937861	-0.442810219585768	0.164422330650934
Prupe.1G234500_v2.0.a1	0.0132277286678763	0.495594439251262	0.180030917688544
Prupe.1G234900_v2.0.a1	0.000739193187791807	-0.378699495155672	0.100197405979219
Prupe.1G235300_v2.0.a1	4.78914030076978e-13	2.98284499843432	0.405347924911795
Prupe.1G235600_v2.0.a1	2.7512932007113e-18	2.4695816717155	0.276706573294129
Prupe.1G235900_v2.0.a1	0.0276815759623522	-0.382235153408968	0.151243387060348
Prupe.1G237600_v2.0.a1	0.000429849936438177	-0.507319555745184	0.129424967698797
Prupe.1G238300_v2.0.a1	0.0455519585420728	-0.414362901903398	0.181972006383827
Prupe.1G238500_v2.0.a1	0.00850347231593438	-0.508269434307323	0.172888221739455
Prupe.1G238800_v2.0.a1	0.00960303410392607	-1.82214774739468	0.924555129497342
Prupe.1G239000_v2.0.a1	1.35147157292733e-05	1.85557535974243	0.428767625375522
Prupe.1G239200_v2.0.a1	0.0261858326065608	1.09447616378628	0.585980319807501
Prupe.1G239400_v2.0.a1	0.00433021832516794	0.939880417878236	0.329192568702388
Prupe.1G239700_v2.0.a1	0.00843797978089647	-0.347486432300627	0.115042674698444
Prupe.1G239900_v2.0.a1	6.28085853457466e-18	2.89558742262625	0.328613922035625
Prupe.1G240000_v2.0.a1	0.00857545799915512	0.308663846981227	0.10171698334918
Prupe.1G240400_v2.0.a1	0.0149505586545384	0.546108725439359	0.204755699359985
Prupe.1G240500_v2.0.a1	0.00205852274441597	0.65569623400435	0.1981417651806
Prupe.1G240800_v2.0.a1	2.7722014371165e-06	2.96307503686676	0.635367242303026
Prupe.1G241300_v2.0.a1	1.92303958238176e-06	-0.906960002899579	0.181259299635515
Prupe.1G241400_v2.0.a1	0.00040764001918277	0.977446689480147	0.270728361118483
Prupe.1G241500_v2.0.a1	0.00159683553523311	0.906244492440299	0.280003351350286
Prupe.1G242100_v2.0.a1	4.58985906878522e-08	-2.28752943300976	0.414217842630225
Prupe.1G242800_v2.0.a1	0.00133477595162019	-0.388461767596336	0.107847649593629
Prupe.1G243800_v2.0.a1	3.05106509074878e-09	0.820669336192328	0.131176138513381
Prupe.1G243900_v2.0.a1	0.0104059251590601	-0.552954949652165	0.197458363222874
Prupe.1G244400_v2.0.a1	0.00678654423176019	-0.966253308753068	0.364348186446374
Prupe.1G244500_v2.0.a1	0.0308344713628532	-0.620911458099082	0.275578365472861
Prupe.1G245100_v2.0.a1	8.06781681423938e-10	-1.00798060244515	0.157222749779758
Prupe.1G245400_v2.0.a1	0.037418127435984	-0.784889856047227	0.399552450943563
Prupe.1G245500_v2.0.a1	5.96736570089715e-08	5.30306894294036	0.917352676629738
Prupe.1G245900_v2.0.a1	6.30387748905824e-08	-0.988552017382966	0.174869182080209
Prupe.1G246000_v2.0.a1	3.085852865761e-06	-0.492583299080377	0.0975303782144748
Prupe.1G246100_v2.0.a1	0.000130327023802126	-1.3529885758881	0.355432433727282
Prupe.1G246300_v2.0.a1	2.9068696640669e-05	-0.614513869477177	0.136334566743357
Prupe.1G246400_v2.0.a1	2.26086808049865e-10	2.25727151545991	0.348439554631016
Prupe.1G246700_v2.0.a1	3.21219525861196e-08	2.43526814946358	0.435336588750108
Prupe.1G246900_v2.0.a1	0.0249446116959791	-0.611652474742715	0.257191885721588
Prupe.1G247200_v2.0.a1	0.0169881860380038	0.543630260495549	0.208505119501369
Prupe.1G247500_v2.0.a1	0.000160951164454236	1.18364408651447	0.310781581526574
Prupe.1G247600_v2.0.a1	0.027596064248202	0.984015022638006	0.509859929716221
Prupe.1G248400_v2.0.a1	0.0107239424208441	-0.654543533304341	0.24203176891621
Prupe.1G248500_v2.0.a1	0.0171003836659886	0.406286788054714	0.149665410469162
Prupe.1G249600_v2.0.a1	2.29550098364292e-19	4.04268743946359	0.436262458387898
Prupe.1G250600_v2.0.a1	5.31797939121631e-09	0.960090249531351	0.156887244147806
Prupe.1G251200_v2.0.a1	3.53492520785652e-14	1.20226805717991	0.153311302282663
Prupe.1G251300_v2.0.a1	0.00477064844326418	0.502977630533881	0.160536425741363
Prupe.1G251600_v2.0.a1	4.72868535961124e-07	-0.961424339605603	0.182611003039491
Prupe.1G252100_v2.0.a1	0.00594579579209197	-0.594425890925367	0.1995257692669
Prupe.1G252800_v2.0.a1	7.0688364240539e-05	1.14257052073235	0.281399809185198
Prupe.1G253100_v2.0.a1	0.00039919144133075	-0.834457156601639	0.225211754076005
Prupe.1G253200_v2.0.a1	0.0208136394856706	-0.627096414379423	0.256587390619835
Prupe.1G253700_v2.0.a1	0.000230559255724922	0.806989430656107	0.207865002565652
Prupe.1G254000_v2.0.a1	3.47217521170787e-08	2.14652509428529	0.383431733400662
Prupe.1G254300_v2.0.a1	0.0422526687575652	-0.46781646867693	0.206847894952564
Prupe.1G255000_v2.0.a1	0.000236805581852474	-1.10462462569944	0.296118519214311
Prupe.1G255100_v2.0.a1	2.86202384255874e-06	-1.36254464190615	0.285736304237788
Prupe.1G255200_v2.0.a1	0.00415539537331632	0.505604880126573	0.159165168933646
Prupe.1G255400_v2.0.a1	0.0340196157683299	-0.790483616575691	0.390683436978067
Prupe.1G255700_v2.0.a1	0.0142823896087951	-0.964099387343285	0.418933622822222
Prupe.1G256300_v2.0.a1	4.91035770482926e-07	0.859405388721515	0.162088567416834
Prupe.1G256600_v2.0.a1	0.0430964449664627	0.850467339013254	0.474409894868966
Prupe.1G257100_v2.0.a1	0.01092094955352	0.74828357024976	0.285234642947972
Prupe.1G257300_v2.0.a1	0.00539703101680667	0.81381718431084	0.285090957945
Prupe.1G258100_v2.0.a1	5.76450393715586e-29	2.96138008524066	0.259688260703986
Prupe.1G258300_v2.0.a1	0.00717559083923671	-0.532598245936074	0.179867873902725
Prupe.1G258700_v2.0.a1	0.000313986333861717	1.10010310425438	0.301336266466047
Prupe.1G259100_v2.0.a1	2.29587178402138e-05	0.87336122742415	0.196206577077692
Prupe.1G259800_v2.0.a1	0.00164096826224191	0.620059388981794	0.181906495026182
Prupe.1G260100_v2.0.a1	0.00181415256892871	2.68840358553356	0.958045038002783
Prupe.1G260400_v2.0.a1	0.00997272295869379	-0.847988571735574	0.330097067500996
Prupe.1G260800_v2.0.a1	0.00620534402455926	-0.398077648706639	0.12827292228266
Prupe.1G261100_v2.0.a1	4.92316932476733e-05	-1.79990435630892	0.452980338757101
Prupe.1G261500_v2.0.a1	0.0358024074578841	-0.388850521353805	0.16206126775096
Prupe.1G262400_v2.0.a1	1.84060368156291e-08	0.890325162432096	0.150579737793774
Prupe.1G262800_v2.0.a1	0.000690843840383165	0.735003602637024	0.204105173045462
Prupe.1G263100_v2.0.a1	0.00182891794293947	-0.68619277659319	0.206589509124952
Prupe.1G263500_v2.0.a1	0.0203851312496234	-0.459642992538932	0.176367370763721
Prupe.1G263800_v2.0.a1	0.0101336896464242	0.712344022238044	0.266011948693255
Prupe.1G264700_v2.0.a1	2.22124857110272e-15	1.11390426507328	0.136030656443264
Prupe.1G264900_v2.0.a1	1.64200105735504e-08	1.60358439970488	0.277522007612568
Prupe.1G265000_v2.0.a1	0.01092094955352	-0.432032632673978	0.150497444546347
Prupe.1G265100_v2.0.a1	6.83733824501948e-14	2.08529788521854	0.273176355456483
Prupe.1G265200_v2.0.a1	2.64027001403676e-08	-0.844951012735854	0.144260914266068
Prupe.1G265500_v2.0.a1	0.00706898168182688	-0.582149983288583	0.19892406378502
Prupe.1G265600_v2.0.a1	2.60508905077361e-07	-1.04353863845597	0.1947151779924
Prupe.1G266900_v2.0.a1	0.00752120786641065	-0.539701504575868	0.183823377147235
Prupe.1G267100_v2.0.a1	0.0130063448500539	0.36053690361054	0.12633314635958
Prupe.1G267200_v2.0.a1	0.0125146002114138	0.673152674181934	0.255815550331968
Prupe.1G268000_v2.0.a1	0.00835658300373679	-0.360648090203536	0.119690119509229
Prupe.1G268100_v2.0.a1	2.10830146260239e-15	-1.14943679200193	0.139662890027354
Prupe.1G268300_v2.0.a1	0.0110194911014167	-0.44510846747713	0.155639602865661
Prupe.1G268900_v2.0.a1	0.00225931816817869	-0.478720800259196	0.143074930936528
Prupe.1G269800_v2.0.a1	2.9579651061339e-07	0.849591769153898	0.157273067830281
Prupe.1G270700_v2.0.a1	0.00927239874079636	-0.609937729972314	0.217859645652832
Prupe.1G271900_v2.0.a1	1.94420185786009e-05	-0.854971710776256	0.190181858989683
Prupe.1G272300_v2.0.a1	2.99626419359859e-08	1.7614907605425	0.310756848420801
Prupe.1G272700_v2.0.a1	0.0221742874993663	-0.52145299344899	0.207234036399941
Prupe.1G272800_v2.0.a1	0.00107044941886185	-0.636743899710842	0.180527895092585
Prupe.1G273100_v2.0.a1	4.72499346346403e-10	2.06001416836259	0.323282129121809
Prupe.1G273200_v2.0.a1	0.0304276155905591	-0.535892562130032	0.227721213551698
Prupe.1G274100_v2.0.a1	0.000353098919886611	1.1865600565926	0.331823673454169
Prupe.1G274500_v2.0.a1	4.29500265431885e-07	0.784692401299682	0.14592865771866
Prupe.1G274700_v2.0.a1	1.58752272520816e-05	2.45109996286168	0.582252630748069
Prupe.1G274900_v2.0.a1	4.4435547397801e-10	-1.31605371993333	0.204256997102197
Prupe.1G275300_v2.0.a1	8.08845671303297e-05	2.08236432851632	0.547483815850749
Prupe.1G275400_v2.0.a1	0.000175504559361625	1.11095356213279	0.291432531330323
Prupe.1G275500_v2.0.a1	0.000516648822861816	-0.648896743258691	0.173427763467539
Prupe.1G276000_v2.0.a1	0.0426801302976516	-0.461975969249183	0.204152193481732
Prupe.1G276300_v2.0.a1	0.00662047908002196	0.986206275805863	0.371960390799974
Prupe.1G276600_v2.0.a1	0.0150087354774798	-0.395762915620498	0.142797242841801
Prupe.1G276700_v2.0.a1	0.0206297880122574	0.536336741038923	0.21128052439417
Prupe.1G277300_v2.0.a1	0.00737288455852779	-0.634453197688879	0.220933900992965
Prupe.1G277500_v2.0.a1	0.0491285059484952	-0.66727833917424	0.341406440593979
Prupe.1G277600_v2.0.a1	0.0027219334830337	0.601874936201354	0.184823181744337
Prupe.1G278000_v2.0.a1	1.74063496307864e-07	3.34523648848803	0.623062015114103
Prupe.1G278600_v2.0.a1	0.00332382385036052	1.17551693989319	0.417553887806958
Prupe.1G278800_v2.0.a1	3.28426161481591e-06	-1.52949981907549	0.324905179850382
Prupe.1G279200_v2.0.a1	0.0166945955785993	-0.418211546980646	0.154110215649545
Prupe.1G279900_v2.0.a1	8.85730180879160e-11	1.64103628857819	0.246307433997311
Prupe.1G280400_v2.0.a1	1.16760749058634e-21	1.61198715704091	0.164114059691916
Prupe.1G280800_v2.0.a1	0.0176483549591736	-0.421194774753097	0.156711459443623
Prupe.1G281200_v2.0.a1	0.04440815818912	-0.456670694154232	0.20307966347088
Prupe.1G281300_v2.0.a1	8.95982909517964e-15	1.19925635921062	0.149303831708435
Prupe.1G281400_v2.0.a1	8.43266426319721e-12	1.47848535386308	0.209970902701466
Prupe.1G281700_v2.0.a1	0.0132682658196293	0.471230520429685	0.169651050255589
Prupe.1G281800_v2.0.a1	0.0283408782012353	-0.747971680773898	0.34490159161937
Prupe.1G282100_v2.0.a1	0.0196319302924588	-0.355969949878255	0.132491728603995
Prupe.1G282700_v2.0.a1	0.0034474826644571	0.528835380617938	0.163894665852515
Prupe.1G283500_v2.0.a1	0.00190888563698827	-0.527229121150293	0.154458953760736
Prupe.1G284300_v2.0.a1	0.00356362421877601	0.397054580780468	0.120835452226172
Prupe.1G284900_v2.0.a1	0.00239726566001758	-0.969340037478802	0.317135929642403
Prupe.1G285000_v2.0.a1	0.0270954547740413	-0.418838753460767	0.166820663995105
Prupe.1G285800_v2.0.a1	6.57410965252144e-09	1.96153594945923	0.330344542999986
Prupe.1G286100_v2.0.a1	0.0230244712508041	0.365154373476128	0.139000613206158
Prupe.1G286400_v2.0.a1	0.000439654293956073	-0.44812603108818	0.115147899392602
Prupe.1G286600_v2.0.a1	0.036842293571761	-0.783672892076972	0.39534076725272
Prupe.1G288000_v2.0.a1	3.79144051792391e-05	-1.33984480050415	0.322950576504889
Prupe.1G288400_v2.0.a1	0.00843882190891177	0.564607119519191	0.195761087632951
Prupe.1G288700_v2.0.a1	2.10374574004016e-07	0.826046938082138	0.15063740691348
Prupe.1G289300_v2.0.a1	0.00132569360342	0.725862676852459	0.212687201887763
Prupe.1G289500_v2.0.a1	2.07637179358503e-06	0.945183139228319	0.190212367818488
Prupe.1G289800_v2.0.a1	0.00441943772228756	0.599822893691348	0.194368381557186
Prupe.1G290200_v2.0.a1	0.0110485561614715	0.740716927268851	0.281882672888738
Prupe.1G290400_v2.0.a1	0.0159570803358055	0.355583210837015	0.128076562830595
Prupe.1G291200_v2.0.a1	0.0300934694442494	-0.468047984340002	0.193206450600087
Prupe.1G292400_v2.0.a1	0.000480257459050753	-1.25685571802364	0.364442878427234
Prupe.1G292900_v2.0.a1	0.000110958620629981	-0.499808708216036	0.118029289630066
Prupe.1G294000_v2.0.a1	0.000311720535780293	0.781814155107627	0.205333278576586
Prupe.1G294500_v2.0.a1	0.000194141853500614	-0.989396562846184	0.258516858885598
Prupe.1G294700_v2.0.a1	1.02030736882725e-06	-0.805525660249111	0.155906175597548
Prupe.1G295700_v2.0.a1	0.00154494808086944	0.701165440935619	0.207712924245154
Prupe.1G295800_v2.0.a1	0.0358906756888827	0.550387771150215	0.242990017893358
Prupe.1G296400_v2.0.a1	0.00231597522073205	1.6398153153842	0.584257733789616
Prupe.1G296600_v2.0.a1	0.00667588140088769	-2.27427374393187	1.05610238879011
Prupe.1G298000_v2.0.a1	0.000153274907397385	0.730398921666011	0.181082178820283
Prupe.1G298200_v2.0.a1	1.42098604783554e-05	1.47505913640944	0.337122173578725
Prupe.1G298500_v2.0.a1	0.00151226338263934	0.949519713212295	0.294050600856252
Prupe.1G298900_v2.0.a1	0.0186727432789332	-0.550456669326116	0.214783325067489
Prupe.1G299000_v2.0.a1	0.026365300378764	0.38215256089641	0.148245862441572
Prupe.1G299500_v2.0.a1	0.000658387851836729	-0.543724390860386	0.145857434537041
Prupe.1G300000_v2.0.a1	0.00170010512331821	-0.539147913769362	0.156885575164762
Prupe.1G300200_v2.0.a1	1.48905379843529e-05	-2.33218141808494	0.551940734540232
Prupe.1G301200_v2.0.a1	4.27985047510399e-05	-0.613680946384758	0.139378417858289
Prupe.1G301500_v2.0.a1	0.00121427034082502	-0.886626958805713	0.265824156527101
Prupe.1G301600_v2.0.a1	0.016332104284186	0.506727259013699	0.190547071755016
Prupe.1G302100_v2.0.a1	0.00712258062334998	-0.554325419166783	0.188092181010831
Prupe.1G302300_v2.0.a1	0.0271239507811503	-0.823199953338383	0.389604502629279
Prupe.1G302400_v2.0.a1	1.17763578730391e-10	-0.960459918061859	0.142424593399585
Prupe.1G303400_v2.0.a1	0.00427916982285263	1.96442947798634	0.819258577524715
Prupe.1G303600_v2.0.a1	1.56257337178651e-06	1.68514400460621	0.346607101983081
Prupe.1G303900_v2.0.a1	0.0476207121452474	0.499014000789553	0.869573268617709
Prupe.1G304000_v2.0.a1	2.84551807454573e-10	1.04004918671245	0.158150181899016
Prupe.1G304200_v2.0.a1	0.000150815645871085	-0.857872392949801	0.216681871108263
Prupe.1G304300_v2.0.a1	3.20653540690445e-05	0.723656815994384	0.163250532635384
Prupe.1G304600_v2.0.a1	0.00127418696805816	-0.387087242385158	0.107063218832023
Prupe.1G304800_v2.0.a1	0.00627331042158457	0.691944864686782	0.239117831984421
Prupe.1G305200_v2.0.a1	0.0118820165043373	-0.350761380802666	0.12138139781947
Prupe.1G305500_v2.0.a1	0.00167464483997488	-0.596908062718118	0.17537616054652
Prupe.1G305900_v2.0.a1	0.0141682947930594	-0.537346313169934	0.200731645197611
Prupe.1G306400_v2.0.a1	5.38427152891971e-06	-0.85511518925517	0.179905625135421
Prupe.1G306700_v2.0.a1	0.0200594269535014	0.942175876589241	0.437885663350964
Prupe.1G307200_v2.0.a1	0.00543773987762695	0.718497804831742	0.245559934901743
Prupe.1G307300_v2.0.a1	2.28970754269295e-06	1.29260489349341	0.267196250954942
Prupe.1G308500_v2.0.a1	0.00148950607373609	1.3904005380986	0.456128336476026
Prupe.1G308600_v2.0.a1	0.00184572622205538	-1.0701865155279	0.347127819954961
Prupe.1G309000_v2.0.a1	9.40076449122977e-12	-0.975331089834664	0.136790991291193
Prupe.1G309100_v2.0.a1	7.95980247918226e-05	0.572740102704261	0.133933987131711
Prupe.1G309300_v2.0.a1	3.17211284555976e-08	-0.940305481440097	0.162257342868588
Prupe.1G309700_v2.0.a1	0.0225326765594837	-0.436798434455475	0.170368411397358
Prupe.1G309900_v2.0.a1	0.000186681706682538	1.73992817299149	0.481691532354513
Prupe.1G310100_v2.0.a1	0.0220321126512624	-0.400055479731158	0.153124423920494
Prupe.1G311400_v2.0.a1	1.87148040137089e-18	2.28831861980122	0.254841944809565
Prupe.1G311500_v2.0.a1	0.0130591803555086	0.530490039703221	0.193975046701262
Prupe.1G311700_v2.0.a1	0.0352440385840148	-0.309221761839513	0.126922421913015
Prupe.1G311800_v2.0.a1	0.000567670865683194	0.410203562223896	0.106486385474534
Prupe.1G311900_v2.0.a1	0.000702124965507873	4.20352634984365	1.22083016753474
Prupe.1G312200_v2.0.a1	0.0344100364161227	-1.03609296101011	0.607690187223433
Prupe.1G313000_v2.0.a1	0.0304199751103196	0.326208017962742	0.129156042790699
Prupe.1G313400_v2.0.a1	0.0017506857444914	-0.403556651551463	0.11434656314295
Prupe.1G313600_v2.0.a1	6.74919260582926e-06	1.32217200772757	0.287995525630154
Prupe.1G313800_v2.0.a1	0.000365061434412675	2.88058705751104	0.846078727194677
Prupe.1G314300_v2.0.a1	0.00664218330865991	0.584579791245044	0.197812693544696
Prupe.1G314600_v2.0.a1	0.00197205779193347	-1.02441262238867	0.332024894928344
Prupe.1G314900_v2.0.a1	1.13997443548331e-14	3.54586724020284	0.451947546978766
Prupe.1G315000_v2.0.a1	9.33909974531689e-23	-1.72868268511454	0.17153309881686
Prupe.1G315900_v2.0.a1	2.30171873717996e-19	-1.49003745413531	0.160945215708832
Prupe.1G316400_v2.0.a1	1.12430927022669e-07	1.37129376703207	0.251478232019847
Prupe.1G316700_v2.0.a1	0.00403286314513987	-0.871065740747201	0.298370543550368
Prupe.1G316800_v2.0.a1	0.000259050057164375	-0.68820613701007	0.175720352067462
Prupe.1G317200_v2.0.a1	0.00294461718497389	-0.578364122740957	0.178452538473626
Prupe.1G317400_v2.0.a1	0.0409153541684483	-0.401020709095663	0.171760796385891
Prupe.1G317700_v2.0.a1	0.00544794827284857	-1.1814198626712	0.455015993346819
Prupe.1G318000_v2.0.a1	0.0346387421847011	-0.473424799792956	0.199860478653271
Prupe.1G319000_v2.0.a1	0.0353121633425825	-0.895296268621642	0.482835347902635
Prupe.1G319200_v2.0.a1	0.0259031226518442	-0.617330104736676	0.263012400932052
Prupe.1G319700_v2.0.a1	0.0112139785213396	-0.508410452293284	0.181043460746262
Prupe.1G320600_v2.0.a1	4.7668462554064e-12	3.55080729835536	0.498104057823919
Prupe.1G320800_v2.0.a1	4.35417025393022e-05	-0.634780536189954	0.144310682192801
Prupe.1G320900_v2.0.a1	9.77391148501179e-06	-0.975374376553991	0.211732085660395
Prupe.1G321600_v2.0.a1	1.78539270146639e-09	-1.37063507326316	0.221061312901063
Prupe.1G321700_v2.0.a1	0.00351127080537943	-0.702323842093908	0.227163885381683
Prupe.1G322100_v2.0.a1	1.61215559416355e-05	0.79160896339098	0.173157759156036
Prupe.1G322200_v2.0.a1	6.0710952530713e-05	-0.478448873731551	0.108803403396736
Prupe.1G323100_v2.0.a1	1.63247438943131e-27	4.23868284642448	0.381469104998793
Prupe.1G323300_v2.0.a1	0.00213195117954822	0.370505897615593	0.106802574781759
Prupe.1G323400_v2.0.a1	0.0204773434422128	0.563340772551797	0.224281912698248
Prupe.1G323600_v2.0.a1	0.0235254642885342	-1.01771068552186	0.514148498070212
Prupe.1G324100_v2.0.a1	1.66106561371443e-08	0.918157987299639	0.154993292982582
Prupe.1G324700_v2.0.a1	0.0157938182237595	0.38330573006413	0.138609586360386
Prupe.1G324900_v2.0.a1	0.0117514351103146	0.388182389166439	0.134799573795316
Prupe.1G325000_v2.0.a1	0.0466344860710696	0.845760228654214	0.482300482547584
Prupe.1G325100_v2.0.a1	0.0204792579475404	-0.303354625667388	0.112300172451882
Prupe.1G325500_v2.0.a1	1.15502710779268e-09	-2.32115750394612	0.374967658757921
Prupe.1G326000_v2.0.a1	0.00619930406685484	-0.591640954364357	0.199039657326071
Prupe.1G326400_v2.0.a1	1.06283002838431e-14	1.70516226696756	0.214576279692143
Prupe.1G326800_v2.0.a1	0.00142525188280311	-0.395329626771717	0.110462123340437
Prupe.1G327000_v2.0.a1	1.55254869663397e-18	2.87836836052465	0.319815010390553
Prupe.1G327300_v2.0.a1	0.0262266420374046	-0.553140262258081	0.232050983596598
Prupe.1G327400_v2.0.a1	0.00273376274569649	-0.63807497290767	0.19928883302825
Prupe.1G327600_v2.0.a1	0.0371212532165041	0.589173467388621	0.266515771247838
Prupe.1G327700_v2.0.a1	0.0326852934466624	-0.470035283786621	0.198543674513605
Prupe.1G327800_v2.0.a1	0.00985109907509136	-0.526407977744731	0.185088919280256
Prupe.1G328100_v2.0.a1	0.0014314661456585	1.06539628453657	0.334141202227545
Prupe.1G328500_v2.0.a1	0.0423892895617273	-0.401985431209004	0.173399229574597
Prupe.1G328800_v2.0.a1	1.62956893482441e-12	5.05600653828134	0.682909709221497
Prupe.1G328900_v2.0.a1	8.2186756717644e-07	1.23556049401006	0.243036470204452
Prupe.1G329200_v2.0.a1	0.0338318729746977	-0.463136205132958	0.195112310931841
Prupe.1G330500_v2.0.a1	9.41197651930464e-09	-0.980867420902901	0.163453160012359
Prupe.1G330600_v2.0.a1	7.52986146902874e-57	3.57487266781447	0.221191409864931
Prupe.1G330800_v2.0.a1	8.20204031985646e-09	-1.31484645132017	0.2213109088024
Prupe.1G331000_v2.0.a1	1.30024232771196e-22	3.12011514387206	0.311914478017273
Prupe.1G331100_v2.0.a1	3.56915251372674e-25	-1.63649523532387	0.153819928105559
Prupe.1G331600_v2.0.a1	0.0100104658870468	-0.331749546435977	0.112163966733839
Prupe.1G331700_v2.0.a1	0.0316286962220504	0.569698016558549	0.246619906993716
Prupe.1G332100_v2.0.a1	0.00676964713802357	-0.48854115981701	0.162376176905028
Prupe.1G332600_v2.0.a1	0.029106370390583	0.474474409689718	0.196351710167433
Prupe.1G332900_v2.0.a1	0.0001813388988758	0.945953053155023	0.244028487164261
Prupe.1G333000_v2.0.a1	0.00278596869884639	-0.475346077451385	0.142911300056323
Prupe.1G333200_v2.0.a1	1.54551877887347e-07	-0.561879724965056	0.0996707379265677
Prupe.1G333800_v2.0.a1	0.0121119827807562	1.15868902691826	0.513855220012998
Prupe.1G333900_v2.0.a1	0.00924850485560131	0.683829986204244	0.248927337039626
Prupe.1G334800_v2.0.a1	1.64374954240835e-05	-1.42495492217929	0.327082974208665
Prupe.1G335000_v2.0.a1	0.0397033022571241	-1.17055939435459	0.810445184100552
Prupe.1G335200_v2.0.a1	0.00126943535242792	0.888498183077481	0.266856847428629
Prupe.1G335300_v2.0.a1	7.42344639577487e-11	1.5855067969934	0.236764069538091
Prupe.1G335600_v2.0.a1	0.0271373305082693	0.586170997275654	0.247591073622748
Prupe.1G336000_v2.0.a1	0.00292451581057062	-0.634011537495048	0.197965998342058
Prupe.1G336200_v2.0.a1	0.000974828253367069	-2.89200602055832	0.965207222145015
Prupe.1G336600_v2.0.a1	7.86801720281415e-06	-0.693697214294408	0.145271307427637
Prupe.1G336800_v2.0.a1	0.000351387338652931	1.42611171407452	0.408108099154913
Prupe.1G337000_v2.0.a1	0.0162890330221952	-0.506121721549125	0.189725592709019
Prupe.1G337300_v2.0.a1	0.0166975512398257	0.329813073808794	0.118578940614597
Prupe.1G338000_v2.0.a1	1.34123984238959e-09	2.84835897830013	0.460953425677126
Prupe.1G338300_v2.0.a1	0.0114603208556272	0.787324179851598	0.305971256305632
Prupe.1G338500_v2.0.a1	0.000614371781905588	0.42099340521272	0.110364398257561
Prupe.1G338700_v2.0.a1	2.32207154070234e-07	0.680042378350961	0.123194610588783
Prupe.1G339000_v2.0.a1	2.961074321906e-05	-1.52633559174993	0.366287527013749
Prupe.1G339200_v2.0.a1	0.0019754841168248	-0.475341475940484	0.138127800853707
Prupe.1G340000_v2.0.a1	0.031594767135307	-0.403888619568101	0.164950380815544
Prupe.1G340100_v2.0.a1	0.0404277663557253	-0.610558448550253	0.285709153009564
Prupe.1G340200_v2.0.a1	0.0102781856570113	0.338324496772554	0.114227076453065
Prupe.1G340500_v2.0.a1	7.512973360663e-12	7.4113322161322	0.968191083118024
Prupe.1G341500_v2.0.a1	5.27775537665447e-09	1.45617509580348	0.242448179344375
Prupe.1G341600_v2.0.a1	2.8933902194257e-11	1.50129939112744	0.219117234267313
Prupe.1G341800_v2.0.a1	0.0103167292035701	0.67924076280343	0.251160145845301
Prupe.1G342100_v2.0.a1	0.00997882646727506	-0.374525483621523	0.127223873442078
Prupe.1G342200_v2.0.a1	0.0291296568080036	0.468373449767445	0.191637633696361
Prupe.1G342300_v2.0.a1	0.000695967675589798	1.52778246455904	0.467777150222766
Prupe.1G342400_v2.0.a1	0.0234878344851985	0.562910318390152	0.229345756369136
Prupe.1G342500_v2.0.a1	0.0120335472856088	0.466864365625718	0.165586511249657
Prupe.1G342600_v2.0.a1	0.0173683235803297	0.619373435598662	0.244093714076433
Prupe.1G342700_v2.0.a1	0.00425213249961069	-0.439111950800014	0.136745660422154
Prupe.1G343000_v2.0.a1	7.45510367265393e-07	1.00667354488862	0.194813916427301
Prupe.1G343100_v2.0.a1	6.52526064535822e-10	-1.05634824951083	0.16411370359749
Prupe.1G343500_v2.0.a1	0.00195470590758341	1.25531277136774	0.419944658018825
Prupe.1G343600_v2.0.a1	3.61037296623347e-05	1.42240131026327	0.342997167576431
Prupe.1G344200_v2.0.a1	6.93196023235468e-05	-0.604192575616558	0.140944641772792
Prupe.1G344600_v2.0.a1	6.70294680694011e-05	-0.57707643468949	0.133777932994017
Prupe.1G345200_v2.0.a1	4.80579096121679e-09	-1.07441186834933	0.176292699480038
Prupe.1G345300_v2.0.a1	0.00504760366171613	0.77090140955669	0.264597410308944
Prupe.1G345900_v2.0.a1	0.00194892796755008	-0.455110110025954	0.131927241497442
Prupe.1G347600_v2.0.a1	0.00168390891509449	-0.692593534327218	0.206810755096333
Prupe.1G347900_v2.0.a1	0.000185227241711861	-0.810448465705333	0.205843108456897
Prupe.1G348100_v2.0.a1	6.06627895152321e-33	4.40573546531779	0.361109565405628
Prupe.1G348200_v2.0.a1	1.72414287710788e-06	0.935868142029368	0.186838037394719
Prupe.1G348300_v2.0.a1	7.82091279208779e-09	2.22598534838361	0.37986865215471
Prupe.1G349100_v2.0.a1	0.0391681437110323	-0.355623662167976	0.148722382450655
Prupe.1G349900_v2.0.a1	0.00288599170138916	0.784824902261231	0.252666982110552
Prupe.1G350500_v2.0.a1	0.0122741088540876	1.01272994393739	0.432791650601493
Prupe.1G350700_v2.0.a1	8.77205875959149e-22	3.23175070899856	0.329424432587095
Prupe.1G351000_v2.0.a1	0.0242740397022206	-0.320462377215517	0.122437325607037
Prupe.1G351500_v2.0.a1	0.0149873022962682	0.538394633287313	0.202584909632968
Prupe.1G351600_v2.0.a1	1.375730554464e-06	-0.612195010221788	0.11804563445267
Prupe.1G351900_v2.0.a1	0.00015939660727477	-0.587803248312794	0.14353196515577
Prupe.1G352400_v2.0.a1	0.0231505401958292	0.300049664704984	0.112917842389418
Prupe.1G353500_v2.0.a1	1.83192552620263e-07	0.841794312778328	0.152878161397297
Prupe.1G354300_v2.0.a1	2.90169394107579e-24	3.30580316921779	0.317825344182802
Prupe.1G354600_v2.0.a1	0.0175938194243936	-0.524993972953965	0.201066010287166
Prupe.1G354700_v2.0.a1	0.00341346642408961	-0.417537465677779	0.126191050934104
Prupe.1G355600_v2.0.a1	7.98081926460551e-08	-1.11855309694804	0.201008090868863
Prupe.1G355900_v2.0.a1	3.18792169393033e-07	-0.633866519539369	0.115907662456292
Prupe.1G356200_v2.0.a1	0.0270323683678127	-0.450356914801672	0.181006760915501
Prupe.1G356700_v2.0.a1	3.48589559710533e-07	1.6320335819712	0.314631721561637
Prupe.1G356900_v2.0.a1	0.0136494294102185	-0.410216904731525	0.146435543535982
Prupe.1G357100_v2.0.a1	7.63642102528732e-08	1.591354114186	0.289803136722074
Prupe.1G357400_v2.0.a1	0.015171409151173	0.401259005208498	0.144983786163135
Prupe.1G357800_v2.0.a1	7.38597499037929e-10	-0.968783547633408	0.150446737525079
Prupe.1G358000_v2.0.a1	0.0324666952890462	-0.33109228877403	0.132565050372497
Prupe.1G358100_v2.0.a1	0.0276395784357528	-0.637958617763248	0.278443186700619
Prupe.1G358900_v2.0.a1	0.02245544904953	0.355648912014569	0.135269230994992
Prupe.1G359200_v2.0.a1	0.000590127972928611	1.08933743492112	0.313932096189447
Prupe.1G359300_v2.0.a1	0.000183184673036427	-0.451245524876349	0.111775634764316
Prupe.1G359400_v2.0.a1	0.000187089711716769	-0.867305741412703	0.222175224235195
Prupe.1G359500_v2.0.a1	0.014125443149018	0.432775255468549	0.155819521576242
Prupe.1G360200_v2.0.a1	0.00335691807863114	-0.514333001529455	0.158824197958987
Prupe.1G360500_v2.0.a1	0.0388550399227531	0.246260531312975	0.0998549923798657
Prupe.1G361400_v2.0.a1	0.0284209374470343	0.345869073018208	0.134189061226524
Prupe.1G361500_v2.0.a1	0.000450204546774492	1.13163631130668	0.320756206536743
Prupe.1G361900_v2.0.a1	0.0215588702076873	-0.381708799765162	0.144634483809212
Prupe.1G362100_v2.0.a1	0.0248339696001236	-0.644727265797866	0.273665197831778
Prupe.1G362400_v2.0.a1	0.0268642771631885	-0.379796667594617	0.14942973800296
Prupe.1G363000_v2.0.a1	0.0136861982504412	0.622168137679283	0.235729154421089
Prupe.1G363400_v2.0.a1	0.011078074010634	0.56294762683854	0.202748037078728
Prupe.1G363600_v2.0.a1	0.0187366179826673	0.438184573993238	0.164987200559288
Prupe.1G363700_v2.0.a1	0.0312370891102076	-0.26351965951284	0.103580094027046
Prupe.1G364500_v2.0.a1	2.06472222301358e-05	-1.04846473160904	0.238701391246531
Prupe.1G364800_v2.0.a1	4.38171985274125e-07	0.786652007860262	0.146967622670599
Prupe.1G364900_v2.0.a1	0.0126203533609027	-0.693718594788744	0.266342654712549
Prupe.1G365000_v2.0.a1	0.0061921689261675	0.545942546609252	0.181304919313067
Prupe.1G365500_v2.0.a1	0.0229342928736364	-0.55740405004504	0.2259120688878
Prupe.1G365700_v2.0.a1	2.49018725476389e-05	5.52576637748513	1.3561292498379
Prupe.1G366500_v2.0.a1	0.00525615089603409	0.447105454130386	0.142580598554141
Prupe.1G366800_v2.0.a1	0.0225359593207471	0.992558196697184	0.486774399309743
Prupe.1G366900_v2.0.a1	0.00532644096945407	0.419290116257974	0.133043811867233
Prupe.1G367100_v2.0.a1	0.00201373715840344	0.51327644854839	0.150274137778907
Prupe.1G367300_v2.0.a1	0.00973477219950814	0.528276630156202	0.18512927704848
Prupe.1G367400_v2.0.a1	0.00307307220737018	0.869982102275632	0.286842987688065
Prupe.1G367500_v2.0.a1	0.00432462263754584	0.575020823916026	0.184506180709898
Prupe.1G367700_v2.0.a1	0.00148655644489946	-0.457022254129317	0.129336534075835
Prupe.1G367800_v2.0.a1	5.50321850503322e-08	1.11871917924757	0.198030565678267
Prupe.1G368000_v2.0.a1	0.0330908065451748	0.269939515613722	0.107021555766448
Prupe.1G368100_v2.0.a1	0.0458602916293869	-0.518176797290085	0.238509730563699
Prupe.1G368300_v2.0.a1	4.79677832531318e-10	1.81255098418892	0.283931399701904
Prupe.1G368800_v2.0.a1	0.0100674637633234	0.54416277653731	0.19249638597577
Prupe.1G368900_v2.0.a1	0.0440770479173538	-0.22358613813378	0.0928524524496184
Prupe.1G369000_v2.0.a1	0.00210856631704701	0.381005990061806	0.109875156461215
Prupe.1G369300_v2.0.a1	0.0162806102207547	-0.499438770667293	0.187458696903761
Prupe.1G370900_v2.0.a1	0.0294938631168295	1.2701362083913	0.832150794884892
Prupe.1G371000_v2.0.a1	0.0283687088594895	0.485725346085905	0.199071014085032
Prupe.1G371300_v2.0.a1	0.00017896601738197	0.96309435830886	0.248788774839447
Prupe.1G371400_v2.0.a1	0.000119669562565867	0.775748185660997	0.190341674224914
Prupe.1G371700_v2.0.a1	0.0155927748065666	-0.315540954929009	0.112684497441624
Prupe.1G371800_v2.0.a1	0.000201094122084861	1.32332161074521	0.357699002121448
Prupe.1G372900_v2.0.a1	0.0444612190542831	-0.900018483565767	0.534831984754021
Prupe.1G373000_v2.0.a1	0.0256978611991999	-0.67123974430677	0.292124668468795
Prupe.1G373100_v2.0.a1	0.023096795589584	-0.616460681110793	0.256377275718836
Prupe.1G373600_v2.0.a1	0.0241542868895834	-0.670712345847781	0.287788082397768
Prupe.1G373700_v2.0.a1	2.31792256638435e-24	1.67598054096792	0.16034297105703
Prupe.1G373900_v2.0.a1	0.000122685418028255	-0.702810269204889	0.171432589916692
Prupe.1G374200_v2.0.a1	2.26756948304412e-06	1.56377745950902	0.326909334191778
Prupe.1G375000_v2.0.a1	0.00537233798995045	0.535333796292855	0.174712939707207
Prupe.1G375200_v2.0.a1	0.000907346597878134	-0.58882862300499	0.163048088931633
Prupe.1G375500_v2.0.a1	4.68605380743843e-05	0.785911723493093	0.182570702443854
Prupe.1G375700_v2.0.a1	0.0150296483238664	1.14632710782948	0.53620743396449
Prupe.1G376400_v2.0.a1	0.000735276847339921	0.818000976902055	0.231560166934723
Prupe.1G376600_v2.0.a1	0.0241856941751495	-0.452519237356222	0.177006134900324
Prupe.1G376800_v2.0.a1	0.0199635482033278	-0.504798454457075	0.19604486433854
Prupe.1G377000_v2.0.a1	0.0127740276281248	0.599086543250046	0.223073709217747
Prupe.1G377700_v2.0.a1	0.000516680962337165	0.698675410962002	0.188018626689811
Prupe.1G377900_v2.0.a1	0.0497460068453068	1.00053097911242	0.699711276688374
Prupe.1G378000_v2.0.a1	0.0120867593188653	-0.980266227521097	0.412334178846794
Prupe.1G378200_v2.0.a1	1.0395817642077e-64	6.09652141091782	0.352064240809436
Prupe.1G378400_v2.0.a1	0.00205671441456861	0.505860951626734	0.148245837081437
Prupe.1G378500_v2.0.a1	0.0361838697026024	0.460655799144468	0.196301641571902
Prupe.1G378600_v2.0.a1	0.00615969267391558	0.746766200595797	0.261320981347109
Prupe.1G378700_v2.0.a1	2.76307707567615e-06	0.836880529906094	0.169140218252925
Prupe.1G378800_v2.0.a1	0.00313147177853872	-0.964553045514896	0.327055443569482
Prupe.1G378900_v2.0.a1	6.63394706539852e-09	-0.636762818598256	0.10313104948968
Prupe.1G379000_v2.0.a1	3.47876654820973e-08	-0.724398269581121	0.123795568011911
Prupe.1G379200_v2.0.a1	0.0159546124271821	-0.473143251880773	0.175737016727171
Prupe.1G379300_v2.0.a1	0.0138514983566943	-0.500433689391976	0.183419713071399
Prupe.1G379600_v2.0.a1	4.51007640460281e-08	-1.13431457486176	0.19987853235952
Prupe.1G379700_v2.0.a1	0.00211173760991444	-0.512385405995041	0.151032174025463
Prupe.1G379800_v2.0.a1	5.39644558306343e-07	-0.45244259446331	0.0832761014144885
Prupe.1G380300_v2.0.a1	9.66418959886775e-06	1.55331223808328	0.348934943314876
Prupe.1G380400_v2.0.a1	0.0469780426122584	1.175474469968	1.10121351137032
Prupe.1G380600_v2.0.a1	1.57387123976807e-15	2.80143254323525	0.343479222385665
Prupe.1G381200_v2.0.a1	5.64864215450518e-14	2.87512146093722	0.372646243407746
Prupe.1G381300_v2.0.a1	0.0377766692842915	-0.219302069858906	0.0879798886462949
Prupe.1G381400_v2.0.a1	0.00347792587326765	0.968331346462485	0.331064570671775
Prupe.1G382100_v2.0.a1	0.0304045544409213	0.488131983218563	0.202678801158802
Prupe.1G382200_v2.0.a1	0.00480373744400366	-0.377918915533407	0.118141698608488
Prupe.1G382800_v2.0.a1	0.00362240931086834	0.444275298136818	0.136153010064625
Prupe.1G382900_v2.0.a1	4.75641237727897e-05	0.593900378255937	0.134967856068355
Prupe.1G383200_v2.0.a1	1.24041526344469e-07	-1.00216858558182	0.18157304279555
Prupe.1G383300_v2.0.a1	2.67760937149505e-07	0.844059168466756	0.155666591316285
Prupe.1G383700_v2.0.a1	0.0165619909072381	1.16845584271789	0.568102893230911
Prupe.1G384000_v2.0.a1	0.00959118265153876	-0.321327341160246	0.10772490348554
Prupe.1G384800_v2.0.a1	0.00639554153236697	0.521328847045485	0.172819824849766
Prupe.1G385000_v2.0.a1	0.00930934930353096	-0.845235732871759	0.324860555983745
Prupe.1G385100_v2.0.a1	1.5964894740203e-06	-1.54950761903267	0.318579709562782
Prupe.1G385300_v2.0.a1	0.0128324891544752	-0.858775774942641	0.351160748197679
Prupe.1G385400_v2.0.a1	0.012205277240259	-1.4130459951889	0.697554916403468
Prupe.1G385500_v2.0.a1	5.96127138807347e-08	-1.25031193729684	0.223341755475347
Prupe.1G385600_v2.0.a1	6.10913404155791e-14	-1.86433899440217	0.242443560655301
Prupe.1G386100_v2.0.a1	3.67581951185202e-10	1.41109482025	0.217879326959936
Prupe.1G386700_v2.0.a1	3.05968132132622e-08	1.11416515327373	0.19329977258841
Prupe.1G387500_v2.0.a1	0.00497000903643246	-2.11536515729999	0.931071039291777
Prupe.1G387900_v2.0.a1	0.0177532994953668	0.50901329391971	0.193602191238922
Prupe.1G388100_v2.0.a1	0.0179497605894936	0.547157896153253	0.211508588061814
Prupe.1G388400_v2.0.a1	0.00113446821309436	0.535174200222435	0.14944236987939
Prupe.1G388700_v2.0.a1	1.94232596691059e-06	1.39623849133372	0.287674221876354
Prupe.1G388900_v2.0.a1	8.60858448986326e-08	-1.18270066054859	0.2138564475342
Prupe.1G389500_v2.0.a1	0.00127913074266807	-0.715872874826751	0.209222656176768
Prupe.1G389800_v2.0.a1	1.36512736189047e-08	-0.826467873811799	0.138102474420038
Prupe.1G390000_v2.0.a1	0.00647922973508336	-4.22402977612514	2.70685374772526
Prupe.1G390600_v2.0.a1	3.12188011513036e-05	0.642225029106395	0.143303930453819
Prupe.1G390900_v2.0.a1	0.0251922468912806	-0.385519806897423	0.150275740903123
Prupe.1G391200_v2.0.a1	0.0234083377651694	0.719425798018865	0.311982749921279
Prupe.1G391400_v2.0.a1	0.00174260791640824	0.457663429571946	0.131165956830877
Prupe.1G392100_v2.0.a1	0.000175497768094815	0.638102375378313	0.157580928036645
Prupe.1G392200_v2.0.a1	0.0224646887854401	-0.347170677064098	0.131751121854506
Prupe.1G392300_v2.0.a1	5.18984169525758e-09	1.55297690061693	0.258966961492489
Prupe.1G392800_v2.0.a1	0.00645879405206162	0.424606547378727	0.138007661129311
Prupe.1G392900_v2.0.a1	0.0100104658870468	-0.367988129166941	0.125384160762571
Prupe.1G393000_v2.0.a1	5.87273540636888e-16	-2.38013371649003	0.287820814384136
Prupe.1G393400_v2.0.a1	8.24376989695986e-08	-1.27592031767765	0.230926629161475
Prupe.1G393500_v2.0.a1	0.0189045066783277	0.555464363099833	0.217225955279565
Prupe.1G393600_v2.0.a1	3.72138874084172e-07	0.814452421945495	0.151449485562676
Prupe.1G394000_v2.0.a1	9.41254442021378e-09	2.99450721174298	0.512655093865542
Prupe.1G394200_v2.0.a1	6.59142395743063e-25	3.16119105454424	0.300214905243523
Prupe.1G394700_v2.0.a1	0.00713700271606445	-0.420470129362356	0.138353620825411
Prupe.1G394800_v2.0.a1	0.0472462689682081	-0.313669874489761	0.134478616814862
Prupe.1G395200_v2.0.a1	0.000530611509698531	-0.561161487548182	0.149007818241742
Prupe.1G395600_v2.0.a1	0.00755385232637274	0.541304148892122	0.183807840862154
Prupe.1G396200_v2.0.a1	0.0311659515300295	-0.291978512416534	0.115572531112146
Prupe.1G396300_v2.0.a1	0.0339230301770314	-0.613962228537516	0.276971885828378
Prupe.1G396700_v2.0.a1	5.31824319638126e-08	-0.663864837002008	0.114528683346067
Prupe.1G396800_v2.0.a1	0.00161593530955108	0.498706026333422	0.142880610647052
Prupe.1G397100_v2.0.a1	5.03120313740824e-05	-0.51055243137983	0.115443750039516
Prupe.1G397200_v2.0.a1	0.00979685115287793	0.529857436571681	0.186100719529241
Prupe.1G397400_v2.0.a1	1.2471512441689e-10	4.46774914836908	0.672588356455612
Prupe.1G397600_v2.0.a1	0.0275521119914896	-0.634970751912202	0.2746084468485
Prupe.1G397700_v2.0.a1	0.026066028942552	-0.699646905126282	0.309770805791704
Prupe.1G398000_v2.0.a1	0.000107356519840473	-0.694769410448127	0.167469603667141
Prupe.1G398100_v2.0.a1	0.00238641983127169	0.938771180988282	0.305374191932202
Prupe.1G398600_v2.0.a1	0.00453507351196853	-0.386658178980659	0.119256419560463
Prupe.1G400000_v2.0.a1	0.0430022543288257	-0.375742329831092	0.160864626406552
Prupe.1G401000_v2.0.a1	0.0303140767795998	-0.389041688759698	0.156626757744231
Prupe.1G401100_v2.0.a1	7.56344493487588e-10	1.38027164994617	0.217249551317139
Prupe.1G401200_v2.0.a1	0.00839246252200362	-0.393856498042447	0.131582282873886
Prupe.1G401300_v2.0.a1	0.0193479459648816	0.354427874632337	0.131172814968411
Prupe.1G401500_v2.0.a1	0.000167442539155399	0.44705611691513	0.107665756365735
Prupe.1G401700_v2.0.a1	0.00584281032083282	0.664467615193089	0.225814736560688
Prupe.1G402100_v2.0.a1	0.0292044115120677	-0.388798497427578	0.156120211257545
Prupe.1G403000_v2.0.a1	0.00158090454434701	0.558604200469133	0.161244887110194
Prupe.1G403600_v2.0.a1	2.49479538154733e-12	1.12667112014046	0.154863747062597
Prupe.1G404000_v2.0.a1	7.21349910434567e-08	1.73819656696831	0.317202920167836
Prupe.1G404400_v2.0.a1	0.000452066137865691	5.36183744427021	2.38509129292675
Prupe.1G404700_v2.0.a1	0.00373097859399615	0.502455182362536	0.15626032075697
Prupe.1G404900_v2.0.a1	7.50556214982886e-09	-1.2033102778185	0.201101456652885
Prupe.1G405000_v2.0.a1	1.07622795497278e-08	1.54533079882979	0.263053168763654
Prupe.1G405200_v2.0.a1	1.63732736111512e-24	5.58306169789009	0.524970753161933
Prupe.1G405400_v2.0.a1	1.70173808911625e-07	3.33355462716226	0.626928046449188
Prupe.1G405600_v2.0.a1	0.0302896612505618	-0.466372601443776	0.192551968714615
Prupe.1G405800_v2.0.a1	0.00740825579559739	0.423208256935144	0.13977021743268
Prupe.1G405900_v2.0.a1	0.0148877593775424	0.39743536584619	0.142849881250637
Prupe.1G406300_v2.0.a1	5.10887514533105e-09	1.54104251977742	0.256351280028145
Prupe.1G406900_v2.0.a1	1.31612694468348e-05	0.763645273998816	0.164968546693488
Prupe.1G407000_v2.0.a1	0.0143920099071088	-0.60781792305367	0.231611338827092
Prupe.1G407400_v2.0.a1	0.0422526687575652	0.346336758010861	0.146448471389934
Prupe.1G407500_v2.0.a1	7.7057396263521e-09	-2.30213841272306	0.393181953452352
Prupe.1G408400_v2.0.a1	3.04393638625468e-12	-1.35883735126308	0.188764549266483
Prupe.1G408700_v2.0.a1	0.0250062418061858	0.824626895699123	0.38325383528772
Prupe.1G409600_v2.0.a1	4.67780772395114e-06	-0.648912828546461	0.132225326067927
Prupe.1G409700_v2.0.a1	0.0133204241932583	-0.923113526302315	0.387848122088496
Prupe.1G409900_v2.0.a1	1.0714542072272e-23	3.59033471903601	0.349966415131485
Prupe.1G410100_v2.0.a1	0.0246762704518943	0.981966621203413	0.493326928538148
Prupe.1G410400_v2.0.a1	0.0070046210265621	-0.772688661148504	0.277619800295237
Prupe.1G411100_v2.0.a1	0.0136908814218766	0.733155752643392	0.289002104613293
Prupe.1G411400_v2.0.a1	0.010332038835803	0.80313936272395	0.308687983638894
Prupe.1G411600_v2.0.a1	0.0212632794640747	0.707207321162791	0.299220751000068
Prupe.1G411700_v2.0.a1	2.24899764961756e-05	-1.42141728838068	0.333832755564316
Prupe.1G411800_v2.0.a1	0.0206179184846887	0.580469953663012	0.232662995662931
Prupe.1G411900_v2.0.a1	0.0358024074578841	1.77711612862038	1.58751162105975
Prupe.1G412400_v2.0.a1	0.000526494024388421	-0.500220220929051	0.131078566164209
Prupe.1G413100_v2.0.a1	3.58795891445111e-07	-0.564948469323855	0.103202132496411
Prupe.1G414200_v2.0.a1	0.000783112601679971	0.376962852216231	0.0998783108526159
Prupe.1G414400_v2.0.a1	2.94947178102084e-06	-1.38488952936693	0.291319280904904
Prupe.1G415100_v2.0.a1	0.0126459117910199	-0.456586695744348	0.163540851109231
Prupe.1G416200_v2.0.a1	0.00128144943343515	0.464479035684374	0.129705157979299
Prupe.1G416300_v2.0.a1	0.0299092138373574	-0.435858084637566	0.177708220112643
Prupe.1G416700_v2.0.a1	2.05633495723021e-30	7.17354655473209	0.608676845817919
Prupe.1G417100_v2.0.a1	0.0185515068708775	0.654810965726823	0.265780494604224
Prupe.1G417700_v2.0.a1	0.00158582361388616	-0.780626894872655	0.236440929199153
Prupe.1G417900_v2.0.a1	1.00192905804075e-07	1.51736690802475	0.278490616615664
Prupe.1G418100_v2.0.a1	0.00280066073197605	0.518062727470717	0.156826405131048
Prupe.1G418400_v2.0.a1	0.0452790983782723	-0.411790471816682	0.180620540505474
Prupe.1G418600_v2.0.a1	6.88313126778689e-12	2.25127801593113	0.320896425571844
Prupe.1G419000_v2.0.a1	7.56909242935186e-26	2.59210731802841	0.241146638270556
Prupe.1G419600_v2.0.a1	3.92563253761241e-15	3.5338001036276	0.437754898017113
Prupe.1G419900_v2.0.a1	0.00624429053991324	0.583727433077999	0.195973678883549
Prupe.1G421300_v2.0.a1	0.0177846867083818	0.337729372706038	0.123143434830527
Prupe.1G421400_v2.0.a1	8.58459133713178e-05	2.06020963486545	0.542166327685244
Prupe.1G422200_v2.0.a1	1.70148354954474e-21	1.50125280805972	0.153318270900101
Prupe.1G422400_v2.0.a1	4.55451022536333e-05	-1.24901336475545	0.302709323819093
Prupe.1G422700_v2.0.a1	0.0185403157524279	-0.664121224720185	0.269870353540762
Prupe.1G423300_v2.0.a1	9.82918607819677e-13	-1.31425263360452	0.178527871239456
Prupe.1G423400_v2.0.a1	0.00193307334649473	-0.717338086844163	0.218793134413304
Prupe.1G423500_v2.0.a1	2.18416628519799e-05	-0.800867997252463	0.177845207760079
Prupe.1G423700_v2.0.a1	9.92485439590409e-05	-0.691916829579852	0.166445574814655
Prupe.1G424300_v2.0.a1	0.0101712399111802	-0.590205058849506	0.212240670111507
Prupe.1G424400_v2.0.a1	0.000217225727232431	1.65045430087623	0.460313624510872
Prupe.1G424700_v2.0.a1	3.26400977428166e-27	6.50234054059503	0.577746734575378
Prupe.1G424800_v2.0.a1	1.44780380942193e-14	1.35970997649546	0.171168357511212
Prupe.1G425100_v2.0.a1	0.0254607845774509	-0.359139112318335	0.139536933485035
Prupe.1G425900_v2.0.a1	0.0165162487339455	-1.13873067991234	0.552924764514459
Prupe.1G426100_v2.0.a1	0.00641750742105609	-0.441222457717813	0.144532519420688
Prupe.1G426200_v2.0.a1	0.000401144982197051	-0.78489555511481	0.210226175007396
Prupe.1G426400_v2.0.a1	2.50519616091051e-09	-1.5544785134929	0.254182866615446
Prupe.1G426700_v2.0.a1	1.23702699575155e-07	-1.52577024120389	0.282602488358709
Prupe.1G428000_v2.0.a1	0.000806090289179927	1.32707188247257	0.40631506637153
Prupe.1G428100_v2.0.a1	3.46849391856539e-05	2.08445700952138	0.513014255543622
Prupe.1G428300_v2.0.a1	0.00255663325849147	4.20977027241581	1.63272503189026
Prupe.1G429000_v2.0.a1	5.19108569636499e-05	0.708595675076055	0.163921973468145
Prupe.1G429100_v2.0.a1	0.049600339157167	-0.363611179329552	0.707634130069887
Prupe.1G430000_v2.0.a1	7.191628699981e-07	-1.03587497310064	0.200877567024574
Prupe.1G430100_v2.0.a1	0.0101465454061457	0.798244415506134	0.30553024727507
Prupe.1G430200_v2.0.a1	4.55795101164351e-05	3.09771166256435	0.787996097481889
Prupe.1G430500_v2.0.a1	2.04990705415597e-32	1.68716412377163	0.138960422209
Prupe.1G430900_v2.0.a1	5.22274936238397e-27	1.82284239098559	0.165270870618546
Prupe.1G431300_v2.0.a1	5.701517809302e-20	2.44387401709134	0.260514346058289
Prupe.1G431500_v2.0.a1	0.0228413950306883	0.300839436517123	0.112773054818663
Prupe.1G431600_v2.0.a1	0.0129402056763459	-0.430206297735405	0.153206383854853
Prupe.1G431700_v2.0.a1	3.645513228254e-09	-0.939042467234949	0.151906581923166
Prupe.1G431800_v2.0.a1	6.86593696154831e-07	-1.06540385238834	0.206476520887399
Prupe.1G432100_v2.0.a1	1.33923762867025e-06	1.36202123012477	0.27529690919985
Prupe.1G432200_v2.0.a1	0.00416488412061961	0.41837927884542	0.129501056033068
Prupe.1G432600_v2.0.a1	0.0156871162213738	-0.655031895818327	0.257138696924946
Prupe.1G432700_v2.0.a1	0.00384960576313972	-0.542893715805597	0.171062693064682
Prupe.1G432800_v2.0.a1	6.53782343596775e-07	1.07627711683935	0.208024139294153
Prupe.1G433400_v2.0.a1	0.00832803444853047	-1.04803772989489	0.420562392189424
Prupe.1G433500_v2.0.a1	3.31380842043637e-17	2.76173223662363	0.319853385491282
Prupe.1G433600_v2.0.a1	0.00797576178457162	-0.370930390249778	0.122664191263012
Prupe.1G433900_v2.0.a1	0.0466926169057416	-0.510926633532121	0.235233144730013
Prupe.1G434000_v2.0.a1	0.00754332683641285	1.6936816910977	0.765431098738746
Prupe.1G434100_v2.0.a1	0.00846114624605809	-0.8064319449148	0.301384557578593
Prupe.1G434700_v2.0.a1	0.0272844473709107	-0.468468972132999	0.189370633764746
Prupe.1G435200_v2.0.a1	0.0139099776603939	-0.336812309209683	0.118690115536197
Prupe.1G435300_v2.0.a1	2.8748200132257e-05	-1.33669699072899	0.316816620355585
Prupe.1G435800_v2.0.a1	1.16265695798296e-21	2.52796571588653	0.258493869902115
Prupe.1G436100_v2.0.a1	2.35496203595603e-05	-0.52150673000957	0.113462191040566
Prupe.1G436400_v2.0.a1	0.00354029130166435	-0.65226147593559	0.208554285301688
Prupe.1G436500_v2.0.a1	0.0047153770131423	-1.11758470640734	0.41317583665693
Prupe.1G436900_v2.0.a1	1.43924165752773e-08	-1.34376240900235	0.230007850114979
Prupe.1G437100_v2.0.a1	1.96345284175059e-06	-0.636761537241663	0.125113993200951
Prupe.1G437400_v2.0.a1	0.00273445313783741	0.490209632228283	0.147256858677047
Prupe.1G437600_v2.0.a1	0.00811090447400571	-0.510265749880931	0.174314354503312
Prupe.1G437900_v2.0.a1	9.46826284175828e-06	2.39455396939197	0.546476148535889
Prupe.1G438000_v2.0.a1	0.00211173760991444	1.39053615581113	0.480239057105649
Prupe.1G438300_v2.0.a1	3.8198417752665e-08	1.44439346672266	0.256306817239486
Prupe.1G440600_v2.0.a1	0.0157875159121626	-0.447593330700424	0.844550543669697
Prupe.1G440800_v2.0.a1	0.0162890330221952	-0.30004283425455	0.107355520310478
Prupe.1G441300_v2.0.a1	0.0170905707791714	-0.535225880115867	0.204792784790706
Prupe.1G441600_v2.0.a1	0.00656191808901999	0.648240567316016	0.223102128238727
Prupe.1G442000_v2.0.a1	0.0410438355753672	0.555202515691944	0.254148793647664
Prupe.1G442100_v2.0.a1	2.61520834945796e-08	1.74630832668088	0.30679239278139
Prupe.1G443200_v2.0.a1	0.0177152293649935	-0.402362788964088	0.148930900762586
Prupe.1G443300_v2.0.a1	0.0337880113079656	-0.284413669943977	0.113692549131125
Prupe.1G443900_v2.0.a1	1.85135209638124e-31	3.49111802921046	0.292685115700021
Prupe.1G444300_v2.0.a1	5.39644558306343e-07	0.73437120955419	0.138104162600479
Prupe.1G446300_v2.0.a1	0.0306046673192181	-0.299992523697934	0.651152720207517
Prupe.1G446400_v2.0.a1	0.00811090447400571	0.434473925715855	0.145052911916018
Prupe.1G447100_v2.0.a1	0.000264940473255103	0.830132638142341	0.21705476048774
Prupe.1G447200_v2.0.a1	1.27032726848868e-05	1.03458708204024	0.228440560571746
Prupe.1G447400_v2.0.a1	8.21198269124772e-09	1.62979832787459	0.276454217019925
Prupe.1G447500_v2.0.a1	0.00408310939423017	0.65714394397714	0.213504166855276
Prupe.1G447900_v2.0.a1	0.000270622981069183	-0.70569891203817	0.181867558233571
Prupe.1G448600_v2.0.a1	1.14330025367233e-05	0.65752236604619	0.139514720899309
Prupe.1G449000_v2.0.a1	0.0248820277145492	0.366757326871371	0.141501216794188
Prupe.1G450200_v2.0.a1	0.0299053553359915	0.669319287850694	0.299762685029577
Prupe.1G450300_v2.0.a1	0.0324170155590289	-0.295982765976201	0.117967661548652
Prupe.1G450700_v2.0.a1	4.43697966579721e-07	1.08458293151504	0.20656542318501
Prupe.1G451100_v2.0.a1	0.0183716872149587	-0.62088956089526	0.247039903156208
Prupe.1G451600_v2.0.a1	0.006927197210294	0.502423207649664	0.167434006006825
Prupe.1G451800_v2.0.a1	0.00060827131988498	0.637316407883089	0.172194597206075
Prupe.1G451900_v2.0.a1	0.0130723099746851	0.588583415188268	0.219122639569378
Prupe.1G452000_v2.0.a1	4.06695976178352e-07	1.34208116861907	0.257796031123343
Prupe.1G452200_v2.0.a1	0.0180315042369473	-0.404460594337367	0.150299647458444
Prupe.1G452300_v2.0.a1	0.00918444260497317	-0.583786334362084	0.206536351152063
Prupe.1G452700_v2.0.a1	0.000514947164627884	-0.51680108650209	0.135464819801163
Prupe.1G453200_v2.0.a1	0.0405154219675342	0.405788389505807	0.173261662861223
Prupe.1G453300_v2.0.a1	0.00379954525773123	0.525369148509379	0.164479380831353
Prupe.1G454100_v2.0.a1	2.05803088288905e-29	4.03145105124829	0.34900459500127
Prupe.1G455100_v2.0.a1	3.33011162624587e-06	-0.924692185192707	0.189381448231941
Prupe.1G455700_v2.0.a1	0.0216167733978131	0.522096172247263	0.206833907429409
Prupe.1G456000_v2.0.a1	0.0174628952961636	0.591570914570855	0.230976616641176
Prupe.1G456100_v2.0.a1	0.0255027779725483	-0.320363002554079	0.123281694147479
Prupe.1G456300_v2.0.a1	0.0478334283210089	-0.436439200704882	0.195755701447944
Prupe.1G456500_v2.0.a1	0.000760141196883368	0.842841924652984	0.240003738409409
Prupe.1G456900_v2.0.a1	0.000765781219633683	0.56329179755357	0.152244448874986
Prupe.1G457000_v2.0.a1	0.0250554758316543	-0.52426827856223	0.213514862954835
Prupe.1G457300_v2.0.a1	6.70352287128437e-05	-0.491283104542495	0.112767753871054
Prupe.1G457600_v2.0.a1	0.0184016071251497	0.470055153482923	0.177924419902945
Prupe.1G457700_v2.0.a1	0.00121293808312112	0.615523032910162	0.175478528783591
Prupe.1G457800_v2.0.a1	0.000280612557468652	0.67342737968071	0.172633826023446
Prupe.1G457900_v2.0.a1	0.0169139792913057	0.535368461586796	0.204169779363221
Prupe.1G459100_v2.0.a1	9.40805459988564e-14	-0.92650525005808	0.11921966018995
Prupe.1G459600_v2.0.a1	0.00298722307554599	-1.49660991952213	0.554460198134583
Prupe.1G459800_v2.0.a1	0.000428673173874499	0.795652111476158	0.214341829054597
Prupe.1G460500_v2.0.a1	0.00979755983366147	0.822636442771132	0.31466913996584
Prupe.1G460600_v2.0.a1	0.000741782380033071	2.00652773902344	0.633259291091523
Prupe.1G461100_v2.0.a1	0.0251623609910086	-0.609879466507439	0.257388710557414
Prupe.1G461300_v2.0.a1	1.62614113505745e-07	-0.939000748503277	0.171032111845389
Prupe.1G461400_v2.0.a1	1.60020289598696e-37	3.81358735309592	0.291638551632426
Prupe.1G461600_v2.0.a1	8.35755699966626e-06	4.90506417035943	1.07706981269556
Prupe.1G461900_v2.0.a1	0.0392248917183018	0.288153396726098	0.638472100436756
Prupe.1G462100_v2.0.a1	0.0426033632683511	-0.291931408398244	0.122035752697908
Prupe.1G462200_v2.0.a1	0.00619297923432773	-3.35362423333212	1.34304672588415
Prupe.1G462900_v2.0.a1	2.7277902731256e-05	0.793542855028811	0.1787650165748
Prupe.1G463900_v2.0.a1	0.00497357318398651	0.606018536647385	0.199219327189047
Prupe.1G464000_v2.0.a1	0.00060349284078573	2.10802819903646	0.658396979023598
Prupe.1G464800_v2.0.a1	0.00748811763914345	0.605158920061906	0.208820054271911
Prupe.1G465000_v2.0.a1	0.000829878267466582	-0.383090308527504	0.102438609747184
Prupe.1G465700_v2.0.a1	0.0406939794276328	-0.761957715652851	0.391705350109866
Prupe.1G466900_v2.0.a1	0.00730454478685177	0.474758549284693	0.158252555202778
Prupe.1G467000_v2.0.a1	0.0017813503974415	-0.641695680067971	0.190758567171683
Prupe.1G467100_v2.0.a1	0.000171643764088145	0.730927355499155	0.1826047583557
Prupe.1G467200_v2.0.a1	9.66842048002606e-43	4.31787499311612	0.308853910591268
Prupe.1G468500_v2.0.a1	1.44326700165016e-07	3.35980547573009	0.623219998114234
Prupe.1G469400_v2.0.a1	0.0289278174785802	2.26859115640447	2.43886020603341
Prupe.1G469500_v2.0.a1	0.000531505990517844	1.77816718493409	0.542364487218071
Prupe.1G469600_v2.0.a1	0.00270746011570487	0.720487841045841	0.227030295353209
Prupe.1G469700_v2.0.a1	1.00723794439593e-06	-0.898918278391887	0.175224344995691
Prupe.1G469800_v2.0.a1	0.00148224686779872	-1.22242062972529	0.396045026097028
Prupe.1G471900_v2.0.a1	0.0413891152079935	-0.577475727213211	0.267107156348241
Prupe.1G472100_v2.0.a1	1.81375842043685e-05	1.43060325646847	0.3310935025133
Prupe.1G473000_v2.0.a1	0.00135015934393776	-0.549428530944559	0.157916261782477
Prupe.1G473700_v2.0.a1	0.000532798452981606	-0.800787128329954	0.219531819463305
Prupe.1G473800_v2.0.a1	6.82144832767831e-38	2.75679184943675	0.209346955577388
Prupe.1G474800_v2.0.a1	0.00994552219548807	-1.39463899396666	0.639277501537657
Prupe.1G475000_v2.0.a1	0.0444612190542831	-0.391117072984345	0.169742873325256
Prupe.1G475100_v2.0.a1	0.03173125641626	-0.446430059705114	0.184745252945238
Prupe.1G475300_v2.0.a1	0.0122898869994384	-0.545264367673912	0.199043280765923
Prupe.1G476500_v2.0.a1	0.0187358640352999	0.617570487110549	0.245818296588994
Prupe.1G477300_v2.0.a1	0.0475672127480424	1.46429616555696	1.7183680472362
Prupe.1G477600_v2.0.a1	3.57868010031907e-05	-1.7219768704182	0.420499231802728
Prupe.1G478700_v2.0.a1	1.01703535455649e-16	1.65500513397286	0.193972556771458
Prupe.1G478800_v2.0.a1	0.001530625570835	-0.557690864312962	0.161036451803553
Prupe.1G480300_v2.0.a1	0.0397096334066306	0.425847288034024	0.182350433185052
Prupe.1G480400_v2.0.a1	6.25748896549294e-13	1.1475758293639	0.153727951110582
Prupe.1G480500_v2.0.a1	0.00829031473081148	0.93970730952592	0.363047862144974
Prupe.1G480700_v2.0.a1	0.00975416581754273	-0.361046085992283	0.122052416315259
Prupe.1G481000_v2.0.a1	0.0134713377811715	-0.582313868338458	0.216277777380086
Prupe.1G481200_v2.0.a1	0.00285768614997312	-1.01968197266699	0.345466251224375
Prupe.1G481800_v2.0.a1	0.0409384181369289	-0.351158131360183	0.148402973425252
Prupe.1G482300_v2.0.a1	6.99778033597853e-09	1.02471260103875	0.168955370083402
Prupe.1G482500_v2.0.a1	5.41589792494496e-07	1.10062172799981	0.211603414448145
Prupe.1G482800_v2.0.a1	0.0270045399220501	-0.347735656394891	0.13510753061249
Prupe.1G484900_v2.0.a1	0.0253966243711939	-0.697922297063505	0.306486643567888
Prupe.1G485200_v2.0.a1	0.00107649444471904	1.46080486551884	0.46886976510983
Prupe.1G485300_v2.0.a1	0.0340635703355083	0.467591030036762	0.197006615600113
Prupe.1G485700_v2.0.a1	0.0434184771287517	0.30525602603798	0.129052401023485
Prupe.1G486000_v2.0.a1	0.00946667909874681	-0.447119391666189	0.153426291194163
Prupe.1G486200_v2.0.a1	0.00754332683641285	-0.475517694349745	0.159591315495313
Prupe.1G486400_v2.0.a1	0.0253206049855535	0.294398820279849	0.112400542435984
Prupe.1G486600_v2.0.a1	0.00484977757582682	-0.764277563628926	0.261199731322903
Prupe.1G486700_v2.0.a1	0.0166158876964993	-0.560790284545232	0.216048987775462
Prupe.1G486800_v2.0.a1	0.0174371244164982	-0.298564772809119	0.10785421919335
Prupe.1G486900_v2.0.a1	0.0154126451610836	0.632873029553303	0.245676326583168
Prupe.1G487100_v2.0.a1	0.0388045144364303	0.711856014291201	1.31439287390673
Prupe.1G488300_v2.0.a1	0.000505331844386829	1.30809406707923	0.381826051869595
Prupe.1G488700_v2.0.a1	4.09857211457456e-07	-0.698203892060225	0.129047104680277
Prupe.1G488900_v2.0.a1	0.00623136144503341	-0.633555071958388	0.216598073309257
Prupe.1G489100_v2.0.a1	0.0235965699248176	0.406642671393608	0.157314460083485
Prupe.1G489200_v2.0.a1	0.0054309651192884	-0.521045534666956	0.169726260490539
Prupe.1G489500_v2.0.a1	0.00476833698031359	-0.744343378449866	0.252124327846163
Prupe.1G489600_v2.0.a1	0.0299439742304662	-0.386291189190241	0.155142156571471
Prupe.1G489700_v2.0.a1	0.02020968111338	0.533711138348382	0.209520410236445
Prupe.1G489800_v2.0.a1	0.000133402576101313	1.00126227609899	0.254178353442469
Prupe.1G489900_v2.0.a1	9.42728114009051e-05	-1.00711117078634	0.250208584500255
Prupe.1G490100_v2.0.a1	0.000391460040969741	-4.65179068543052	1.40304313091736
Prupe.1G490500_v2.0.a1	0.0469331891746211	-0.326889492998908	0.140619866951831
Prupe.1G491700_v2.0.a1	3.06640548808925e-49	4.00290581097804	0.26606476220662
Prupe.1G491800_v2.0.a1	0.00517340835256998	2.20061358722423	0.955422607111122
Prupe.1G492000_v2.0.a1	0.00137128592567873	1.61803264532103	0.541270694814035
Prupe.1G492300_v2.0.a1	0.00375529821021946	0.752061028347979	0.247830117318544
Prupe.1G492900_v2.0.a1	0.0496248545107405	-0.235190907840373	0.0998446379818425
Prupe.1G493000_v2.0.a1	0.0387318968446859	0.831744063934584	0.438709625244077
Prupe.1G493100_v2.0.a1	4.35637433186637e-10	-2.8286331224859	0.44990606532287
Prupe.1G493500_v2.0.a1	3.31026352280495e-06	-1.0174771979553	0.210501600565394
Prupe.1G494000_v2.0.a1	0.0152440539969336	0.679165098004263	0.26720433468201
Prupe.1G494200_v2.0.a1	0.00836664804454329	-0.537457006043997	0.186090424600995
Prupe.1G494800_v2.0.a1	0.0494807806528502	-0.43520551645663	0.196271740355137
Prupe.1G495000_v2.0.a1	0.0181422625189875	0.458475178245835	0.170900328567139
Prupe.1G495200_v2.0.a1	0.00466804702616574	0.957202324677127	0.33920826920771
Prupe.1G495800_v2.0.a1	0.00202278972442267	0.448861230816915	0.130269037582919
Prupe.1G496500_v2.0.a1	0.0160585025182081	-0.500424125473572	0.187485079782221
Prupe.1G497900_v2.0.a1	3.32235270973145e-15	-1.21574500216949	0.149138965978243
Prupe.1G498100_v2.0.a1	0.00332032754661236	0.365471113901981	0.109805060343458
Prupe.1G498300_v2.0.a1	9.5201617535395e-09	-0.974617107855927	0.162531415424647
Prupe.1G498400_v2.0.a1	2.97421039843883e-05	-0.706540749555773	0.158543211050965
Prupe.1G498600_v2.0.a1	0.000806215945501675	-0.741559149629579	0.209049663937482
Prupe.1G498700_v2.0.a1	0.000951065261630092	-0.657081472606432	0.185140846964834
Prupe.1G498800_v2.0.a1	0.000119768658055587	-0.727131911651866	0.177879820699266
Prupe.1G498900_v2.0.a1	7.21768300256131e-06	-0.732438747716396	0.154143095894946
Prupe.1G499800_v2.0.a1	8.38285322974263e-10	1.39075914615543	0.219744159435038
Prupe.1G500000_v2.0.a1	2.28885481618638e-06	1.52256319689735	0.31772953495406
Prupe.1G501100_v2.0.a1	0.0382953645614668	0.873804499357062	0.4705883273379
Prupe.1G501500_v2.0.a1	0.000222325004785451	3.7019918769816	1.02650036309297
Prupe.1G501700_v2.0.a1	0.00225931816817869	0.710088417334393	0.218976099708028
Prupe.1G502000_v2.0.a1	0.0032733851242066	0.384125913915309	0.115451707787152
Prupe.1G502700_v2.0.a1	0.00244627628342975	4.1944788910755	1.60864312810795
Prupe.1G502800_v2.0.a1	4.81522548579855e-06	0.894647854502131	0.18577238185161
Prupe.1G502900_v2.0.a1	0.00403655736203384	-0.530415124913111	0.167474338747272
Prupe.1G503300_v2.0.a1	0.00211635831390733	-0.552168543877101	0.164108591267684
Prupe.1G503400_v2.0.a1	0.000307488346649415	0.756916906442674	0.198162913007092
Prupe.1G503600_v2.0.a1	7.15711445202404e-14	2.42507306931062	0.31652413166288
Prupe.1G503700_v2.0.a1	1.2379363759155e-15	3.88653830878028	0.474437239407425
Prupe.1G504000_v2.0.a1	0.00795231213505164	-0.430135186851215	0.143857279181705
Prupe.1G504500_v2.0.a1	0.0154419933393179	-0.534618399856975	0.201157362015038
Prupe.1G504800_v2.0.a1	0.000142016096480905	0.564630593515549	0.13611081905814
Prupe.1G504900_v2.0.a1	2.86368546207046e-06	0.874558265436996	0.177548106741367
Prupe.1G505300_v2.0.a1	0.000124715886172427	-0.679717747276453	0.165425890157906
Prupe.1G505400_v2.0.a1	1.35764748609179e-05	-1.04512152004375	0.232081963376573
Prupe.1G505800_v2.0.a1	1.92688053209755e-09	-0.969862246514394	0.154483159910423
Prupe.1G506200_v2.0.a1	0.00532130976427009	-0.465956530669691	0.147549400737097
Prupe.1G506300_v2.0.a1	0.00100915173312888	0.613761651239001	0.172166758128549
Prupe.1G506400_v2.0.a1	0.000453953219045022	0.597210691662482	0.156764553747957
Prupe.1G506600_v2.0.a1	0.0186077754475437	-0.563188060421364	0.220351335071407
Prupe.1G506700_v2.0.a1	0.0281569928396448	0.360613671031018	0.142050401972567
Prupe.1G507100_v2.0.a1	4.74592891300255e-05	-0.475125333392085	0.106726055183783
Prupe.1G507400_v2.0.a1	7.48461226902887e-06	-1.43071702917898	0.314866914446677
Prupe.1G507500_v2.0.a1	0.000144078202232271	-0.492552094961997	0.118033786966002
Prupe.1G507900_v2.0.a1	0.00726403316378192	-0.375984070171191	0.122932099343216
Prupe.1G508000_v2.0.a1	7.70415301839067e-08	-1.08021399079761	0.193379926122281
Prupe.1G508400_v2.0.a1	4.35420661499866e-05	0.930859698571755	0.218293800988709
Prupe.1G508500_v2.0.a1	0.0393505236306975	-0.405487935986412	0.17234589460587
Prupe.1G508800_v2.0.a1	0.00498005361507574	0.533110589353395	0.172040979463968
Prupe.1G509400_v2.0.a1	0.0469780426122584	-1.06922326488983	0.744053909457681
Prupe.1G509800_v2.0.a1	0.00139526739438238	-1.26380744217586	0.407276601903464
Prupe.1G509900_v2.0.a1	0.0121965853988153	0.797224582647329	0.314665182956246
Prupe.1G510000_v2.0.a1	0.0107124722607766	0.578735377903104	0.208548316107408
Prupe.1G510800_v2.0.a1	0.00304706362167879	-0.862003380095128	0.284996553925153
Prupe.1G511000_v2.0.a1	7.90723269139234e-09	1.17733626786292	0.196706970671366
Prupe.1G511100_v2.0.a1	2.49007474104837e-07	1.83682489160623	0.354026349144
Prupe.1G512500_v2.0.a1	4.84034462540996e-06	0.943183914560213	0.197455509132113
Prupe.1G513000_v2.0.a1	0.0162957371414843	-0.337939346163762	0.121939129904406
Prupe.1G513200_v2.0.a1	0.00304458486370015	0.84901780142815	0.278755673043975
Prupe.1G513500_v2.0.a1	4.03818103020167e-06	-0.992567148200184	0.206762901654974
Prupe.1G513600_v2.0.a1	2.05193825705141e-08	-1.27689770438183	0.220673500893719
Prupe.1G513800_v2.0.a1	6.92921372636001e-07	-1.07556331245107	0.20853727470496
Prupe.1G514900_v2.0.a1	5.71814244246672e-05	-0.582580350915783	0.133689743822114
Prupe.1G515000_v2.0.a1	0.000830943575105488	0.461110344161983	0.124758574732501
Prupe.1G515900_v2.0.a1	0.0131923301815767	-0.577460317332181	0.215268999029005
Prupe.1G516300_v2.0.a1	9.44903424752151e-19	2.48277234585782	0.274063959800996
Prupe.1G516400_v2.0.a1	0.00174695593825821	1.3771898676805	0.463509217505341
Prupe.1G516500_v2.0.a1	0.00879020620510993	0.718554319453709	0.262316305015598
Prupe.1G517100_v2.0.a1	0.0230951153183837	0.361105663020565	0.13771013395581
Prupe.1G517700_v2.0.a1	2.88618306653263e-15	-0.826647770078617	0.100318401560372
Prupe.1G518000_v2.0.a1	0.0169389043374626	0.479818968084475	0.179295029555492
Prupe.1G518600_v2.0.a1	0.00289387820022901	-0.806478380850482	0.255215807580236
Prupe.1G518900_v2.0.a1	0.000147417376455873	0.899784431821966	0.227423552197946
Prupe.1G519200_v2.0.a1	2.70883349186071e-07	1.4999774604494	0.28503505819959
Prupe.1G519500_v2.0.a1	6.30159821859281e-07	3.27547756927789	0.663471976313176
Prupe.1G519600_v2.0.a1	0.0262972116818087	0.567006216621358	0.236096761975742
Prupe.1G520000_v2.0.a1	0.000349900450922391	-0.589109368789723	0.151806955089126
Prupe.1G520700_v2.0.a1	0.0121570223434957	-0.806304120935147	0.320253122098867
Prupe.1G520800_v2.0.a1	6.53443465763218e-05	-1.63842577069898	0.417416337579204
Prupe.1G521100_v2.0.a1	0.00933711571954305	0.280886172661217	0.0930102268838412
Prupe.1G521200_v2.0.a1	6.17578998746319e-05	0.615507302479628	0.14239382091681
Prupe.1G521300_v2.0.a1	5.36480352647648e-08	-0.981129939221317	0.172523105846636
Prupe.1G521400_v2.0.a1	0.000136837523575039	0.553952033502407	0.133415085527241
Prupe.1G521900_v2.0.a1	3.50215625801593e-12	0.956464127891928	0.131586877934063
Prupe.1G522400_v2.0.a1	0.0287956292049542	-0.613368742004265	0.266096770263051
Prupe.1G522800_v2.0.a1	0.00210706785264032	-1.67107795460365	0.594434834465841
Prupe.1G522900_v2.0.a1	9.81982906331016e-05	0.670525475303699	0.160325699159072
Prupe.1G523400_v2.0.a1	0.0271665681582322	0.528883253156557	0.218439519808326
Prupe.1G523500_v2.0.a1	0.0220417732621213	-0.283678559637084	0.105580106890821
Prupe.1G523600_v2.0.a1	5.30721452961015e-09	2.10345162311756	0.353923740444715
Prupe.1G523900_v2.0.a1	1.10899332821614e-09	-1.17018010986205	0.184770038618234
Prupe.1G524000_v2.0.a1	4.28792928639142e-06	-1.09429436574384	0.230291924682383
Prupe.1G524500_v2.0.a1	6.83233944581422e-06	1.46317787157951	0.320989971613009
Prupe.1G524700_v2.0.a1	1.21030228671659e-06	-1.40285786047586	0.282911807036467
Prupe.1G524800_v2.0.a1	1.13818521269508e-05	0.711138008318397	0.151691514505197
Prupe.1G525300_v2.0.a1	0.00483144577608592	1.0854728671782	0.400084995238874
Prupe.1G526000_v2.0.a1	0.0384382119042612	-0.567164248873485	0.256847069937539
Prupe.1G526700_v2.0.a1	1.98197820786205e-09	-1.20483889045583	0.193983367970482
Prupe.1G527100_v2.0.a1	1.06319696968785e-13	1.08552456713335	0.140644877132441
Prupe.1G527200_v2.0.a1	0.0268492766112797	0.480632145090258	0.19426983410477
Prupe.1G528000_v2.0.a1	0.00615974409507548	-0.295123865650281	0.0936180933185601
Prupe.1G528400_v2.0.a1	0.00659214451246654	-0.345205914471386	0.111036717941212
Prupe.1G528500_v2.0.a1	9.17001531556797e-07	1.25543586622404	0.248573847471088
Prupe.1G529200_v2.0.a1	3.20601413052968e-05	-1.07056353761241	0.250266992407127
Prupe.1G529800_v2.0.a1	3.33686251626908e-23	3.48141435689074	0.343808916263668
Prupe.1G530600_v2.0.a1	8.70299638909517e-13	4.35461942329759	0.596351976527175
Prupe.1G530900_v2.0.a1	6.25000580309053e-05	1.6369139050976	0.41338367900695
Prupe.1G531100_v2.0.a1	0.0252683318342809	-0.450847098993933	0.179450192809479
Prupe.1G531400_v2.0.a1	6.66539452955463e-05	-0.818900387131577	0.194938548549839
Prupe.1G531600_v2.0.a1	0.0077404010206989	0.848710266664043	0.31556587981039
Prupe.1G531800_v2.0.a1	0.000620862418837078	0.963383218979555	0.275128331752934
Prupe.1G532000_v2.0.a1	7.80724846246419e-16	2.29424181690509	0.277941777082496
Prupe.1G532500_v2.0.a1	0.000166906291770656	1.06985707955649	0.278149060060268
Prupe.1G532900_v2.0.a1	0.000591051192452319	-0.530595110290009	0.140971956057956
Prupe.1G533300_v2.0.a1	0.0449407041328741	-0.458188131970708	0.204329682221145
Prupe.1G533900_v2.0.a1	0.011078074010634	-0.57690643850683	0.209118314377743
Prupe.1G534400_v2.0.a1	0.0236143856041142	-0.538428280596448	0.218248512421776
Prupe.1G534700_v2.0.a1	7.04716749713713e-06	0.933242907443364	0.198154583971356
Prupe.1G534900_v2.0.a1	6.77034252612955e-06	0.798544833628955	0.167687312470933
Prupe.1G535300_v2.0.a1	0.000160124343575917	0.940873221339432	0.240288548656706
Prupe.1G535500_v2.0.a1	0.000148473388317741	-0.408112039530198	0.0969197601560369
Prupe.1G536100_v2.0.a1	2.73348355830376e-08	-0.779269360106684	0.132608227468237
Prupe.1G536700_v2.0.a1	0.030176234960542	0.589722419468562	0.255634988067573
Prupe.1G537300_v2.0.a1	0.00787615549224251	1.19165359110072	0.490350757923078
Prupe.1G539100_v2.0.a1	0.0118098443620951	-0.487853540858959	0.174046327483948
Prupe.1G539400_v2.0.a1	0.0283419056689545	0.465915896017318	0.189837067765629
Prupe.1G540400_v2.0.a1	0.00372340130397662	1.97300359239714	0.786183785477632
Prupe.1G540800_v2.0.a1	0.000988062664630049	1.02170625712218	0.306681644485502
Prupe.1G540900_v2.0.a1	6.55042161400675e-10	2.17698418075199	0.345979787196826
Prupe.1G541200_v2.0.a1	0.01713148192388	-0.69553112531215	0.282011665474824
Prupe.1G541500_v2.0.a1	0.0296460755159376	-0.450056214830774	0.184006788942713
Prupe.1G542300_v2.0.a1	1.22056476789553e-20	-1.41856759005242	0.148120340043683
Prupe.1G542600_v2.0.a1	1.07339906864434e-13	1.43334253463585	0.1869911890028
Prupe.1G543300_v2.0.a1	0.00221519703452031	-0.620602793928788	0.187713613712729
Prupe.1G543400_v2.0.a1	1.33151534947726e-16	-0.897790092036733	0.104363258530522
Prupe.1G543500_v2.0.a1	0.00180594946304874	0.380313314634302	0.108058664332842
Prupe.1G543900_v2.0.a1	1.07278957754209e-06	-0.691499796494994	0.132611246626606
Prupe.1G544000_v2.0.a1	0.000734205693816446	-0.671102313568608	0.185143267536459
Prupe.1G544200_v2.0.a1	0.0409055814657755	0.310718249346756	0.129384767723788
Prupe.1G544500_v2.0.a1	0.000602685690004945	-0.598426820615702	0.160869585007692
Prupe.1G544900_v2.0.a1	2.32518235476498e-05	-0.803623729080199	0.179964260852189
Prupe.1G545000_v2.0.a1	0.00320431530975667	-1.28286253963608	0.464322746811196
Prupe.1G545600_v2.0.a1	0.00951047587858291	1.14858754156532	0.481755328925525
Prupe.1G545800_v2.0.a1	0.000294465947085572	-0.586915893627239	0.150679859741341
Prupe.1G546000_v2.0.a1	0.0112317595558936	0.259695712117507	0.087818961299173
Prupe.1G546100_v2.0.a1	0.0185659092439046	-2.65007314880477	1.87975064563265
Prupe.1G546400_v2.0.a1	0.0451708255365201	-0.29447808614316	0.124543197304688
Prupe.1G547100_v2.0.a1	0.00270949667443824	1.25563836122355	0.441167265457042
Prupe.1G547400_v2.0.a1	0.00799077117686119	0.70672226151481	0.253695140443387
Prupe.1G547600_v2.0.a1	3.54847545504175e-06	6.08964247562817	1.35311880586185
Prupe.1G548000_v2.0.a1	7.46810542809739e-07	-1.14794712340467	0.224160076221214
Prupe.1G548500_v2.0.a1	2.02109840634241e-06	3.14421298059802	0.669007736307416
Prupe.1G549100_v2.0.a1	7.74065372712025e-17	-1.77598943501602	0.207941819678891
Prupe.1G549300_v2.0.a1	0.0028636787346357	0.592592660116486	0.182649861877036
Prupe.1G549500_v2.0.a1	0.0161729332080467	-0.398387726261554	0.145311487499535
Prupe.1G549700_v2.0.a1	0.000911516046505225	-0.472660557514917	0.128447037635371
Prupe.1G550400_v2.0.a1	0.0110067083813646	-0.404968196715834	0.140221016039736
Prupe.1G550500_v2.0.a1	0.0409280783053248	0.321492047415627	0.134146439947474
Prupe.1G551100_v2.0.a1	0.020066829526723	0.758305489233509	0.324406178584078
Prupe.1G551400_v2.0.a1	1.6669317866177e-05	0.760573661784036	0.166147002284557
Prupe.1G551500_v2.0.a1	0.0356865219178781	-0.361366776587415	0.148976355830587
Prupe.1G551800_v2.0.a1	0.00141448190768867	-1.38801461616482	0.45449215214727
Prupe.1G551900_v2.0.a1	2.86566518205728e-07	-0.967187893352129	0.180300375919409
Prupe.1G552900_v2.0.a1	0.023969176773132	-0.304466335507847	0.11537470322976
Prupe.1G553500_v2.0.a1	0.0144899728538578	-0.369177089259803	0.131669992855541
Prupe.1G553700_v2.0.a1	0.00135541838022631	-0.513137852098615	0.145248389173913
Prupe.1G553800_v2.0.a1	0.0322987577505578	0.338037101743281	0.135614909087803
Prupe.1G553900_v2.0.a1	0.0207495854738787	-0.466071776943429	0.179941777508325
Prupe.1G554300_v2.0.a1	0.0166945955785993	0.564406606142902	0.21699127108884
Prupe.1G554600_v2.0.a1	0.023251838057163	-0.493616646408155	0.196082530175215
Prupe.1G555200_v2.0.a1	3.9491711698698e-07	-0.789918383685508	0.147182968416355
Prupe.1G555300_v2.0.a1	0.0210539148328267	0.225754405499889	0.0826275688246458
Prupe.1G555600_v2.0.a1	0.000546129319312663	-0.506122298481968	0.133060293094569
Prupe.1G555700_v2.0.a1	7.34857000149996e-07	-0.515336353839759	0.0963757580995814
Prupe.1G556000_v2.0.a1	7.67356293698027e-05	-0.462236113245813	0.106448432579046
Prupe.1G556200_v2.0.a1	0.0484698667805075	-0.480061330542804	0.220151193285574
Prupe.1G556500_v2.0.a1	5.13915728055857e-05	-2.59248026500153	0.667187358809275
Prupe.1G556600_v2.0.a1	0.026365300378764	-0.412247471430775	0.163101395489728
Prupe.1G556700_v2.0.a1	0.00215431214253742	-0.591383932552572	0.177101243989417
Prupe.1G557700_v2.0.a1	0.00347792587326765	0.436181832048456	0.132918234895806
Prupe.1G558300_v2.0.a1	0.0143782284791586	-1.38891199132165	0.7092028188585
Prupe.1G558400_v2.0.a1	6.88650278921891e-17	3.60149141819891	0.420762973630494
Prupe.1G559000_v2.0.a1	0.000408335673350289	-0.401002569244604	0.101819564272866
Prupe.1G559200_v2.0.a1	0.0205732297505609	-0.349630888487923	0.130757846277581
Prupe.1G559700_v2.0.a1	0.000726264399601695	-0.716142339200736	0.19906185431856
Prupe.1G559900_v2.0.a1	0.0278407617764509	0.60639051285292	0.259346043990974
Prupe.1G560100_v2.0.a1	0.0498400843818581	0.574003578085266	0.276682256731953
Prupe.1G560600_v2.0.a1	2.52998058766694e-05	-0.610842070170499	0.134467036685583
Prupe.1G561600_v2.0.a1	1.28689552899185e-05	-1.09399438229854	0.243196890353664
Prupe.1G561700_v2.0.a1	0.00153779331459268	-0.487350875498032	0.139089538903002
Prupe.1G561800_v2.0.a1	0.00924591009072326	-0.558634413390576	0.19622859350679
Prupe.1G562300_v2.0.a1	6.58321470073521e-10	1.90597590492006	0.303165110200867
Prupe.1G562600_v2.0.a1	0.0395977905076683	0.600269799003157	0.277430175755969
Prupe.1G563000_v2.0.a1	4.08390714121811e-08	2.74629594250172	0.493421929051936
Prupe.1G563500_v2.0.a1	0.0016772299723641	0.609578304402125	0.179262698819543
Prupe.1G563700_v2.0.a1	2.79085243138126e-08	1.80365602864226	0.318345382775481
Prupe.1G563800_v2.0.a1	0.0437095003000959	0.479986699249272	0.21425555683856
Prupe.1G563900_v2.0.a1	0.00477683995451827	-0.49842879134677	0.159322280218827
Prupe.1G564000_v2.0.a1	1.97468676778481e-06	1.43148984410347	0.295095551419946
Prupe.1G564100_v2.0.a1	0.00113989263680068	-0.382216285036878	0.10456787666174
Prupe.1G566300_v2.0.a1	9.68762557066987e-06	-0.670733352503398	0.141476964638448
Prupe.1G566800_v2.0.a1	0.0200615285958267	-0.353452676417931	0.131808186740224
Prupe.1G567000_v2.0.a1	9.69537303034e-21	3.12169965747862	0.326801813922921
Prupe.1G568000_v2.0.a1	1.19208969847576e-35	2.57802932211811	0.202293368381265
Prupe.1G568100_v2.0.a1	0.00668341822276449	1.36415448160116	0.564606084578612
Prupe.1G569500_v2.0.a1	0.00900216094136712	-0.644087945843682	0.230885901151453
Prupe.1G570000_v2.0.a1	4.32478059103007e-05	0.66429554874901	0.151317871989235
Prupe.1G570900_v2.0.a1	0.000413586211785435	0.820562955673027	0.221072602412163
Prupe.1G571100_v2.0.a1	0.00394547134993117	0.684274114428104	0.222806604678773
Prupe.1G571200_v2.0.a1	0.0378451908450251	-0.481472450455312	0.208799172733156
Prupe.1G571400_v2.0.a1	0.000428673173874499	-0.522423725159314	0.135195926140775
Prupe.1G572400_v2.0.a1	0.026066028942552	2.41343519039299	1.59246310172188
Prupe.1G572800_v2.0.a1	0.00024749627898828	-0.628615026441833	0.159029415960018
Prupe.1G573200_v2.0.a1	0.00288599170138916	-0.350861927614468	0.103835274625412
Prupe.1G574600_v2.0.a1	0.00278649187903265	0.847164085847554	0.275062513058504
Prupe.1G574900_v2.0.a1	0.00218236101799101	0.760285312395017	0.236213383997856
Prupe.1G576000_v2.0.a1	8.65546821442013e-05	0.528263567786476	0.123264601724045
Prupe.1G576100_v2.0.a1	0.0140637570129985	-0.292708659894644	0.102474259004705
Prupe.1G576900_v2.0.a1	0.0318405549407402	-0.340318647443354	0.136410123562905
Prupe.1G577000_v2.0.a1	3.23317594259951e-06	-0.876005932435208	0.181178705314742
Prupe.1G578800_v2.0.a1	0.002327623089002	0.52254684786052	0.155741649584147
Prupe.1G578900_v2.0.a1	0.0150900092900859	-0.370019650330564	0.130730779988429
Prupe.1G579000_v2.0.a1	0.00128475425834601	0.754652194642963	0.221656849270065
Prupe.1G579200_v2.0.a1	0.0202904247978563	0.664552360921898	0.274066600117569
Prupe.1G579400_v2.0.a1	0.00065584568582281	1.06336841571727	0.308802376943757
Prupe.1G579500_v2.0.a1	1.24250648865527e-07	1.45840238070864	0.269256067713187
Prupe.1G580300_v2.0.a1	0.000953995398118657	0.721741746982537	0.205167225349833
Prupe.1G580400_v2.0.a1	0.0437914104436042	0.464684678341938	0.206252113634001
Prupe.1G580600_v2.0.a1	0.0016404135795694	0.365271380652144	0.102701846055193
Prupe.1G580800_v2.0.a1	0.00187323519604054	0.640074736101418	0.190888703999304
Prupe.1G581000_v2.0.a1	0.0414434019701182	-0.415795247326699	0.179416564670988
Prupe.1G581700_v2.0.a1	0.00399553878877469	-0.397622802056264	0.122369106962121
Prupe.1G582200_v2.0.a1	0.0134392147423522	0.364490142998663	0.128700043389036
Prupe.1G582400_v2.0.a1	0.000602685690004945	-0.514362408455929	0.136483152935667
Prupe.1G582900_v2.0.a1	0.0244563853299265	-0.600148611288577	0.250277171884434
Prupe.1G583200_v2.0.a1	8.15461338525513e-07	-0.799650601546624	0.153120858854795
Prupe.1G584200_v2.0.a1	0.000294029255118689	0.551601424149273	0.139133778128558
Prupe.1G584300_v2.0.a1	0.0142239507364152	0.717524664680998	0.282684932399333
Prupe.1G584700_v2.0.a1	9.35519431579993e-05	-0.609000616621024	0.144225865557949
Prupe.1G585100_v2.0.a1	3.54848565098898e-18	2.1110891878265	0.236749541680087
Prupe.1G586000_v2.0.a1	0.00295981529217903	0.740704222565608	0.23660047979102
Prupe.1G586500_v2.0.a1	0.000103730281014365	0.509478075152615	0.120979793149198
Prupe.1G586700_v2.0.a1	0.0037198711963888	0.647277679998224	0.20769658671166
Prupe.1G587100_v2.0.a1	0.000641681476595126	0.505184829140109	0.134096253535272
Prupe.1G587200_v2.0.a1	0.0232269894512004	-0.278548307135726	0.104443402471453
Prupe.1G587400_v2.0.a1	0.0194649137200204	-0.282396153376373	0.104744929181374
Prupe.1G587600_v2.0.a1	0.000794820654649538	0.936375951945135	0.27154770262187
Prupe.1G587700_v2.0.a1	0.00122500759903737	-0.436675513293005	0.121131607283487
Prupe.1G588100_v2.0.a1	0.0460445399279532	-0.337374492874025	0.145266155675356
Prupe.2G000700_v2.0.a1	2.79085243138126e-08	1.52556974624141	0.268052549434654
Prupe.2G001000_v2.0.a1	0.00494805197124648	0.583900078844976	0.190494521551313
Prupe.2G001500_v2.0.a1	3.64559297776551e-05	6.5933347635752	2.49738042253588
Prupe.2G002200_v2.0.a1	2.32192414598277e-06	1.58533181974791	0.331954555127454
Prupe.2G002300_v2.0.a1	0.00105561453945392	0.634793367735886	0.179126951326119
Prupe.2G002400_v2.0.a1	0.00028282768535774	0.624771959203109	0.159513714313919
Prupe.2G002600_v2.0.a1	0.0247968024810054	0.709243582965033	1.47500665140938
Prupe.2G002900_v2.0.a1	0.048698634387446	-0.268527939518784	0.114631783629987
Prupe.2G004800_v2.0.a1	0.000117917577596123	0.582239857708493	0.139420628965674
Prupe.2G005200_v2.0.a1	0.00510887607551768	-1.00151978011865	0.365739669978109
Prupe.2G005300_v2.0.a1	1.31728196493397e-24	1.89021885220866	0.179885105086855
Prupe.2G005400_v2.0.a1	0.015729869651007	1.34555189166025	0.68828279131444
Prupe.2G005900_v2.0.a1	0.000722522986544647	-0.744654448889743	0.207455855236566
Prupe.2G006000_v2.0.a1	0.0155927748065666	-0.490020356562196	0.182321981909903
Prupe.2G006100_v2.0.a1	1.02818612723836e-05	-2.08733352343635	0.479446631199028
Prupe.2G006500_v2.0.a1	9.20454977418173e-06	-0.660147267305066	0.138830467445882
Prupe.2G006700_v2.0.a1	0.0205223931057039	-1.07648818981952	0.532522789809158
Prupe.2G006900_v2.0.a1	5.20952153141839e-06	-0.835661326450038	0.173872240598678
Prupe.2G007200_v2.0.a1	0.0228164731578815	0.379752172772631	0.145722567734283
Prupe.2G007300_v2.0.a1	0.00197432549902649	1.34243125899337	0.454253077852768
Prupe.2G007600_v2.0.a1	0.0126844604613504	1.03105979153154	0.444594218904865
Prupe.2G007700_v2.0.a1	0.0381611307865761	-0.317489618830608	0.130845401245264
Prupe.2G008000_v2.0.a1	0.0117334015254462	0.574640382000916	0.20924611631173
Prupe.2G008700_v2.0.a1	0.00603485081174105	0.456359493825227	0.146145046045402
Prupe.2G009100_v2.0.a1	0.00523934394971316	-0.66398426858828	0.223018609828449
Prupe.2G009800_v2.0.a1	5.2632562594587e-18	3.02803790074734	0.34299397813228
Prupe.2G010000_v2.0.a1	4.91937985131012e-06	0.70533480063079	0.144585285508981
Prupe.2G010300_v2.0.a1	5.48490083193092e-09	-0.815068944888036	0.131219812980648
Prupe.2G010400_v2.0.a1	0.00169293852672188	-0.682383712021458	0.204174407983919
Prupe.2G010500_v2.0.a1	0.0160362891219959	-0.34368393712201	0.123674551061573
Prupe.2G010600_v2.0.a1	0.0454566250134499	0.485579635234016	0.219775259895448
Prupe.2G010700_v2.0.a1	0.00801963221781501	2.44011673610825	1.14564434889046
Prupe.2G010800_v2.0.a1	7.07628755750804e-05	0.792567199644721	0.188559456057705
Prupe.2G010900_v2.0.a1	8.51834821605324e-05	0.951527959915368	0.233129247004307
Prupe.2G011200_v2.0.a1	0.015721112382489	-0.464938178282713	0.171811417614673
Prupe.2G012300_v2.0.a1	0.00998385629070367	0.519776252749158	0.182472860142654
Prupe.2G012400_v2.0.a1	1.40560846051481e-21	2.17492727445048	0.222400902704713
Prupe.2G012500_v2.0.a1	0.0170924296563809	0.429423525715288	0.158943233261622
Prupe.2G012700_v2.0.a1	0.0215054322394965	0.283310422701519	0.104958764057689
Prupe.2G013000_v2.0.a1	0.00700747841199268	4.05232332123933	2.61919647522942
Prupe.2G013700_v2.0.a1	6.95401395333795e-06	0.838592810357896	0.176385743378509
Prupe.2G013800_v2.0.a1	0.0092366549490932	-0.884392553501192	0.342906214018101
Prupe.2G014100_v2.0.a1	0.0337482859907635	-0.493937672210018	0.210421158581987
Prupe.2G014700_v2.0.a1	0.000740254763211235	-0.618265207525746	0.169074015060458
Prupe.2G016100_v2.0.a1	0.0160195567488849	0.481916156557807	0.903338544555799
Prupe.2G017200_v2.0.a1	0.00329476593726165	-0.907986126611284	0.305727392069328
Prupe.2G017500_v2.0.a1	4.95064860693246e-32	3.6179282182523	0.299934495206038
Prupe.2G017800_v2.0.a1	0.0027219334830337	0.763001243358828	0.242491677264289
Prupe.2G019200_v2.0.a1	3.04172023211048e-07	0.71746087080269	0.131697739319807
Prupe.2G019300_v2.0.a1	0.0221027253650313	0.793385619193213	0.351592926687738
Prupe.2G019400_v2.0.a1	0.00469562482865475	0.655741857552134	0.216223012489397
Prupe.2G019500_v2.0.a1	1.09302620187072e-05	-1.05251791599255	0.231267795866301
Prupe.2G020100_v2.0.a1	0.000198188875111095	-0.681041386242178	0.17100595393414
Prupe.2G020200_v2.0.a1	7.29420972343656e-05	0.787959479348226	0.187611420740737
Prupe.2G020600_v2.0.a1	1.91151655044017e-05	1.53181337253429	0.356466340412015
Prupe.2G021000_v2.0.a1	0.00197652527966001	0.551396266326279	0.162494321327636
Prupe.2G021500_v2.0.a1	0.00586680063096766	-0.43844415189447	0.141527688702747
Prupe.2G021600_v2.0.a1	0.0203288949377258	-0.406072013520525	0.154031103913904
Prupe.2G022100_v2.0.a1	0.016980979446236	-0.295082916612052	0.106246692127943
Prupe.2G022300_v2.0.a1	7.1716095908202e-05	-0.68560772551733	0.161284477326185
Prupe.2G022400_v2.0.a1	0.0150368719978458	-0.392946690151982	0.141751166336297
Prupe.2G022600_v2.0.a1	0.0187366179826673	-0.600393551214705	0.238529137249302
Prupe.2G023200_v2.0.a1	0.0424967482828289	-0.52794256681038	0.239816421299184
Prupe.2G023600_v2.0.a1	7.50556214982886e-09	-0.845493407101901	0.139000187786142
Prupe.2G023700_v2.0.a1	0.0230527880935862	0.652330069511386	0.27409322724501
Prupe.2G023800_v2.0.a1	6.14016358865971e-05	-0.850653102809374	0.202306540515443
Prupe.2G024400_v2.0.a1	0.00531504660316915	0.612727543581546	0.202808248807206
Prupe.2G025000_v2.0.a1	0.00626683721018435	-0.774136442986796	0.273915798473216
Prupe.2G025100_v2.0.a1	0.00767475232286571	-0.726439997869505	0.260128830786517
Prupe.2G025800_v2.0.a1	0.0262972116818087	-0.562948545317181	0.234628346828557
Prupe.2G026000_v2.0.a1	0.00013305800571636	0.476321283807303	0.113501513318278
Prupe.2G026500_v2.0.a1	0.0448845407293529	-0.33363666265411	0.14232730621916
Prupe.2G028600_v2.0.a1	0.0101933690329231	-0.481131294496353	0.16832098098647
Prupe.2G028700_v2.0.a1	0.0389387064100601	0.3187295987939	0.1316164401747
Prupe.2G029600_v2.0.a1	0.0153446980706877	1.20521016548574	0.580985241754709
Prupe.2G029800_v2.0.a1	0.0130667506665593	-0.565693050711461	0.209494894874639
Prupe.2G030300_v2.0.a1	0.00529247845122226	0.860331953596754	0.30339693373093
Prupe.2G030400_v2.0.a1	0.000405075636274252	0.571956471263915	0.14819826131959
Prupe.2G030600_v2.0.a1	0.00102517309039749	-0.628573585802211	0.177198187821783
Prupe.2G031000_v2.0.a1	0.00111754827794199	0.935731682227207	0.280492924218258
Prupe.2G031700_v2.0.a1	0.0021422449546695	0.462637452992905	0.135192082595634
Prupe.2G031800_v2.0.a1	0.0186241557612754	0.487958282602722	0.186125157964481
Prupe.2G032000_v2.0.a1	0.0072076070319089	-0.461215973960381	0.153311701134595
Prupe.2G032200_v2.0.a1	0.00916118836553171	-0.392139139948424	0.1324745565739
Prupe.2G032600_v2.0.a1	0.00274762222785506	0.440764163878122	0.131436804541631
Prupe.2G033700_v2.0.a1	0.000201983325099452	-1.56637274126314	0.431401965994767
Prupe.2G034600_v2.0.a1	0.0042262396193182	0.728659785894528	0.241580203516074
Prupe.2G034700_v2.0.a1	0.00673157202649126	-1.8396313579239	0.843572060343232
Prupe.2G035400_v2.0.a1	0.0111122189350557	2.26729768863242	1.19892502441177
Prupe.2G035500_v2.0.a1	0.046663761645342	0.45395168339828	0.203355061209366
Prupe.2G035800_v2.0.a1	0.011824873234296	-0.327095713779742	0.112540195595647
Prupe.2G035900_v2.0.a1	0.00439978559258067	-0.264984734408693	0.0808710432147489
Prupe.2G037200_v2.0.a1	0.00164121717008113	1.76292198238747	0.61436683206836
Prupe.2G037600_v2.0.a1	0.000602444360127805	0.519942444882166	0.137482357248355
Prupe.2G037800_v2.0.a1	0.00217469032955161	0.969592767170801	0.313880256398897
Prupe.2G037900_v2.0.a1	0.0370117417763281	0.937758858944043	0.527565744556252
Prupe.2G038100_v2.0.a1	0.0124267724427436	-0.34486258352261	0.119954509375842
Prupe.2G038400_v2.0.a1	1.03821333372391e-11	-1.91537177539307	0.275770602169497
Prupe.2G038600_v2.0.a1	0.0212601827566497	0.620204031226805	0.253808593993687
Prupe.2G038700_v2.0.a1	0.0119377653860631	-0.439936132743953	0.15519914040511
Prupe.2G038800_v2.0.a1	9.01516134344839e-27	3.13357407319223	0.286495818659772
Prupe.2G039200_v2.0.a1	8.44324341091007e-07	0.631878957462559	0.119964488952158
Prupe.2G039900_v2.0.a1	0.0010050899800755	1.07251105282183	0.32478090049229
Prupe.2G040100_v2.0.a1	1.4862935065731e-17	1.74896335208927	0.199648855467307
Prupe.2G040300_v2.0.a1	0.0169154446115144	-0.639494211606908	0.252998464036466
Prupe.2G040700_v2.0.a1	0.0293614677793291	-0.712145557833369	0.325542644058069
Prupe.2G041200_v2.0.a1	0.000191724728996617	-1.14172610866592	0.302788151373379
Prupe.2G042100_v2.0.a1	0.0247879606490835	0.51096214218564	0.206026413975893
Prupe.2G042500_v2.0.a1	0.00698280257662053	-0.43160324907574	0.143475872100295
Prupe.2G042600_v2.0.a1	0.000862487020729822	0.87567824586854	0.253435160048978
Prupe.2G043200_v2.0.a1	0.0120706516936699	-0.38784036921628	0.13569616679697
Prupe.2G043600_v2.0.a1	1.70960813843471e-05	-0.693435684731256	0.150653219019125
Prupe.2G044200_v2.0.a1	0.00486234498703296	-0.393942368504442	0.123542866052663
Prupe.2G044600_v2.0.a1	3.75383881071909e-05	2.60450241282224	0.6520851627391
Prupe.2G045700_v2.0.a1	9.45424819480126e-13	2.42160104106555	0.330064903698617
Prupe.2G045800_v2.0.a1	0.00410867365985121	-0.462161258721605	0.144183516802366
Prupe.2G046300_v2.0.a1	5.51468187622032e-06	-1.36289474226509	0.295162307970327
Prupe.2G046900_v2.0.a1	0.0385370471113386	-0.341094447055996	0.142281275187297
Prupe.2G047300_v2.0.a1	4.37561668862665e-05	-0.66618891472007	0.151900453785186
Prupe.2G047400_v2.0.a1	1.52634107801601e-16	-1.06289772353625	0.124233463873851
Prupe.2G047500_v2.0.a1	0.0149510257187914	-0.488817074509694	0.18059134202961
Prupe.2G047600_v2.0.a1	0.00789404662393102	-0.548108736430263	0.188256680014182
Prupe.2G048500_v2.0.a1	0.0027665378840311	-0.763027475567038	0.243363045195885
Prupe.2G048600_v2.0.a1	0.00408934015889233	-0.667713144197449	0.217968866084906
Prupe.2G048900_v2.0.a1	1.41908314532241e-05	-3.985409078377	0.902244239245114
Prupe.2G049600_v2.0.a1	0.0480822697256592	-0.382444692213118	0.168211595257425
Prupe.2G049900_v2.0.a1	0.0135223294370355	-0.359166976477978	0.126836363507917
Prupe.2G050900_v2.0.a1	0.00295981529217903	-0.595762902877214	0.184469570529726
Prupe.2G051800_v2.0.a1	0.0162622155082742	0.538107503626492	0.204098051554139
Prupe.2G052200_v2.0.a1	0.00040298478826219	1.39115684267305	0.400852237041585
Prupe.2G052700_v2.0.a1	0.00121603947472315	1.35960947892765	0.436384396717739
Prupe.2G054800_v2.0.a1	0.033979754404518	0.431523346355858	0.179904041215903
Prupe.2G054900_v2.0.a1	0.0399908840002062	1.01065314150592	0.628196412172865
Prupe.2G055600_v2.0.a1	3.77097973239118e-10	-0.941616735945198	0.143655614959391
Prupe.2G056800_v2.0.a1	8.99391749074146e-05	0.624274574905059	0.147644453241289
Prupe.2G057800_v2.0.a1	0.0345609654505546	-0.943910831151839	0.522356993690058
Prupe.2G058200_v2.0.a1	0.00384266273155734	2.84511505310308	1.1267579031463
Prupe.2G058400_v2.0.a1	1.52512180236379e-05	-0.525689366371272	0.112081360963151
Prupe.2G058500_v2.0.a1	0.00167701303545238	-0.442958270897945	0.126195754538375
Prupe.2G058900_v2.0.a1	0.0001572699407427	0.580299015031588	0.141332397510589
Prupe.2G059200_v2.0.a1	0.0494807806528502	0.515956019627914	0.241224292712509
Prupe.2G059400_v2.0.a1	0.0248159915816936	0.683430638341528	0.295775002578057
Prupe.2G060200_v2.0.a1	9.60070386013861e-06	1.72563784701827	0.390123988575851
Prupe.2G060400_v2.0.a1	4.11120684689238e-09	-0.825782334261038	0.133310903869002
Prupe.2G061100_v2.0.a1	0.0013144864351137	0.418305746583782	0.116286880191632
Prupe.2G061200_v2.0.a1	0.000120441261475153	0.898327537140204	0.223587615607399
Prupe.2G061400_v2.0.a1	0.00337682311294216	1.00267657359784	0.344531765595094
Prupe.2G063500_v2.0.a1	0.00781725129427889	-0.541781245780487	0.185336432547876
Prupe.2G063900_v2.0.a1	1.08470592156987e-05	1.61711327071859	0.365744457098998
Prupe.2G065700_v2.0.a1	0.000201992388610271	1.11020117371107	0.295092135567299
Prupe.2G065900_v2.0.a1	0.0193798279682009	0.296193339330304	0.10816664556685
Prupe.2G066400_v2.0.a1	0.0137088554248446	0.930901675285364	0.392250094447182
Prupe.2G068800_v2.0.a1	0.00265543164897426	0.991739289013691	0.329226906217761
Prupe.2G068900_v2.0.a1	0.00167672213783935	-1.3073450725135	0.434598519158213
Prupe.2G069900_v2.0.a1	5.8168448166865e-05	0.512444371167574	0.116711769467814
Prupe.2G070600_v2.0.a1	0.00391158139310514	-0.658080317325346	0.213122672869034
Prupe.2G071200_v2.0.a1	0.0443719289773404	-0.551397503875672	0.255270931857504
Prupe.2G071300_v2.0.a1	0.000616770058132173	0.549901212068782	0.146113270699269
Prupe.2G071500_v2.0.a1	0.00528977732664549	0.879713463902498	0.312643008934011
Prupe.2G071700_v2.0.a1	0.00244491554079359	0.763301156348318	0.239909401678005
Prupe.2G071800_v2.0.a1	0.0331192570011684	-0.300848135956614	0.1204200269315
Prupe.2G072000_v2.0.a1	0.000746005706783114	-0.530560640726	0.143409999096056
Prupe.2G072900_v2.0.a1	0.00108585103360729	-0.331346337432438	0.0897828567600958
Prupe.2G073600_v2.0.a1	0.0470248162066525	0.918622280715568	0.560269757963992
Prupe.2G073800_v2.0.a1	0.0266388719245018	1.0834760083714	0.592816479238082
Prupe.2G074100_v2.0.a1	0.000376903306925281	1.02066100367075	0.280864789763758
Prupe.2G074300_v2.0.a1	0.0390364649872222	-0.797437082736269	0.412424992620347
Prupe.2G074600_v2.0.a1	7.20783836153029e-05	0.734235851925989	0.173597177541794
Prupe.2G075400_v2.0.a1	0.00913432069205642	-0.397061272382274	0.134010758173545
Prupe.2G075600_v2.0.a1	1.12856250214241e-06	0.765330881671622	0.148207565663786
Prupe.2G075700_v2.0.a1	0.0198566031604485	0.315380814208879	0.115336061963864
Prupe.2G075800_v2.0.a1	7.43888532024435e-05	0.829593608929745	0.196665192750706
Prupe.2G076700_v2.0.a1	0.000593784483471815	-1.19694644102971	0.351191722521453
Prupe.2G077700_v2.0.a1	4.08872412994651e-05	-2.10276793121574	0.522285273958519
Prupe.2G078900_v2.0.a1	0.0193773137616255	-0.314210353884773	0.115553227102634
Prupe.2G079600_v2.0.a1	0.0158891281918072	1.04944765325148	0.482451230716325
Prupe.2G079700_v2.0.a1	0.0108737651022569	-0.585515717826863	0.212990114525412
Prupe.2G079800_v2.0.a1	0.0090433907442121	-0.462217681158814	0.157635022184947
Prupe.2G079900_v2.0.a1	0.0398730465454556	-0.343546298209435	0.143629152789793
Prupe.2G080100_v2.0.a1	1.04512891186971e-10	-1.61273324689775	0.243082393708082
Prupe.2G081600_v2.0.a1	0.00237383074718921	1.61809174131653	0.582029094913169
Prupe.2G082700_v2.0.a1	0.0340635703355083	0.872574864774589	0.454456710841436
Prupe.2G082800_v2.0.a1	0.00801645229356077	1.0883758017066	0.431728881581593
Prupe.2G082900_v2.0.a1	0.0249916427078792	0.468057833803527	0.860632901655702
Prupe.2G083000_v2.0.a1	3.80337212847273e-07	-1.21755955600755	0.23234661233024
Prupe.2G083500_v2.0.a1	0.0202995517386344	0.640951734818065	0.261882887458298
Prupe.2G083700_v2.0.a1	0.0244647908288973	0.388857121033135	0.150545727232876
Prupe.2G083900_v2.0.a1	3.54847545504175e-06	-0.923605547083108	0.190254927050979
Prupe.2G084200_v2.0.a1	0.00776391073454399	-0.316741234225641	0.103378652625346
Prupe.2G084300_v2.0.a1	0.0186918009726335	0.357921572955144	0.132039052271962
Prupe.2G086100_v2.0.a1	0.000662577430334607	-2.31174746295263	0.730893801608806
Prupe.2G086300_v2.0.a1	8.52090246711636e-07	1.29907220436323	0.257061587242311
Prupe.2G086500_v2.0.a1	0.0150296483238664	2.10118945924896	1.15894410131771
Prupe.2G087000_v2.0.a1	4.35420661499866e-05	1.65586079134789	0.407988244775096
Prupe.2G087500_v2.0.a1	0.014007341706119	-0.367592334733727	0.730325104747594
Prupe.2G087700_v2.0.a1	0.000687794819777526	0.968086235118055	0.278653611300553
Prupe.2G088900_v2.0.a1	6.63628160163225e-05	-1.26794639108462	0.314680271542247
Prupe.2G089000_v2.0.a1	7.542290027784e-06	-0.859003037156686	0.182313264213469
Prupe.2G090100_v2.0.a1	0.00451162912915227	0.562270290913357	0.180710420960203
Prupe.2G090500_v2.0.a1	7.86417504097057e-06	-1.46741018001321	0.325360060473827
Prupe.2G090600_v2.0.a1	4.52870257295802e-07	-0.898404745485574	0.169595198989702
Prupe.2G091300_v2.0.a1	0.0205351557800866	-0.580377877809312	0.23313678736292
Prupe.2G091500_v2.0.a1	0.00601735064670573	-0.446552655617867	0.144718870162697
Prupe.2G091600_v2.0.a1	0.0230649288052062	-0.288907725604884	0.108834258003958
Prupe.2G092100_v2.0.a1	0.0288378078204409	0.419054470117415	0.168425056716977
Prupe.2G092200_v2.0.a1	0.000964923490739795	0.756164813568481	0.216361612867748
Prupe.2G092500_v2.0.a1	0.00738962564695685	-2.6783181769905	1.23566458716215
Prupe.2G092900_v2.0.a1	0.00648864346263082	2.25572218325607	0.993575369734434
Prupe.2G093300_v2.0.a1	0.00178943036723827	-2.8018780110029	1.05587660666121
Prupe.2G093700_v2.0.a1	8.60230677962833e-12	-2.54998086502782	0.367001452649499
Prupe.2G094500_v2.0.a1	0.00181438394202698	-0.473514601441332	0.136669145135473
Prupe.2G095200_v2.0.a1	1.0035692197302e-05	1.13848024452043	0.2502058266728
Prupe.2G095300_v2.0.a1	0.0421117482103741	-0.412010846705038	0.178006298626584
Prupe.2G096100_v2.0.a1	1.05915484964304e-06	-0.743530643503603	0.143334510438147
Prupe.2G096500_v2.0.a1	0.00614243892525424	-0.272007907380926	0.0848642016575171
Prupe.2G096600_v2.0.a1	0.0389209552470697	0.506037937458007	0.222735868518623
Prupe.2G098800_v2.0.a1	0.0183833662990839	-0.65057158455459	0.262643861980156
Prupe.2G098900_v2.0.a1	1.66366275290381e-05	-0.906439151506436	0.200099369216637
Prupe.2G099100_v2.0.a1	0.0126766709228226	0.382012830993609	0.133996154621007
Prupe.2G100000_v2.0.a1	0.0224646887854401	-0.57211239746421	0.233224787883661
Prupe.2G101500_v2.0.a1	0.0440770479173538	-0.456122524652013	0.202365273416451
Prupe.2G101600_v2.0.a1	5.97826094611496e-19	-1.68998658651601	0.185074894324258
Prupe.2G101700_v2.0.a1	9.77727585667954e-05	1.18698501059802	0.300699803591253
Prupe.2G101800_v2.0.a1	0.00492634102462128	-1.21548009616029	0.461592395827714
Prupe.2G102100_v2.0.a1	0.0133740381098662	-0.442748654243399	0.15952618913687
Prupe.2G103300_v2.0.a1	0.000442748467395877	-0.939035851244294	0.259390756843643
Prupe.2G103400_v2.0.a1	0.0389387064100601	-0.663909503357568	0.31720929650209
Prupe.2G103700_v2.0.a1	0.00123392532071623	-0.808436786169517	0.239638089617196
Prupe.2G104100_v2.0.a1	0.000583220469388968	0.608066246461762	0.162868405974839
Prupe.2G104600_v2.0.a1	1.03567435012237e-08	1.34269569671633	0.227424047917888
Prupe.2G106000_v2.0.a1	0.000124837254943879	-0.666762109259322	0.161930920984285
Prupe.2G106200_v2.0.a1	0.00498970540666894	-0.818655654324387	0.284428862206978
Prupe.2G106300_v2.0.a1	4.43086857583818e-05	-0.611700384355843	0.1388825134418
Prupe.2G106400_v2.0.a1	8.19261216076542e-09	-0.680027260143604	0.111115494200213
Prupe.2G106800_v2.0.a1	1.83526606501825e-05	-0.792851395603303	0.176095245024853
Prupe.2G107400_v2.0.a1	0.00893906981492151	0.634115383749098	0.226158739391316
Prupe.2G107700_v2.0.a1	0.0115456957362272	0.330017983367069	0.113108342942825
Prupe.2G108100_v2.0.a1	0.00101664188253642	1.11328980620024	0.339912914025406
Prupe.2G110600_v2.0.a1	0.000381246264169405	-0.600967321596807	0.156237986894331
Prupe.2G112200_v2.0.a1	2.90964987812508e-08	2.59343667482778	0.459264977586309
Prupe.2G113600_v2.0.a1	1.78455489515517e-07	3.65404540990792	0.695825656634907
Prupe.2G114400_v2.0.a1	3.28153563680683e-05	-0.640170582978505	0.143133167953644
Prupe.2G115100_v2.0.a1	0.0023786813827447	-0.668459137296351	0.205523943701629
Prupe.2G115500_v2.0.a1	0.0183716872149587	0.332327509355248	0.121172319042842
Prupe.2G115700_v2.0.a1	0.00141243060023814	0.73661744262857	0.217841403322516
Prupe.2G116000_v2.0.a1	0.0235240416401619	-0.648716110934091	0.274193427607993
Prupe.2G116300_v2.0.a1	0.0180147244540107	-1.97025916124778	1.26896921053374
Prupe.2G116500_v2.0.a1	0.000274167081440852	0.513556456491486	0.128531195723491
Prupe.2G117200_v2.0.a1	0.000172046274685205	-0.568449992012501	0.139180445834654
Prupe.2G118000_v2.0.a1	0.0151455635469239	-0.391264151611627	0.141160435371371
Prupe.2G118600_v2.0.a1	0.0274465863921059	-0.567878915119525	0.239380647857812
Prupe.2G119100_v2.0.a1	3.69754917500668e-05	0.562597726278289	0.126263774504051
Prupe.2G120200_v2.0.a1	0.0254198848857679	1.3743891019701	0.848786497924827
Prupe.2G120300_v2.0.a1	6.04702328613677e-05	1.00285604313165	0.241578706778388
Prupe.2G121100_v2.0.a1	0.00278053394971413	1.06469859078707	0.361534402523688
Prupe.2G121500_v2.0.a1	6.12345924491116e-07	-2.25242117345605	0.451931892584947
Prupe.2G122000_v2.0.a1	5.21310161265696e-05	-1.84357644763079	0.467016258715989
Prupe.2G122400_v2.0.a1	1.86456376235672e-06	0.928544795777313	0.185655303142166
Prupe.2G122700_v2.0.a1	0.0239018985133522	-0.513260451916519	0.207409993596761
Prupe.2G123000_v2.0.a1	0.000301947711517981	-0.70594947356183	0.182373554601991
Prupe.2G123500_v2.0.a1	0.0480099679559874	-0.568231412435964	0.271535099562452
Prupe.2G123700_v2.0.a1	0.00427394216516924	-0.364176794582135	0.112370591122732
Prupe.2G124000_v2.0.a1	0.00610377397159693	-0.538956004978824	0.178534607450122
Prupe.2G124300_v2.0.a1	0.000426851499830576	0.52589719069894	0.136220979905717
Prupe.2G125300_v2.0.a1	0.000657505056667825	5.71794001529978	2.57610896773799
Prupe.2G126300_v2.0.a1	0.000294340887067969	-0.620568125305752	0.160491499722943
Prupe.2G126900_v2.0.a1	0.0100412330440458	-1.36216433266007	0.620371033715499
Prupe.2G127000_v2.0.a1	0.030580576435028	-0.586600565961026	0.254754663750718
Prupe.2G127300_v2.0.a1	8.64584843459528e-05	1.77889771929968	0.465423625938137
Prupe.2G127400_v2.0.a1	0.000804130927389429	0.618684337706833	0.170438703087161
Prupe.2G127500_v2.0.a1	0.00259063304870456	0.86847334615003	0.281029068484051
Prupe.2G128100_v2.0.a1	0.00143018557506058	0.419995415554875	0.118243187599156
Prupe.2G128200_v2.0.a1	2.03082081396861e-05	1.09894772265768	0.250448133160262
Prupe.2G128400_v2.0.a1	8.12879009782997e-05	-1.53934963228919	0.395676186489146
Prupe.2G129000_v2.0.a1	1.85155643863354e-05	-2.42702544977701	0.585616394590885
Prupe.2G129100_v2.0.a1	0.000144981987246834	-2.62382371101371	0.738054680864561
Prupe.2G131100_v2.0.a1	0.000198405109706018	-0.749014335637891	0.189644431449559
Prupe.2G131300_v2.0.a1	0.0314286930255742	-0.274532695455517	0.108433208106766
Prupe.2G131700_v2.0.a1	6.69380741020235e-06	0.734570716856168	0.153007038085793
Prupe.2G132600_v2.0.a1	2.33245835359183e-06	-1.19119962644263	0.245117395744448
Prupe.2G133300_v2.0.a1	1.8869559361701e-07	0.93064393829902	0.169995343126124
Prupe.2G134000_v2.0.a1	0.000669591667746821	1.29699247062394	0.388734976953457
Prupe.2G134200_v2.0.a1	0.00145925099067854	0.729245185835015	0.216160942136942
Prupe.2G134300_v2.0.a1	0.0321147366602018	-0.637729777245578	0.286352649811743
Prupe.2G134500_v2.0.a1	0.0259186720247417	0.441135274453994	0.175319037614572
Prupe.2G134900_v2.0.a1	4.28360301693982e-22	1.54982830936202	0.155933457910882
Prupe.2G135000_v2.0.a1	0.00202431304933033	0.855887575550275	0.268256160977008
Prupe.2G135400_v2.0.a1	1.98773331438812e-15	1.46240049461019	0.178665443350042
Prupe.2G135700_v2.0.a1	0.0123277752458085	-0.448844630975953	0.159492875396274
Prupe.2G136300_v2.0.a1	0.0268437603312538	-0.317949352604449	0.121367631801751
Prupe.2G136400_v2.0.a1	0.00699573226540139	0.673991501354638	0.235040761070738
Prupe.2G136500_v2.0.a1	0.0274819020642143	1.2998260498366	0.814016688733557
Prupe.2G136900_v2.0.a1	0.00326766017302611	-0.417056412515413	0.126062057217176
Prupe.2G138400_v2.0.a1	0.041034278218429	0.390753372983758	0.166093333054826
Prupe.2G138500_v2.0.a1	0.0156427750860783	3.10165329807108	2.85564258796326
Prupe.2G138600_v2.0.a1	2.18141299532377e-22	3.34914733956439	0.336217148545492
Prupe.2G139500_v2.0.a1	3.791800517732e-07	2.29311586796273	0.450643756359371
Prupe.2G139800_v2.0.a1	2.45732221261437e-12	-1.49205628558276	0.206839186037631
Prupe.2G139900_v2.0.a1	1.31338745269104e-05	0.613327137375483	0.13048721021979
Prupe.2G140000_v2.0.a1	1.83183374833109e-13	2.78899883598868	0.370297985224246
Prupe.2G140400_v2.0.a1	9.19241910762248e-23	1.35658370985507	0.134224962309767
Prupe.2G140600_v2.0.a1	1.31570411452055e-06	-0.819101299952782	0.160972119433353
Prupe.2G140800_v2.0.a1	0.000181232339390228	0.49098948106308	0.1192519813907
Prupe.2G141700_v2.0.a1	0.0078876292550954	0.760813554340435	0.276651449506168
Prupe.2G142200_v2.0.a1	0.000140588054697495	-0.839245744347154	0.210095087283629
Prupe.2G142300_v2.0.a1	0.0446280255126532	0.461976883947098	0.205375734550279
Prupe.2G143300_v2.0.a1	0.0201461257793161	-0.435577387659385	0.165922209146357
Prupe.2G143900_v2.0.a1	0.0053778124952099	-0.509534050633026	0.165321871832031
Prupe.2G144000_v2.0.a1	1.00708551092763e-12	1.77071482842429	0.242000071251224
Prupe.2G144200_v2.0.a1	7.60935999636325e-07	0.606769287139159	0.113755539192653
Prupe.2G144300_v2.0.a1	3.87681713624846e-05	0.728607055970881	0.166042861054197
Prupe.2G144400_v2.0.a1	0.000154949803216638	-1.11980495605474	0.291511658137666
Prupe.2G145100_v2.0.a1	0.00876266912075839	1.80283255196418	0.853883439442605
Prupe.2G145400_v2.0.a1	0.0207748517061694	0.523997149698523	0.2057745700059
Prupe.2G146200_v2.0.a1	0.0107421651104612	0.832550135702476	0.325249017725651
Prupe.2G146300_v2.0.a1	0.0295197189357763	0.941064748296277	0.483218881747155
Prupe.2G146600_v2.0.a1	0.0137375187696489	0.805041185424165	0.325810997807299
Prupe.2G146700_v2.0.a1	0.0499087794613167	0.440951871166296	0.199918412097863
Prupe.2G147100_v2.0.a1	1.24415432193751e-05	1.37857648456929	0.310840697975792
Prupe.2G147200_v2.0.a1	0.00358745248150646	0.489159244989166	0.151183372063774
Prupe.2G147500_v2.0.a1	0.0329421790706956	-0.475104259522704	0.199940828388932
Prupe.2G147700_v2.0.a1	0.00368021219407618	0.937894611104744	0.321512329881352
Prupe.2G148200_v2.0.a1	9.6616980625331e-08	1.10591505785125	0.199551443851089
Prupe.2G149600_v2.0.a1	1.17083313013752e-08	0.950258780634469	0.158965273314992
Prupe.2G150000_v2.0.a1	1.04712631377289e-06	4.04920079019735	0.794839217941161
Prupe.2G150200_v2.0.a1	2.11612833614349e-11	7.47917542280659	1.00817952817454
Prupe.2G150400_v2.0.a1	3.39323350595199e-05	3.22233812810601	0.773344458926889
Prupe.2G151200_v2.0.a1	0.0140966596437574	-0.321116411248068	0.113323944524877
Prupe.2G151300_v2.0.a1	0.000243660313991758	-0.558498658478785	0.139739776615151
Prupe.2G151800_v2.0.a1	0.000771028473737967	1.28864886150227	0.390177384222847
Prupe.2G152200_v2.0.a1	0.00951987360789504	-0.642680004461745	0.232462736715176
Prupe.2G153200_v2.0.a1	0.0458132176082149	-0.3686750929236	0.159584439221135
Prupe.2G153300_v2.0.a1	0.000439690804240554	-0.701571332164972	0.186830519164965
Prupe.2G153500_v2.0.a1	0.0108659416029173	3.58682692709066	2.69007671325961
Prupe.2G154700_v2.0.a1	0.00368516726263468	-0.631190470683543	0.201721141460586
Prupe.2G156100_v2.0.a1	0.00657696915148618	-0.60889617048016	0.207354599376487
Prupe.2G156200_v2.0.a1	0.000114766893707475	-0.781431541691738	0.192006927029063
Prupe.2G156400_v2.0.a1	0.0164664760769213	-0.501934598173539	0.18906347785712
Prupe.2G156600_v2.0.a1	0.0329059116068055	0.384885895054843	0.156776101243903
Prupe.2G157000_v2.0.a1	8.84443513927108e-06	-0.494456440083492	0.102228266791295
Prupe.2G158500_v2.0.a1	2.36395624038898e-09	1.13393975679776	0.182704561113758
Prupe.2G158600_v2.0.a1	0.0221883326692074	0.608550935812431	0.249788929580345
Prupe.2G158900_v2.0.a1	0.00807106934316616	-0.614522573823447	0.215325139088153
Prupe.2G159400_v2.0.a1	0.0165456314515253	-0.370222991072081	0.134883485966829
Prupe.2G159900_v2.0.a1	0.0139099776603939	0.311259366328955	0.108842991853529
Prupe.2G160100_v2.0.a1	0.0318380401757731	-0.353440024210134	0.142137272715333
Prupe.2G160400_v2.0.a1	0.0152790614298198	1.61267724517075	0.903690672133617
Prupe.2G160500_v2.0.a1	0.00766166418906326	0.969088741536598	0.372892851350303
Prupe.2G160700_v2.0.a1	0.000210279007188743	-0.921393605169558	0.239868910212508
Prupe.2G161300_v2.0.a1	4.6136902011322e-05	-0.953132284937594	0.225235277727641
Prupe.2G161500_v2.0.a1	9.36925803616647e-21	1.53634471327892	0.159888240216968
Prupe.2G162500_v2.0.a1	0.0284785753650863	-0.682190667924014	0.304383922374683
Prupe.2G163700_v2.0.a1	0.0485735338217374	0.801780257098916	0.449104249550357
Prupe.2G164200_v2.0.a1	0.00879700396042248	1.65482170038812	0.773916073071651
Prupe.2G164300_v2.0.a1	7.25981116660432e-09	1.91374487018494	0.324561411465076
Prupe.2G164400_v2.0.a1	0.022241079065966	-0.553943037707893	0.223186508129232
Prupe.2G165100_v2.0.a1	0.00659509952604436	-0.94689530807986	0.353533653581298
Prupe.2G165500_v2.0.a1	5.22036731140544e-13	-1.10064098275484	0.14687010332804
Prupe.2G166100_v2.0.a1	0.00115765677314221	-1.07586337353573	0.331858830771007
Prupe.2G167000_v2.0.a1	1.28179051938973e-06	0.976330120100102	0.19284219203425
Prupe.2G167600_v2.0.a1	0.000281033146563861	-1.01744419382476	0.273780294653384
Prupe.2G167700_v2.0.a1	0.02992929446472	-1.8129827753348	1.61215472421871
Prupe.2G168800_v2.0.a1	0.00617210608673005	3.8002098212361	1.84707385410202
Prupe.2G169700_v2.0.a1	0.0345332845329061	-0.408783887703255	0.169663944494707
Prupe.2G170100_v2.0.a1	4.76922520794174e-18	2.0098605052172	0.225946324990558
Prupe.2G170900_v2.0.a1	0.000159703373488844	-0.777676748341429	0.194889344803781
Prupe.2G171300_v2.0.a1	5.03093268943289e-05	-0.409875173750893	0.091738169690813
Prupe.2G171400_v2.0.a1	8.76674098454267e-11	1.31346746983475	0.195724651703733
Prupe.2G171600_v2.0.a1	0.0384382119042612	0.292767168373754	0.119837135383919
Prupe.2G171800_v2.0.a1	7.37797989926265e-17	2.40440685113716	0.281391388063353
Prupe.2G172100_v2.0.a1	0.00242620401159329	-0.608093384742495	0.185056742894119
Prupe.2G172800_v2.0.a1	5.2270964363947e-06	-0.877689017831829	0.18335707383789
Prupe.2G173100_v2.0.a1	0.0131477510396565	-0.477668371993398	0.172564638749374
Prupe.2G173500_v2.0.a1	0.00134472318569328	-0.820680607621342	0.246801585121919
Prupe.2G173900_v2.0.a1	0.0457470566511471	0.349195360194104	0.696154850476247
Prupe.2G174400_v2.0.a1	0.0446968874991198	-0.630931290979821	0.30796380147133
Prupe.2G174500_v2.0.a1	0.0449719328094505	-0.585440783683436	1.09969847726619
Prupe.2G174900_v2.0.a1	0.000228042137975727	1.45216380249453	0.40043498976881
Prupe.2G175000_v2.0.a1	0.0016820923811151	0.614907386264281	0.180620203736709
Prupe.2G175100_v2.0.a1	2.76604625328633e-13	1.95775250831649	0.261461378606366
Prupe.2G175600_v2.0.a1	0.0367496139367566	-0.416493877564821	0.174420179720352
Prupe.2G175800_v2.0.a1	3.69812626087934e-05	0.474459037075386	0.104871974131051
Prupe.2G176200_v2.0.a1	1.04575388416176e-07	-0.857641588011609	0.15325869673921
Prupe.2G176300_v2.0.a1	0.0444612190542831	0.397854178629153	0.172528801237872
Prupe.2G177100_v2.0.a1	0.0312905105063328	0.579919959282183	0.251469784537801
Prupe.2G177200_v2.0.a1	0.0271957889788319	-0.31739659879593	0.123322190277307
Prupe.2G177500_v2.0.a1	0.0251619342163751	0.81447560499073	0.37564946250926
Prupe.2G177600_v2.0.a1	0.0103734333844947	-0.88211997500185	0.349414673939489
Prupe.2G177700_v2.0.a1	0.0126859539118514	0.435903961309744	0.154663435135399
Prupe.2G178200_v2.0.a1	0.00127908863847198	-0.755639550607689	0.223068393830845
Prupe.2G179200_v2.0.a1	0.0061282096651041	-0.512454781444753	0.168875786309262
Prupe.2G179500_v2.0.a1	0.00152458187968128	-0.453307396162263	0.130101562814979
Prupe.2G180500_v2.0.a1	0.00368568442525329	1.71043331030556	0.66667679208782
Prupe.2G181000_v2.0.a1	0.0218434017573483	0.608536022629583	0.248734894358434
Prupe.2G181100_v2.0.a1	0.0459721810095871	-0.448350926302815	0.199323808082324
Prupe.2G181200_v2.0.a1	0.035343548087341	-0.9962928697624	0.582082412080087
Prupe.2G182100_v2.0.a1	6.42245939378961e-05	0.516228260191961	0.118312864727672
Prupe.2G182600_v2.0.a1	0.0309717530909124	2.16439096218711	2.33742717949035
Prupe.2G182700_v2.0.a1	0.000460522760744306	0.882693171626186	0.242471006815748
Prupe.2G182900_v2.0.a1	1.26502863296283e-08	1.66991034289908	0.286721352120101
Prupe.2G183400_v2.0.a1	5.08031536619186e-12	-1.06568732938942	0.148421343554055
Prupe.2G183500_v2.0.a1	0.00261746226293726	0.714489574910713	0.224157894723141
Prupe.2G183700_v2.0.a1	0.013021313024212	0.517415437292241	0.188423455494761
Prupe.2G183900_v2.0.a1	0.00145951791267326	-1.18001265406774	0.377732239555346
Prupe.2G184100_v2.0.a1	0.000191137442105593	-0.692259874430994	0.17354489912411
Prupe.2G184500_v2.0.a1	0.0369566073759308	-0.407201003318497	0.17121125096765
Prupe.2G184600_v2.0.a1	0.0447011857560811	0.358858599280649	0.153195300606542
Prupe.2G184900_v2.0.a1	0.0211707853296333	0.381532634247155	0.144024360883352
Prupe.2G185000_v2.0.a1	0.0199204791441356	-0.597153191072879	0.239391934770786
Prupe.2G185100_v2.0.a1	1.35849434668011e-19	-2.0085825996775	0.216525382976423
Prupe.2G185200_v2.0.a1	0.0257956652097465	0.473583532752625	0.189979353462525
Prupe.2G185400_v2.0.a1	0.00607404456908728	0.578590690347752	0.193330103954682
Prupe.2G186500_v2.0.a1	1.21862241264717e-06	0.851230866764947	0.166296826820112
Prupe.2G186600_v2.0.a1	0.00101413007637656	0.48974489289193	0.13446168206335
Prupe.2G187200_v2.0.a1	0.0473851353229758	-0.447030998805575	0.200837648855507
Prupe.2G187900_v2.0.a1	0.0357519472673712	0.616658907152801	0.280242090688816
Prupe.2G188000_v2.0.a1	5.02449178251431e-05	-0.43461466929537	0.097660626338592
Prupe.2G188300_v2.0.a1	0.0405154219675342	-0.584974181697977	1.09392921205428
Prupe.2G188900_v2.0.a1	0.0148189680137947	-0.888427047937965	0.377183282383041
Prupe.2G189000_v2.0.a1	0.0139486411486812	0.680426889687083	0.264045473858076
Prupe.2G190100_v2.0.a1	1.04750700970777e-05	-0.771394310717486	0.165380710619501
Prupe.2G190400_v2.0.a1	0.000655134507882761	0.724271732381395	0.199675820393343
Prupe.2G190900_v2.0.a1	0.0474317757524527	0.422446258675562	0.785354556671938
Prupe.2G191200_v2.0.a1	3.32828060855024e-27	1.45615595912602	0.131185816509594
Prupe.2G191500_v2.0.a1	0.00182891794293947	2.33517619352548	0.813750107273389
Prupe.2G191900_v2.0.a1	0.0284989017768318	1.68500799911706	1.09343392297326
Prupe.2G192100_v2.0.a1	1.08483415763387e-25	3.42588296736148	0.320375278659993
Prupe.2G192600_v2.0.a1	7.40467088587378e-05	0.59329919899833	0.138217089839476
Prupe.2G193300_v2.0.a1	0.00946667909874681	-0.86721931819344	0.336568443780096
Prupe.2G193500_v2.0.a1	0.0257203860172474	-0.291629800226014	0.111600917021366
Prupe.2G193700_v2.0.a1	1.35551829494926e-07	-1.13103555656148	0.206945126328839
Prupe.2G193900_v2.0.a1	0.00479581830635234	0.808373440735618	0.277919583765638
Prupe.2G194300_v2.0.a1	3.72050625244125e-06	1.55085827982966	0.331106438658599
Prupe.2G194500_v2.0.a1	0.00523916261602116	0.639508586662679	0.213158871860431
Prupe.2G194600_v2.0.a1	0.00276892535511936	-0.598633720243891	0.183914659251036
Prupe.2G195100_v2.0.a1	0.011516392498718	-0.505168750416813	0.180919427281626
Prupe.2G195300_v2.0.a1	6.8845443466965e-09	0.944522144495536	0.155625907815164
Prupe.2G195900_v2.0.a1	0.00833481594760854	-0.463279474968117	0.15688636840355
Prupe.2G196500_v2.0.a1	2.21191501137708e-06	0.887877537313881	0.178400740176191
Prupe.2G197000_v2.0.a1	1.20473951568858e-15	-1.64424286740555	0.199310321081803
Prupe.2G197200_v2.0.a1	3.51587641660849e-05	1.39492139755249	0.334946747331205
Prupe.2G197300_v2.0.a1	4.82909449975082e-10	0.996583496044816	0.152702065089569
Prupe.2G197600_v2.0.a1	0.0455382839146192	0.398124294374803	0.173360472342067
Prupe.2G198500_v2.0.a1	0.00447453160508345	-0.512732928707708	0.163071667253241
Prupe.2G198800_v2.0.a1	3.22730040774601e-16	1.5756752442564	0.187625622096315
Prupe.2G199400_v2.0.a1	0.0325039622597616	2.07084520931019	1.88025903713721
Prupe.2G199600_v2.0.a1	4.26980161803765e-06	2.25737941840533	0.493822759927988
Prupe.2G200300_v2.0.a1	0.00777880908639707	-0.546528460864293	0.187002063874714
Prupe.2G201600_v2.0.a1	0.000315989858040002	-0.981433784598013	0.265171075547178
Prupe.2G202300_v2.0.a1	0.0108389628858566	0.66658807040473	0.247266019506836
Prupe.2G202400_v2.0.a1	0.0317545854205838	-0.470981189975945	0.196236060365931
Prupe.2G202500_v2.0.a1	0.0231297304467928	-0.528271756817284	0.212429051651542
Prupe.2G202900_v2.0.a1	2.74427897151857e-15	-1.61347876641111	0.198723564506584
Prupe.2G203000_v2.0.a1	0.0115153181873497	-0.864090768732946	0.346231889605187
Prupe.2G203100_v2.0.a1	0.000226609551315972	-1.90716700322778	0.54068212337049
Prupe.2G203200_v2.0.a1	1.3727645955905e-05	-0.778243108200705	0.168791919535378
Prupe.2G203700_v2.0.a1	0.0398730465454556	-0.474157624659342	0.207497794836146
Prupe.2G203800_v2.0.a1	0.00410559420216799	1.09280813876744	0.393789541056921
Prupe.2G204100_v2.0.a1	1.76777918793066e-05	-1.04088299673811	0.234489480234058
Prupe.2G205300_v2.0.a1	0.0295388933760161	-0.791006808693827	0.376848871326989
Prupe.2G205800_v2.0.a1	0.00918791909409494	-0.506506766206421	0.175367134591478
Prupe.2G206000_v2.0.a1	3.98784089109735e-06	1.44763905686269	0.308944334258253
Prupe.2G206100_v2.0.a1	0.00894701992832399	0.673978090639795	0.243303137360738
Prupe.2G206500_v2.0.a1	0.000385957506989944	-1.03577541682608	0.286820944372764
Prupe.2G208000_v2.0.a1	0.00102927847932573	-0.575942980368293	0.160995662706877
Prupe.2G208100_v2.0.a1	2.27033723315386e-11	-1.26880043857705	0.183298435593508
Prupe.2G208900_v2.0.a1	0.00367478038604174	-0.459707732422521	0.141964069011823
Prupe.2G209300_v2.0.a1	8.76099461838274e-07	-0.796256334256807	0.153058816657138
Prupe.2G209900_v2.0.a1	0.000714775030918057	-0.434017733690425	0.115389301710126
[truncated: 4,745 more rows]

## Sheet: Short graft vs Homografted
Table S1: Differentially expressed genes in the various conditions tested.
gene	padj	lfcShrunk	lfcShrunkSE
Prupe.1G006700_v2.0.a1	7.16700761920796e-05	0.606583862835781	0.131969905669277
Prupe.1G009100_v2.0.a1	5.11730632611901e-06	7.97450636294688	2.6292293556512
Prupe.1G010400_v2.0.a1	0.0152317137936191	0.367222722146709	0.12551145583756
Prupe.1G011200_v2.0.a1	0.024209592544271	-0.303715099014666	0.109360726169367
Prupe.1G011400_v2.0.a1	0.00625309731364957	-0.468789196905973	0.14658941109184
Prupe.1G011600_v2.0.a1	6.8967235660637e-06	1.23096326422301	0.244002021026063
Prupe.1G011800_v2.0.a1	0.00849552908588909	0.696172334093272	0.241816846573531
Prupe.1G013000_v2.0.a1	0.000937230192062006	0.523289024929995	0.134880570501783
Prupe.1G013200_v2.0.a1	0.0340634743961512	-0.388006822919159	0.160381943932305
Prupe.1G013500_v2.0.a1	0.0136929905574555	0.401976555599737	0.14144656773137
Prupe.1G019500_v2.0.a1	0.00130590269887268	0.573503500953276	0.153641176490095
Prupe.1G019700_v2.0.a1	0.0262024285460722	0.554583721243578	0.23750995961291
Prupe.1G019900_v2.0.a1	0.0107663389516353	-0.5708089645014	0.201573561319636
Prupe.1G020000_v2.0.a1	0.0405121656608277	-0.454847522522341	0.2093464667177
Prupe.1G021800_v2.0.a1	0.0025278826421268	1.02542686570916	0.307101966008764
Prupe.1G023400_v2.0.a1	0.0360555201126289	0.111280519511642	0.230760465802184
Prupe.1G025600_v2.0.a1	9.0740938621931e-07	-0.974786315729739	0.177234842861629
Prupe.1G025900_v2.0.a1	1.68713452246433e-06	-0.861021431425452	0.159566504922726
Prupe.1G026100_v2.0.a1	1.80365258957503e-13	-1.32536007091276	0.166723230719745
Prupe.1G026200_v2.0.a1	2.04845722968889e-05	-0.793248357677412	0.163788666186769
Prupe.1G028500_v2.0.a1	0.030262400162904	0.728532638368753	0.348468195396779
Prupe.1G030600_v2.0.a1	0.0427689921251592	0.43633279636663	0.200899187219107
Prupe.1G034000_v2.0.a1	0.0374086768407984	-0.632964081879846	0.314109747878022
Prupe.1G034400_v2.0.a1	0.0165714884833962	-0.176246732991279	0.345906516021593
Prupe.1G037200_v2.0.a1	0.0183552429350108	-0.508423125655464	0.195649117260631
Prupe.1G037500_v2.0.a1	0.0383476041273857	0.433630003922665	0.191909957470935
Prupe.1G038600_v2.0.a1	0.0268926250184633	-0.778821274306416	0.366665514234358
Prupe.1G039100_v2.0.a1	0.00533347108920867	0.454511428509758	0.138604371966583
Prupe.1G039200_v2.0.a1	0.045606443822259	1.33199814107751	0.920982803666042
Prupe.1G041200_v2.0.a1	0.00939872888219435	1.12605012585127	0.414626301453587
Prupe.1G041500_v2.0.a1	0.0157221718078909	0.503157067490094	0.184673418760821
Prupe.1G042400_v2.0.a1	0.000116731410385584	-0.723644793352781	0.164618681548477
Prupe.1G042800_v2.0.a1	0.0215982269937889	1.3092343705064	0.611742899885184
Prupe.1G043400_v2.0.a1	0.000295606872363326	-0.90415785641796	0.221253158180151
Prupe.1G044000_v2.0.a1	0.0393238668918498	0.562100196820206	0.274961196422466
Prupe.1G045100_v2.0.a1	0.00502390765952597	0.32102316156491	0.092026054784298
Prupe.1G047000_v2.0.a1	0.0243546682553502	0.483662349221983	0.195000287498067
Prupe.1G047500_v2.0.a1	0.0338959733467473	0.250992204751662	0.0917894734780172
Prupe.1G049600_v2.0.a1	1.0618850381201e-09	1.19220295984463	0.17707308141547
Prupe.1G051200_v2.0.a1	0.00210104279071027	-0.494785274834957	0.137311717105228
Prupe.1G052400_v2.0.a1	0.00477921965400054	-0.75289895732862	0.240183089477984
Prupe.1G055000_v2.0.a1	3.18940141832098e-05	1.48440767784944	0.317867736389189
Prupe.1G063000_v2.0.a1	0.00424615132072062	0.314354617492705	0.0883755617293882
Prupe.1G065300_v2.0.a1	0.00395989861716595	-0.397803672955169	0.114678943404252
Prupe.1G067100_v2.0.a1	0.0281307562509924	-0.772139243929666	0.366777638911573
Prupe.1G075600_v2.0.a1	0.0219687889949024	0.298422548675915	0.104721105159011
Prupe.1G076700_v2.0.a1	0.0405191972129689	0.46869986444601	0.217312898810829
Prupe.1G078100_v2.0.a1	0.0222724893477467	0.456908899901299	0.178136366933134
Prupe.1G080700_v2.0.a1	2.69003441032927e-06	1.67078384594739	0.318294595689612
Prupe.1G082000_v2.0.a1	0.0322483324480363	-0.740667683232872	0.363096898073681
Prupe.1G084500_v2.0.a1	7.59316057070796e-05	1.00862065788113	0.224738209571147
Prupe.1G086000_v2.0.a1	0.00152350224743186	0.480388843736507	0.128544957852257
Prupe.1G086800_v2.0.a1	0.00483178094786154	0.542665194712322	0.166889562368504
Prupe.1G097100_v2.0.a1	0.000978178366751425	-0.617478172447935	0.162648734074128
Prupe.1G098000_v2.0.a1	0.00281967966906026	-0.639004187457661	0.190341835254807
Prupe.1G101300_v2.0.a1	0.0308162147496749	0.520189182028858	0.228281490842886
Prupe.1G103600_v2.0.a1	0.0332497324866329	-0.56125339276013	0.259100182701475
Prupe.1G105400_v2.0.a1	0.0471184241915541	0.76273493716795	0.461762246728787
Prupe.1G105500_v2.0.a1	0.0368676448753111	0.853461156214335	0.456675890668368
Prupe.1G105600_v2.0.a1	0.0486083084706334	-0.439023564653346	0.214057355663323
Prupe.1G110000_v2.0.a1	0.00562930493523009	0.552257970540588	0.173477072280968
Prupe.1G110100_v2.0.a1	0.0201769181393874	-0.652674353711034	0.269491435856047
Prupe.1G110800_v2.0.a1	0.00319389934559717	-0.464283506778553	0.133429726728025
Prupe.1G112600_v2.0.a1	0.022534374684735	0.613888754170045	0.257295586399044
Prupe.1G113900_v2.0.a1	6.03939706694165e-06	-0.603214966140165	0.116614893948325
Prupe.1G116900_v2.0.a1	0.00574706031311596	-0.341253709801748	0.100254796730237
Prupe.1G117000_v2.0.a1	0.00744262497959407	-0.382552855400698	0.118427964354524
Prupe.1G118700_v2.0.a1	0.0368676448753111	0.268185981097679	0.101006766771097
Prupe.1G120100_v2.0.a1	0.00942276367075253	0.893884962834007	0.324762966898281
Prupe.1G121000_v2.0.a1	0.00140396665867399	-0.61486455406992	0.167434833153248
Prupe.1G121100_v2.0.a1	0.00946901345357282	-0.407781522247816	0.132717239174444
Prupe.1G121500_v2.0.a1	0.00147155813446188	1.77110164312919	0.50851176237399
Prupe.1G122500_v2.0.a1	0.00344060175612784	0.451525603400944	0.131309818900964
Prupe.1G122800_v2.0.a1	0.00766235994423041	-0.450112961960031	0.143808541827641
Prupe.1G123100_v2.0.a1	0.0475691781799572	0.0538842574838585	0.188314307491001
Prupe.1G123900_v2.0.a1	0.0283580299620997	0.516887123346682	0.22173039353142
Prupe.1G127300_v2.0.a1	0.0218416248412362	-0.622247186494165	0.260620528779301
Prupe.1G129300_v2.0.a1	0.0060232171127739	-0.533768261248634	0.169299686336738
Prupe.1G130100_v2.0.a1	0.0266465935259107	0.452079761537661	0.183911085874439
Prupe.1G131300_v2.0.a1	0.0161562858684138	-1.1284685991516	0.474382042865204
Prupe.1G131800_v2.0.a1	0.0174319640977068	-0.417998518222378	0.151741883398364
Prupe.1G132200_v2.0.a1	1.3172285036545e-09	4.67068763631218	0.701792080013
Prupe.1G132700_v2.0.a1	0.0439326979330325	-0.637046343521749	0.344810716337116
Prupe.1G133500_v2.0.a1	0.000322924197659032	2.23859042280995	0.558341289331563
Prupe.1G135600_v2.0.a1	0.0201769181393874	0.536239289396689	0.211558724975881
Prupe.1G137200_v2.0.a1	0.0252528166952315	0.627067373337616	0.273960323280729
Prupe.1G137500_v2.0.a1	0.0178381024365221	-0.350590686505684	0.122956940947245
Prupe.1G137900_v2.0.a1	0.0101384635523444	0.509938306410345	0.174454732573597
Prupe.1G138300_v2.0.a1	0.0129993513894212	-0.484057747975195	0.171007953844634
Prupe.1G140400_v2.0.a1	0.0233980246171413	-0.719331661885939	0.317620537390182
Prupe.1G142300_v2.0.a1	0.00935331585426403	-0.476222204960848	0.158632383886555
Prupe.1G144300_v2.0.a1	0.0471463478553184	0.341913350083727	0.148306219744952
Prupe.1G146600_v2.0.a1	0.0494801180692412	-0.361864822460716	0.162690535689172
Prupe.1G147300_v2.0.a1	0.0256889560431804	-0.302676565337994	0.110430825663336
Prupe.1G149400_v2.0.a1	1.59459932913757e-05	-0.646374567218132	0.130672807445226
Prupe.1G154300_v2.0.a1	0.0157907314120421	-0.575526969491115	0.218478244523764
Prupe.1G155200_v2.0.a1	1.53226786923924e-05	2.29755055119796	0.475140649487067
Prupe.1G159000_v2.0.a1	0.0410745175960936	-0.302909736704227	0.121859044758495
Prupe.1G161500_v2.0.a1	0.00436080148787784	-0.995547414531524	0.320378791645373
Prupe.1G162200_v2.0.a1	0.00818270830462759	2.46008525823899	0.890086305380708
Prupe.1G162700_v2.0.a1	0.0256491397104694	0.0543203311362731	0.188448020133829
Prupe.1G162800_v2.0.a1	0.0032882445785849	1.71794077526984	0.543618427510943
Prupe.1G164600_v2.0.a1	0.00766235994423041	0.626781764665478	0.209540581010051
Prupe.1G164800_v2.0.a1	2.33471118829212e-07	-0.807606539450825	0.138450770656091
Prupe.1G167300_v2.0.a1	1.13066115556295e-07	-0.966081660804419	0.163306876797508
Prupe.1G172800_v2.0.a1	0.0283580299620997	0.450673411751019	0.185919163135287
Prupe.1G173300_v2.0.a1	0.0247659104662983	-0.333730466950762	0.123472345641157
Prupe.1G175800_v2.0.a1	0.0499243737607651	0.278628320989461	0.114856217488658
Prupe.1G176900_v2.0.a1	0.0198127830543093	-0.378815083009342	0.137761664309887
Prupe.1G177100_v2.0.a1	0.00149133845606376	0.386452428277773	0.100703108598927
Prupe.1G179400_v2.0.a1	0.0126016279257036	-0.596638882606802	0.217711821207269
Prupe.1G180200_v2.0.a1	0.0229877774217277	0.472400445757512	0.18727934080872
Prupe.1G183900_v2.0.a1	0.0368676448753111	0.043027287769429	0.183900495267838
Prupe.1G184500_v2.0.a1	0.0107663389516353	0.573672917285819	0.202292006503871
Prupe.1G185700_v2.0.a1	0.0416986377784254	0.464017932402472	0.215493206883004
Prupe.1G189500_v2.0.a1	0.0218150183246643	-0.628744257060238	0.263083192898133
Prupe.1G189800_v2.0.a1	0.0137120890946577	-0.414265057147822	0.143515271926861
Prupe.1G189900_v2.0.a1	3.39669341761506e-05	-0.497606671152701	0.103073265880192
Prupe.1G193400_v2.0.a1	0.0335594733075908	0.383607933875769	0.156950155668127
Prupe.1G195100_v2.0.a1	0.0183552429350108	-0.392610352503508	0.141822118991801
Prupe.1G197100_v2.0.a1	0.0463958902245212	-0.231008995188821	0.0891784861884443
Prupe.1G198000_v2.0.a1	0.0344098533661394	-0.369306039607387	0.150617602551101
Prupe.1G198900_v2.0.a1	0.00419374880141827	0.729995974150436	0.228324506923129
Prupe.1G202100_v2.0.a1	6.13720295291127e-06	2.80376516016887	0.556266572916639
Prupe.1G204000_v2.0.a1	0.0471463478553184	-0.588234094852552	0.318301952129588
Prupe.1G205800_v2.0.a1	0.00190432599213521	0.78974541711714	0.226074721891914
Prupe.1G206000_v2.0.a1	0.0218572175844376	0.550146577755364	0.222841892368468
Prupe.1G212900_v2.0.a1	0.0101678398749691	0.357864766059023	0.114523686981158
Prupe.1G214900_v2.0.a1	0.000225417532439831	1.11509256146754	0.268354151196614
Prupe.1G216100_v2.0.a1	0.0381617605593145	-0.288203750416754	0.112136815875287
Prupe.1G217800_v2.0.a1	0.000727397586954781	-0.548370887610538	0.139234843070521
Prupe.1G217900_v2.0.a1	0.00874855336971623	-0.387461266801588	0.123578806114938
Prupe.1G218200_v2.0.a1	0.00797771365881045	0.93459039014013	0.328563659214072
Prupe.1G218800_v2.0.a1	0.00283737352521622	3.8972739588746	1.19634750859722
Prupe.1G218900_v2.0.a1	0.000287226543875315	0.903189928473727	0.219650410067333
Prupe.1G220400_v2.0.a1	0.000182878490578611	-0.480993188103711	0.110121212336716
Prupe.1G228200_v2.0.a1	0.00493827606219786	0.574244136711501	0.178840078540551
Prupe.1G228600_v2.0.a1	3.62209580729471e-09	-0.959450877976426	0.148016053386113
Prupe.1G230800_v2.0.a1	0.00133579756783999	3.38338515171448	0.953801202393718
Prupe.1G232700_v2.0.a1	0.0206564607313686	-0.303225360935056	0.105852745460444
Prupe.1G234000_v2.0.a1	1.64345951526003e-07	0.457172131789786	0.07648231363813
Prupe.1G234900_v2.0.a1	0.0495785332955498	-0.254540180832741	0.10212725606857
Prupe.1G235600_v2.0.a1	0.000780745923721162	1.00359286469255	0.265357741128898
Prupe.1G235800_v2.0.a1	0.0227621342933908	1.01308916329661	0.467581936295864
Prupe.1G240000_v2.0.a1	0.00189634742730374	0.389991205778368	0.104158606900411
Prupe.1G243700_v2.0.a1	0.0365117052060194	-0.520077045734931	0.240494843803814
Prupe.1G243800_v2.0.a1	0.0338959733467473	0.340706078423097	0.134630415416084
Prupe.1G245900_v2.0.a1	0.0108608230504375	-0.537522537539352	0.188088359469251
Prupe.1G246400_v2.0.a1	0.0427722233599254	0.650765872834888	0.34916776233131
Prupe.1G248400_v2.0.a1	0.010140840062235	-0.7340073631359	0.266472673955546
Prupe.1G249400_v2.0.a1	0.0419881826832612	-0.471066910089038	0.222835098407443
Prupe.1G249900_v2.0.a1	0.0269910994379707	-0.45095266912368	0.18438257525757
Prupe.1G250400_v2.0.a1	0.0334758841725204	0.409116249039646	0.170505119180213
Prupe.1G250600_v2.0.a1	0.0223810848657098	0.427493896100171	0.164206756974351
Prupe.1G251000_v2.0.a1	0.00495891408806489	0.533798946906507	0.16420899459678
Prupe.1G252800_v2.0.a1	6.88046613336771e-05	1.2373549574558	0.275207071479374
Prupe.1G255200_v2.0.a1	0.0249093654070901	0.424791308656382	0.166801305249655
Prupe.1G255400_v2.0.a1	0.00140396665867399	1.42713243443306	0.403584940568105
Prupe.1G262300_v2.0.a1	0.0180821523926556	-0.348773468128722	0.122477754754004
Prupe.1G262500_v2.0.a1	0.0107149303919479	-0.469750415755942	0.160086188494549
Prupe.1G264900_v2.0.a1	0.0447596137286505	0.564806287637275	0.292930126150483
Prupe.1G269800_v2.0.a1	0.00317839343171856	-0.555223343341196	0.162961236067578
Prupe.1G273100_v2.0.a1	0.00349047069238276	0.930678133028053	0.28805731906857
Prupe.1G274500_v2.0.a1	0.00744262497959407	0.46911859860323	0.151827530695161
Prupe.1G275500_v2.0.a1	0.0195167587782324	-0.495799798172341	0.191055834288491
Prupe.1G276100_v2.0.a1	4.74031816674860e-09	3.26305277666935	0.506537065450644
Prupe.1G277000_v2.0.a1	0.0214379759446941	0.397299875658113	0.148492954860353
Prupe.1G277400_v2.0.a1	0.00285966312633557	-0.776869220927657	0.232938008910137
Prupe.1G282400_v2.0.a1	0.0249512851331417	0.831796925419469	0.383735988170356
Prupe.1G284600_v2.0.a1	9.52277137192964e-06	-1.04362531278104	0.20921097672346
Prupe.1G284900_v2.0.a1	0.000230560487905932	1.33872387416393	0.323982677406615
Prupe.1G287800_v2.0.a1	0.046743109218322	-0.423723290305986	0.199902564011085
Prupe.1G288400_v2.0.a1	0.00811487245011598	0.599661665360389	0.202195956014751
Prupe.1G289300_v2.0.a1	0.000657761959943545	0.833026563932154	0.215045870742897
Prupe.1G289700_v2.0.a1	0.0177453908082085	0.451178597707043	0.166659236374385
Prupe.1G291000_v2.0.a1	0.0486083084706334	1.5712306872936	1.23273371775563
Prupe.1G293500_v2.0.a1	0.0391584306524444	-0.376757411450304	0.16054602634897
Prupe.1G294600_v2.0.a1	0.0257685543921102	0.105935082199265	0.226142725322348
Prupe.1G297700_v2.0.a1	0.00818270830462759	0.943444992524179	0.335853215240266
Prupe.1G299100_v2.0.a1	0.0361113516920296	0.389024211269667	0.162437636645592
Prupe.1G300100_v2.0.a1	0.0201769181393874	0.843622020163485	0.364245976579773
Prupe.1G302700_v2.0.a1	0.0445986733374322	-0.365470451581231	0.159773020383127
Prupe.1G305100_v2.0.a1	0.00229055772090671	0.744205108879237	0.216324980402214
Prupe.1G305500_v2.0.a1	0.0471184241915541	-0.404142164835454	0.189065645873094
Prupe.1G308700_v2.0.a1	0.000322924197659032	-0.382588953332189	0.0887994371375697
Prupe.1G309000_v2.0.a1	0.00589088525816397	-0.461824241844032	0.142226329094879
Prupe.1G309400_v2.0.a1	0.0259304308473572	0.318800512013397	0.117356123934401
Prupe.1G309800_v2.0.a1	0.0126016279257036	1.85777294840094	0.75756642534267
Prupe.1G310500_v2.0.a1	0.00117715820387183	-0.679584827324671	0.183125691901705
Prupe.1G310600_v2.0.a1	0.032901782856557	-0.934306438503588	0.488164348095177
Prupe.1G311600_v2.0.a1	0.00225650588699564	-0.472364949487193	0.129903340201637
Prupe.1G311700_v2.0.a1	0.030262400162904	-0.344030994809221	0.133628423758561
Prupe.1G313300_v2.0.a1	0.0206564607313686	2.97796202493172	1.43575089304475
Prupe.1G318800_v2.0.a1	0.0109189166460067	-0.429861002356553	0.144473521785165
Prupe.1G322200_v2.0.a1	0.0378505585732187	-0.285441478210444	0.11090603536748
Prupe.1G322500_v2.0.a1	0.0068082390679747	1.75867643687635	0.621149111544163
Prupe.1G323700_v2.0.a1	0.0344098533661394	-0.341243856748049	0.135815053354081
Prupe.1G324900_v2.0.a1	0.000435153326759188	-0.576977600786109	0.141602542744245
Prupe.1G325500_v2.0.a1	8.5225424568212e-07	2.08340268497405	0.380049635541542
Prupe.1G326400_v2.0.a1	0.00134610971373884	0.803303694139574	0.22142788131804
Prupe.1G327800_v2.0.a1	0.0407691352076988	-0.460044189820812	0.212691456468493
Prupe.1G328500_v2.0.a1	0.00616705566557233	-0.589383665855825	0.18995589671012
Prupe.1G330800_v2.0.a1	0.0142752847754044	-0.642939453555539	0.243931751098864
Prupe.1G331200_v2.0.a1	0.022534374684735	0.410521025567854	0.156385935244114
Prupe.1G334000_v2.0.a1	0.00346279730058877	2.63035633019379	0.845547487398411
Prupe.1G334100_v2.0.a1	0.043316003405661	0.37901057231698	0.166340980543977
Prupe.1G334500_v2.0.a1	0.000397548757570285	1.38015003796527	0.348481575858579
Prupe.1G334600_v2.0.a1	0.00573874977342619	0.771492895294809	0.252392477522361
Prupe.1G336300_v2.0.a1	0.0197373227670755	-0.704935052174092	0.293685820752283
Prupe.1G337500_v2.0.a1	0.0425378550123897	1.1740348717503	0.735663473840235
Prupe.1G340500_v2.0.a1	0.0218213302408443	0.647962287076447	0.272025901949716
Prupe.1G342100_v2.0.a1	0.0335594733075908	-0.337917623837266	0.133353224211214
Prupe.1G342200_v2.0.a1	0.0312468727354993	0.477480893365509	0.205709136189879
Prupe.1G347200_v2.0.a1	0.0206564607313686	0.452776186838451	0.173037806777029
Prupe.1G347700_v2.0.a1	0.0393238668918498	0.567698068880642	0.279727148555698
Prupe.1G351600_v2.0.a1	0.0318276431243932	0.316683649810203	0.121080066876688
Prupe.1G352200_v2.0.a1	0.00303830429168721	0.980624891869548	0.299787220604296
Prupe.1G352300_v2.0.a1	0.0306822888511961	0.338493500256662	0.130507528927637
Prupe.1G354300_v2.0.a1	0.034583978019784	0.6584179705559	0.320988990270723
Prupe.1G357900_v2.0.a1	0.0112424399654823	0.544587704826168	0.191936370192735
Prupe.1G361900_v2.0.a1	2.50712810864014e-05	-0.732271126836962	0.152729392191944
Prupe.1G363400_v2.0.a1	0.0198177820840956	0.539038424221201	0.212076304006073
Prupe.1G364200_v2.0.a1	0.0471626139669029	-0.35943662657306	0.159464458703835
Prupe.1G364500_v2.0.a1	0.0480727890770325	-0.51794278307948	0.268795618388026
Prupe.1G365000_v2.0.a1	0.0194310800964908	0.500828137128198	0.193183930662242
Prupe.1G366700_v2.0.a1	0.00434308720637586	0.419264329981287	0.123118801021408
Prupe.1G367500_v2.0.a1	0.00811487245011598	-0.588091445902227	0.198360202860888
Prupe.1G370000_v2.0.a1	0.00431352434321948	-0.380492625198973	0.110230366894926
Prupe.1G376400_v2.0.a1	0.00011207422188886	1.03832303736412	0.237873467562402
Prupe.1G378200_v2.0.a1	0.0310261388987796	0.619703097612872	0.286999058332317
Prupe.1G378800_v2.0.a1	0.000576694331773944	-1.32006370127445	0.342569760750762
Prupe.1G378900_v2.0.a1	3.19263674711499e-09	-0.705980310487112	0.107305345010484
Prupe.1G380000_v2.0.a1	0.0462355478623178	-1.02632415038398	0.699918485061906
Prupe.1G381800_v2.0.a1	0.00340675769371119	-0.328746111719075	0.0914782195990465
Prupe.1G382100_v2.0.a1	0.0422937910290847	-0.476990786433255	0.227140080788715
Prupe.1G382200_v2.0.a1	0.00779525575798077	-0.395558427769052	0.123333953176897
Prupe.1G383600_v2.0.a1	0.023131281844138	-0.418271923486286	0.159568036865287
Prupe.1G384400_v2.0.a1	0.037026075326348	1.24047019143868	0.723423871248312
Prupe.1G385300_v2.0.a1	0.0452421405684432	-0.727238376525705	0.425520198515919
Prupe.1G385500_v2.0.a1	0.0486083084706334	-0.498203515866011	0.255104595811382
Prupe.1G385600_v2.0.a1	0.0320940445954666	-0.580494190633292	0.27248442894778
Prupe.1G386100_v2.0.a1	0.0145212691895986	0.585979745797521	0.218879713314855
Prupe.1G387800_v2.0.a1	0.0393238668918498	-0.374789861643687	0.159585815725503
Prupe.1G388400_v2.0.a1	0.017627662316315	-0.431943489054519	0.157568987344794
Prupe.1G389400_v2.0.a1	0.00538719137408568	-0.673014999962402	0.216315217442476
Prupe.1G390000_v2.0.a1	0.00419374880141827	0.088727073157287	0.210922490114758
Prupe.1G390500_v2.0.a1	0.0022288478147568	0.523050387129382	0.14655511025042
Prupe.1G390600_v2.0.a1	0.0158450661316524	0.423431234234954	0.14968114133257
Prupe.1G392900_v2.0.a1	5.68765919188577e-07	-0.737516553374563	0.130828647192376
Prupe.1G393000_v2.0.a1	0.00152684500813012	1.0742467778662	0.305681922772473
Prupe.1G393800_v2.0.a1	0.0376688481442226	-0.414210893244242	0.179801972401383
Prupe.1G397900_v2.0.a1	0.0221615357579484	-0.684475291594795	0.2947195264627
Prupe.1G398000_v2.0.a1	0.00176154190533615	-0.632291686710235	0.176610989147169
Prupe.1G398300_v2.0.a1	0.0462154434827483	0.291311925628609	0.119160624632318
Prupe.1G401500_v2.0.a1	0.037860974293893	-0.282605567252914	0.10937549675525
Prupe.1G402600_v2.0.a1	0.0249512851331417	0.590304999730799	0.252923548161594
Prupe.1G403700_v2.0.a1	0.0297035969283071	-0.379771665343804	0.151063808445903
Prupe.1G404300_v2.0.a1	0.045560640427379	0.353990549878191	0.153912982087763
Prupe.1G404900_v2.0.a1	4.80358546699486e-22	2.03710740416441	0.199190576522024
Prupe.1G405300_v2.0.a1	0.0413493481571837	1.18118131754545	0.738849929606493
Prupe.1G405800_v2.0.a1	0.0308042039831288	0.370951366031781	0.147309094641644
Prupe.1G406400_v2.0.a1	0.022534374684735	0.332327243767961	0.120142037597928
Prupe.1G409400_v2.0.a1	0.00787338553288018	0.458589804876563	0.14745229045657
Prupe.1G409800_v2.0.a1	0.0373155724322182	-0.379361528570677	0.15958136626294
Prupe.1G411700_v2.0.a1	0.00114593266618627	1.25939569361857	0.347144502528882
Prupe.1G412400_v2.0.a1	0.0245418936603004	-0.367446145431165	0.139770466203407
Prupe.1G413700_v2.0.a1	0.0238918129439632	0.543353147607184	0.225329570758697
Prupe.1G413900_v2.0.a1	0.0358838428004167	-0.401651586121717	0.170512494663968
Prupe.1G416800_v2.0.a1	0.000295606872363326	0.867647628823449	0.21067965180755
Prupe.1G417300_v2.0.a1	0.040280295646928	0.0365443284984205	0.181794751806723
Prupe.1G419100_v2.0.a1	0.000334059734540136	2.50830986817196	0.619501160419974
Prupe.1G419500_v2.0.a1	0.0344098533661394	-0.440642711068733	0.190778075512673
Prupe.1G423300_v2.0.a1	0.0242920063241103	-0.468347558723389	0.190656114288895
Prupe.1G423400_v2.0.a1	0.00850494005474957	-0.68126643488702	0.236749690272088
Prupe.1G427300_v2.0.a1	0.00677732494266877	-0.815486914603065	0.276250384235572
Prupe.1G436000_v2.0.a1	0.0157633701291619	0.445253367517539	0.159900256714238
Prupe.1G443600_v2.0.a1	0.0439326979330325	0.660479172609863	0.361053587012058
Prupe.1G444000_v2.0.a1	0.0255830024049197	0.424688037567422	0.166843075174067
Prupe.1G444400_v2.0.a1	0.0370240607790049	0.73887829642312	0.381413606555413
Prupe.1G445100_v2.0.a1	0.0239915233091479	-0.592149232778736	0.2525678121673
Prupe.1G445200_v2.0.a1	0.0165245388469015	0.496443512509099	0.184626296908691
Prupe.1G448600_v2.0.a1	0.0106077290138355	-0.432953194048095	0.145042222966563
Prupe.1G449100_v2.0.a1	0.0462355478623178	0.044951740372328	0.18448601686995
Prupe.1G452100_v2.0.a1	0.0462355478623178	0.311036074464405	0.129599105601299
Prupe.1G454300_v2.0.a1	0.00142970642224955	0.684208983354785	0.188099956730695
Prupe.1G455100_v2.0.a1	0.0447818651254973	-0.436981622147543	0.204499877616322
Prupe.1G459200_v2.0.a1	0.0131486417429548	0.0620305156950995	0.192503078250046
Prupe.1G465000_v2.0.a1	0.000985553387816324	-0.417341198282189	0.105932155194447
Prupe.1G466900_v2.0.a1	0.046357547539765	-0.372761737442641	0.168390312805911
Prupe.1G467300_v2.0.a1	0.0149496927484833	0.399215383108845	0.138766368188999
Prupe.1G468100_v2.0.a1	0.000201641807664689	-1.05249668598106	0.251278978544449
Prupe.1G473000_v2.0.a1	0.0098440349911453	0.495317243040962	0.167564455020324
Prupe.1G473800_v2.0.a1	0.00575274411250569	0.586703132145518	0.186537061868111
Prupe.1G475000_v2.0.a1	0.0234668073276667	-0.465137959753177	0.185604341498642
Prupe.1G475100_v2.0.a1	0.00868352240026459	-0.581233298755055	0.201703244733901
Prupe.1G475300_v2.0.a1	3.7935781571199e-06	-1.08730290646571	0.208170996197569
Prupe.1G477000_v2.0.a1	0.00419374880141827	-0.532395241301341	0.160108893508697
Prupe.1G477200_v2.0.a1	0.0369101440424415	-0.877956708714214	0.484017603069962
Prupe.1G478700_v2.0.a1	0.0285217911878003	0.478999300755521	0.20134527879251
Prupe.1G482300_v2.0.a1	0.0187669353984451	0.4550238677015	0.17079497166227
Prupe.1G487100_v2.0.a1	0.0427722233599254	1.85935342820964	1.15572883673116
Prupe.1G487900_v2.0.a1	0.00330390273365321	1.19360542099949	0.372463512280243
Prupe.1G488000_v2.0.a1	2.4808588317617e-06	1.46061466638469	0.276528427691428
Prupe.1G488100_v2.0.a1	0.0130718468993391	1.29283458295162	0.520123253090587
Prupe.1G488200_v2.0.a1	1.90851326772155e-28	3.83188127719101	0.330096397648776
Prupe.1G488300_v2.0.a1	3.62209580729471e-09	2.35282086241595	0.3632171162016
Prupe.1G489100_v2.0.a1	0.0223137329972704	-0.437620091357804	0.16938216100122
Prupe.1G490100_v2.0.a1	0.00152350224743186	4.92498697906893	1.37978375362199
Prupe.1G492500_v2.0.a1	0.00395147685576679	-0.966405030929644	0.306181699085232
Prupe.1G494500_v2.0.a1	0.0240772283037926	0.622323052768476	0.266998220308156
Prupe.1G497900_v2.0.a1	0.0211849689303718	-0.417067727271639	0.156560955793819
Prupe.1G498100_v2.0.a1	0.037026075326348	-0.290470829818017	0.112294335656488
Prupe.1G498200_v2.0.a1	3.19263674711499e-09	-1.73424745501653	0.265576178919149
Prupe.1G498300_v2.0.a1	0.000173552848079746	-0.723173276801079	0.168224055526035
Prupe.1G498600_v2.0.a1	0.00268107908875361	-0.74892108245332	0.22210512899947
Prupe.1G498700_v2.0.a1	0.00132682565804992	-0.713466347406349	0.195595071521642
Prupe.1G498800_v2.0.a1	0.0136000360068017	-0.513928399764104	0.19009913394781
Prupe.1G500400_v2.0.a1	0.00797507393962436	-0.059411471252837	0.191297018633863
Prupe.1G501000_v2.0.a1	0.0172605787905493	0.306908974674133	0.103794401332466
Prupe.1G502000_v2.0.a1	0.00193183227573471	0.44003374417763	0.119433189388847
Prupe.1G503000_v2.0.a1	0.00258191441910582	-0.346994468840275	0.0939344932433782
Prupe.1G505400_v2.0.a1	0.00993780527387115	-0.697668950419812	0.249784108210338
Prupe.1G508600_v2.0.a1	0.0178251502110324	0.400024291104054	0.143769703609812
Prupe.1G508900_v2.0.a1	0.0213534948624141	-0.736056261168177	0.315498860426064
Prupe.1G509400_v2.0.a1	0.022534374684735	1.67542258942994	0.780130649381099
Prupe.1G509800_v2.0.a1	0.00797507393962436	1.2028875747953	0.433156159100234
Prupe.1G510800_v2.0.a1	0.00436080148787784	-0.984746418165415	0.31708734508994
Prupe.1G511600_v2.0.a1	0.0400658513483125	-0.461837221363588	0.212759591542944
Prupe.1G511800_v2.0.a1	0.0202906757101401	-0.412913447463252	0.154063286035854
Prupe.1G515300_v2.0.a1	4.60973165133377e-06	-0.725692220748871	0.139631115341284
Prupe.1G516500_v2.0.a1	0.0258990031955372	0.632380074745111	0.278340062315809
Prupe.1G517700_v2.0.a1	0.0249355333919587	-0.287626151140201	0.102341485242898
Prupe.1G520400_v2.0.a1	0.00899152358146291	-0.571840285209552	0.194610499474135
Prupe.1G521300_v2.0.a1	0.00115582845914988	-0.670457488044728	0.180444836156082
Prupe.1G521400_v2.0.a1	0.000768996842729745	0.541225252353162	0.138558832767921
Prupe.1G522800_v2.0.a1	0.017199882407776	1.49145951579411	0.645701378370959
Prupe.1G522900_v2.0.a1	0.000664661147832952	0.637765593144162	0.162424300735184
Prupe.1G523500_v2.0.a1	0.0330155769990263	0.287778531552917	0.1081058304122
Prupe.1G523700_v2.0.a1	7.1676567528478e-07	-2.38691516225046	0.43346861404255
Prupe.1G523800_v2.0.a1	4.29247139268403e-05	0.625301129113384	0.132143151033304
Prupe.1G524500_v2.0.a1	0.0376302103224068	0.68545292866478	0.350087600758845
Prupe.1G527100_v2.0.a1	0.0159486430570129	0.407375889887723	0.143470340430597
Prupe.1G528600_v2.0.a1	0.0187381785341199	0.43342923576436	0.160562834231192
Prupe.1G535400_v2.0.a1	0.00773577078612728	0.582982183077177	0.193780806560093
Prupe.1G536100_v2.0.a1	0.0146730289555744	-0.404504171825495	0.140831449605582
Prupe.1G542300_v2.0.a1	0.0131214926443213	-0.448560467488924	0.156531344724267
Prupe.1G543400_v2.0.a1	0.0260803450065886	-0.295577525692538	0.106436416587958
Prupe.1G543700_v2.0.a1	0.0198127830543093	6.04025359924722	3.41017429187482
Prupe.1G545600_v2.0.a1	0.0427722233599254	0.889578879927149	0.530426756674643
Prupe.1G547300_v2.0.a1	0.0455779451959691	0.295557330465277	0.121068242971249
Prupe.1G556600_v2.0.a1	0.0264948107172186	0.437802745816982	0.176311201944516
Prupe.1G557700_v2.0.a1	0.0388324578512405	0.334113995729257	0.136115286111233
Prupe.1G558200_v2.0.a1	0.0107663389516353	-0.119012841284803	0.24211688186681
Prupe.1G562900_v2.0.a1	0.0448940895227901	0.30058458434005	0.123941104598563
Prupe.1G563400_v2.0.a1	0.00170100645314932	0.574923302770937	0.158214285707466
Prupe.1G566800_v2.0.a1	0.03099023484892	-0.35956480851816	0.139808391218357
Prupe.1G570000_v2.0.a1	0.0175838977340577	0.431447613937726	0.157615431085171
Prupe.1G570800_v2.0.a1	0.00137549743412725	1.83798763458009	0.524259029320765
Prupe.1G572200_v2.0.a1	0.00131808742925371	-0.549361299323112	0.146934202860395
Prupe.1G572800_v2.0.a1	0.044970088387441	-0.380772733819885	0.169373265883422
Prupe.1G576000_v2.0.a1	0.0201769181393874	0.345643268515965	0.122958127412174
Prupe.1G578500_v2.0.a1	0.0241974166937793	-0.94278732128812	0.441472035413989
Prupe.1G583200_v2.0.a1	0.037026075326348	-0.386474321917593	0.162860157254081
Prupe.1G584000_v2.0.a1	0.019727960117471	0.310378952691754	0.107549297948393
Prupe.1G584300_v2.0.a1	0.0149835022667557	0.771406712245778	0.303256110025315
Prupe.1G585100_v2.0.a1	0.00210104279071027	0.789298768613538	0.228163209451622
Prupe.1G586600_v2.0.a1	0.00105366021921533	0.444729607006183	0.113959660398899
Prupe.1G586900_v2.0.a1	0.000327467981712187	0.551839749346343	0.131910078678995
Prupe.2G000700_v2.0.a1	0.0420737323267518	0.5851461029051	0.294499784305685
Prupe.2G006100_v2.0.a1	0.00260793271639494	1.64131310304342	0.503318058580205
Prupe.2G006500_v2.0.a1	0.018733051484003	-0.40037455792659	0.145475581085489
Prupe.2G007800_v2.0.a1	0.0238856441371238	0.281273141224155	0.0989100580044836
Prupe.2G008700_v2.0.a1	0.0171393695166509	0.424292508575752	0.153863411381468
Prupe.2G010000_v2.0.a1	0.00099583430216494	0.568701034815668	0.148577882185787
Prupe.2G012700_v2.0.a1	0.00973674131412179	0.342880128345675	0.108210587493815
Prupe.2G013500_v2.0.a1	0.0340634743961512	1.463126819207	0.852788568836678
Prupe.2G014300_v2.0.a1	0.045875265042966	-0.305558987813876	0.127029893608647
Prupe.2G018300_v2.0.a1	0.0376688481442226	-0.279612024636486	0.107593625053449
Prupe.2G019500_v2.0.a1	9.04557523474154e-09	1.47399590769693	0.233145867258471
Prupe.2G021100_v2.0.a1	0.037221761948441	1.4534943009455	0.848737729381355
Prupe.2G021300_v2.0.a1	0.0384339609686875	0.0488425082699368	0.186020855003739
Prupe.2G029500_v2.0.a1	0.00512898398613232	0.472515649148701	0.143539653080746
Prupe.2G030400_v2.0.a1	0.042145056258116	0.358468342695337	0.152624460893237
Prupe.2G032600_v2.0.a1	0.00711428209019155	0.430638895763406	0.134998958322816
Prupe.2G033700_v2.0.a1	0.00188019672112313	1.52066362451144	0.446556927251243
Prupe.2G043600_v2.0.a1	7.16700761920796e-05	-0.708754682382015	0.156080096231987
Prupe.2G045700_v2.0.a1	0.0218416248412362	0.666420607380894	0.281393276747736
Prupe.2G047100_v2.0.a1	0.0136000360068017	0.502613373417904	0.17966578560855
Prupe.2G047800_v2.0.a1	0.0439326979330325	0.3732633982994	0.163503635660033
Prupe.2G048200_v2.0.a1	0.0235762750272017	2.91617930635373	1.61312419586379
Prupe.2G048900_v2.0.a1	0.0107663389516353	2.69105872873434	0.965182054709047
Prupe.2G053500_v2.0.a1	0.0434884894793747	0.355151790931877	0.153047424971433
Prupe.2G055600_v2.0.a1	0.00633626899536426	-0.491339522090155	0.15481743925415
Prupe.2G060300_v2.0.a1	0.0427722233599254	-0.309666662341202	0.126861778140021
Prupe.2G061100_v2.0.a1	0.00637791587968834	0.392643304108641	0.119703481609033
Prupe.2G061600_v2.0.a1	0.00011127335584606	0.990002204494053	0.22649992171883
Prupe.2G071300_v2.0.a1	0.0239165338637389	0.400941881952023	0.153955900850143
Prupe.2G073700_v2.0.a1	0.0169773753528732	0.708679796540166	0.284669390940763
Prupe.2G075700_v2.0.a1	0.00082890340145765	0.472731388298287	0.119980467767226
Prupe.2G077500_v2.0.a1	0.044324751268103	0.783383044448994	0.457824143287256
Prupe.2G078000_v2.0.a1	0.0238383630753079	-0.302980889219146	0.108819033393544
Prupe.2G081200_v2.0.a1	0.00230107521873362	-0.518206064596445	0.145916175236954
Prupe.2G083400_v2.0.a1	0.0102661556637691	0.782875733353565	0.285667915045448
Prupe.2G084300_v2.0.a1	0.00510253292649182	-0.45874198166161	0.139386613576581
Prupe.2G096600_v2.0.a1	0.0213447370581598	0.595652127952187	0.243626569794277
Prupe.2G096900_v2.0.a1	0.000612169596550037	-0.66735816010034	0.169407626293298
Prupe.2G102400_v2.0.a1	0.03627709971171	-1.30891457988054	0.767265562445012
Prupe.2G103700_v2.0.a1	0.000435153326759188	-0.999260189918311	0.252073497797397
Prupe.2G108800_v2.0.a1	0.00421810977469417	0.85179428154858	0.269320979119688
Prupe.2G110500_v2.0.a1	0.00303830429168721	0.592583649577409	0.173639455151772
Prupe.2G111800_v2.0.a1	0.0001572439238235	-0.459869368559803	0.103466168328185
Prupe.2G116500_v2.0.a1	0.0498169634194751	0.309946212271777	0.132028121674158
Prupe.2G118000_v2.0.a1	0.000919581963038515	-0.579644025023533	0.150741659739767
Prupe.2G118300_v2.0.a1	0.0131805987520705	0.337325055464008	0.110973232640962
Prupe.2G119100_v2.0.a1	0.0370240607790049	0.322519824343884	0.129555367177016
Prupe.2G126900_v2.0.a1	0.00973674131412179	1.68253031040084	0.643465048656864
Prupe.2G127400_v2.0.a1	0.0322483324480363	0.429773249376359	0.180234793437322
Prupe.2G133700_v2.0.a1	0.0160171212378689	0.487540861734392	0.179145898166248
Prupe.2G134500_v2.0.a1	0.0284615412472818	0.452757302136788	0.187131470706841
Prupe.2G135100_v2.0.a1	0.0416791329142135	1.84982020846494	1.16398329203218
Prupe.2G136900_v2.0.a1	0.013230430904038	-0.394216596347376	0.133075311728245
Prupe.2G139800_v2.0.a1	6.03724718072519e-05	0.969632656367101	0.213413162906509
Prupe.2G140600_v2.0.a1	0.000110260322797192	-0.73789072564854	0.16687766271461
Prupe.2G141100_v2.0.a1	0.00792080199206878	2.93084678095425	1.06207004543303
Prupe.2G144200_v2.0.a1	0.00170100645314932	0.434243023639325	0.11605490260221
Prupe.2G145300_v2.0.a1	0.0172229927313384	0.38606936366304	0.137005464217323
Prupe.2G145800_v2.0.a1	0.0274849212446302	0.238228580278126	0.0831152178643673
Prupe.2G148600_v2.0.a1	0.0352569437570277	1.34209716927692	0.757195974967516
Prupe.2G151200_v2.0.a1	0.00362588658061233	0.411289765997508	0.117990129703134
Prupe.2G154400_v2.0.a1	0.00978544578097007	-0.580309940767811	0.201102807231299
Prupe.2G160400_v2.0.a1	0.00710430630845434	2.23285013838464	0.80425594276964
Prupe.2G169800_v2.0.a1	0.037026075326348	-0.375143526269875	0.157071433522387
Prupe.2G170500_v2.0.a1	0.0328000703205964	-0.444063646778048	0.190310322054873
Prupe.2G170900_v2.0.a1	0.0135223894523733	-0.572164401213669	0.209586798508535
Prupe.2G175800_v2.0.a1	0.0230434951039749	0.300927954014438	0.106583938520209
Prupe.2G179800_v2.0.a1	0.0301924291505384	-0.356673987537326	0.139757665578208
Prupe.2G184500_v2.0.a1	0.0136000360068017	-0.524971487549086	0.190030221568607
Prupe.2G186500_v2.0.a1	0.0322075922077971	0.417378796611997	0.172555911471757
Prupe.2G189300_v2.0.a1	0.0439326979330325	-0.32637271523294	0.136823279678721
Prupe.2G190100_v2.0.a1	0.0297035969283071	-0.424157781582033	0.175859507485101
Prupe.2G190800_v2.0.a1	0.0222777416962509	-0.430148994830722	0.165864150713057
Prupe.2G191100_v2.0.a1	0.0437436897918526	-0.641100231875174	0.345327686461256
Prupe.2G193700_v2.0.a1	0.000608043787937319	-0.846138957862185	0.217630803918357
Prupe.2G194900_v2.0.a1	0.0486083084706334	-0.386670001485444	0.177960875355667
Prupe.2G195700_v2.0.a1	0.0001572439238235	-0.709291253186874	0.163988181765739
Prupe.2G195800_v2.0.a1	1.89790748563538e-05	3.5330042098347	0.729693769124019
Prupe.2G197300_v2.0.a1	0.0398194685839511	0.375193400630316	0.159193710513069
Prupe.2G200300_v2.0.a1	0.0158383344515444	-0.560372217767068	0.211472113915917
Prupe.2G200900_v2.0.a1	0.0457501374938093	-0.326098909109056	0.138519798972388
Prupe.2G201000_v2.0.a1	0.0232013358532181	0.434793555362051	0.169343649241661
Prupe.2G201300_v2.0.a1	0.0409627550199339	0.697318909229777	0.374143685612335
Prupe.2G201600_v2.0.a1	0.00899152358146291	0.802566528832919	0.285837320494807
Prupe.2G201700_v2.0.a1	0.00853593810893193	1.14362361137797	0.416645414337083
Prupe.2G201900_v2.0.a1	0.000364458568765181	0.891136327831499	0.220734106053802
Prupe.2G202000_v2.0.a1	0.00533347108920867	4.28912705786911	1.48662427531688
Prupe.2G202400_v2.0.a1	0.00793715273705707	0.629638012586113	0.212310220398402
Prupe.2G202500_v2.0.a1	1.13105689420366e-09	1.47839118818918	0.219912628398822
Prupe.2G202600_v2.0.a1	1.80365258957503e-13	2.3025638157978	0.290104170758412
Prupe.2G202700_v2.0.a1	7.5279810467429e-09	2.25728074532452	0.354265651148226
Prupe.2G204700_v2.0.a1	4.11244630950248e-07	4.50770735269621	0.804890733711234
Prupe.2G204900_v2.0.a1	3.91339623174306e-05	4.2584294529059	0.932173080074101
Prupe.2G205000_v2.0.a1	9.49668563445246e-09	2.68827908653499	0.427636743412073
Prupe.2G209800_v2.0.a1	0.040280295646928	-0.421230735353394	0.18829356551706
Prupe.2G209900_v2.0.a1	0.0368676448753111	-0.305181507071166	0.119527274069143
Prupe.2G211700_v2.0.a1	0.0445285510773049	0.327121143005731	0.137604706122339
Prupe.2G212300_v2.0.a1	0.0170008449407287	0.502516300786076	0.188189872786294
Prupe.2G215600_v2.0.a1	0.00729272266336241	-0.322320480459784	0.0969055148332016
Prupe.2G216400_v2.0.a1	0.01663009528618	0.826821446208906	0.336967375344579
Prupe.2G217300_v2.0.a1	0.0198177820840956	0.670356176737749	0.274965653360445
Prupe.2G219400_v2.0.a1	2.80603661670294e-05	1.06363406068015	0.224597533458114
Prupe.2G222600_v2.0.a1	0.0290568234342388	-0.400706862436987	0.160797953960455
Prupe.2G224500_v2.0.a1	0.0409089270708247	-0.315062729968974	0.128348103812885
Prupe.2G225000_v2.0.a1	0.0231978179357359	-0.641941273008794	0.275315952257518
Prupe.2G225200_v2.0.a1	0.00502390765952597	0.636408653318266	0.201197507188615
Prupe.2G226300_v2.0.a1	0.0423534416992945	0.442889203832371	0.203436254091072
Prupe.2G227500_v2.0.a1	0.0191736939486297	-0.44792319336929	0.170028424934831
Prupe.2G228900_v2.0.a1	0.0149496927484833	0.404521553466572	0.140460662514951
Prupe.2G230100_v2.0.a1	0.0114737082732519	0.448998039626997	0.152210706829114
Prupe.2G233400_v2.0.a1	0.031852118492848	0.84654408942126	0.42597230519276
Prupe.2G235000_v2.0.a1	0.00589735110667934	0.363813785966833	0.108357521846163
Prupe.2G235800_v2.0.a1	0.000664661147832952	-0.507898282275653	0.126894942163753
Prupe.2G236300_v2.0.a1	0.0259304308473572	0.490281155002858	0.20289621845195
Prupe.2G238800_v2.0.a1	0.0338959733467473	-0.431623319988814	0.184221190129483
Prupe.2G240700_v2.0.a1	0.00183893484941039	0.671734273792823	0.188831439265838
Prupe.2G240800_v2.0.a1	0.0395943226607678	0.662848150555289	0.34327927700817
Prupe.2G244800_v2.0.a1	0.0100507002639206	0.565879219448271	0.19622635080101
Prupe.2G246000_v2.0.a1	0.0265516170361918	-0.344713947579403	0.13046061311592
Prupe.2G247000_v2.0.a1	0.0364880099982932	0.310963153679014	0.119375085571755
Prupe.2G247200_v2.0.a1	0.00818270830462759	0.341670590780738	0.105504915285225
Prupe.2G249100_v2.0.a1	0.00771555028381694	-0.587235585567014	0.195160443898725
Prupe.2G252800_v2.0.a1	0.0227777743664763	0.449324398597992	0.173754413741102
Prupe.2G258900_v2.0.a1	1.71568872149341e-05	-0.603103833248491	0.121782751302073
Prupe.2G263600_v2.0.a1	0.0252387234003306	-0.555151251643536	0.236903612377898
Prupe.2G263900_v2.0.a1	0.00760013793554634	0.50817511085518	0.164749012363935
Prupe.2G264900_v2.0.a1	0.000758199792724173	4.83367765185289	1.1453051391379
Prupe.2G265000_v2.0.a1	0.000435153326759188	1.43224000573247	0.365110449797907
Prupe.2G265200_v2.0.a1	0.0486083084706334	0.343815986287117	0.150892938237421
Prupe.2G265400_v2.0.a1	6.24774162250269e-07	1.16584125965527	0.209653127029369
Prupe.2G277800_v2.0.a1	0.00081108713440563	-0.841975599630468	0.22219010996854
Prupe.2G281000_v2.0.a1	0.0293992719549626	0.299826514663828	0.110665117223929
Prupe.2G281300_v2.0.a1	0.0142540458083394	0.477322462342028	0.169267912378392
Prupe.2G282500_v2.0.a1	0.0462222854697689	-0.433194702658997	0.205643997435078
Prupe.2G284000_v2.0.a1	0.00636122786194458	-0.573535794032369	0.184903894023349
Prupe.2G284900_v2.0.a1	0.0268926250184633	-1.33556487736051	0.672039919996568
Prupe.2G290300_v2.0.a1	0.0120264655985708	-0.331158201365628	0.107559773714551
Prupe.2G291100_v2.0.a1	0.0392999546858889	-0.33054633454233	0.137174046636812
Prupe.2G291400_v2.0.a1	0.0448940895227901	-0.448960764692237	0.212990967136681
Prupe.2G292700_v2.0.a1	0.0297035969283071	0.732119073398658	0.346569024436871
Prupe.2G293900_v2.0.a1	0.0217907634477738	-0.648096768314381	0.272965580419035
Prupe.2G294100_v2.0.a1	0.0077602854997852	-0.729027343407214	0.250903835912167
Prupe.2G295100_v2.0.a1	0.0230434951039749	0.602973549340885	0.253234185412577
Prupe.2G298300_v2.0.a1	0.0169773753528732	-0.332075483004869	0.114239299928933
Prupe.2G302300_v2.0.a1	0.0231984413172559	-0.413177677788397	0.159295954447711
Prupe.2G304400_v2.0.a1	0.02577772907992	-0.573160878961391	0.246969093375243
Prupe.2G304500_v2.0.a1	0.0296814521989169	1.54534308611338	0.822531915207572
Prupe.2G305200_v2.0.a1	0.000642328712485206	4.01411514716317	1.0754570060618
Prupe.2G305300_v2.0.a1	0.0384584555547465	1.52208527669345	0.960274153400465
Prupe.2G305800_v2.0.a1	0.00580167060483212	-0.703524780033316	0.226493177914896
Prupe.2G307300_v2.0.a1	0.046601393487909	0.660345321921529	0.372573008997315
Prupe.2G308400_v2.0.a1	0.0384584555547465	-0.339786788097196	0.13902314254246
Prupe.2G311300_v2.0.a1	0.0282092486276683	-0.308103215124471	0.114517666516311
Prupe.2G312500_v2.0.a1	0.00627551361239376	-0.606874814354027	0.19945253504971
Prupe.2G315200_v2.0.a1	0.046357547539765	-0.440631656099308	0.210713740740702
Prupe.2G316600_v2.0.a1	0.0136000360068017	1.03997531973382	0.414382674511064
Prupe.2G318300_v2.0.a1	0.0123449879874182	0.627819002645331	0.229867253180028
Prupe.2G318900_v2.0.a1	0.00183459873661069	1.09872936945809	0.318639067760408
Prupe.2G320700_v2.0.a1	0.0066783394687003	-0.598381958586919	0.195337978054638
Prupe.2G321000_v2.0.a1	0.000579257831505338	0.533429587072211	0.132186653567374
Prupe.2G321100_v2.0.a1	0.0153864358462686	-0.442382182732127	0.160322291235723
Prupe.2G321300_v2.0.a1	9.84878610735586e-05	-0.778500269057208	0.175097429830687
Prupe.2G322300_v2.0.a1	1.20160971189441e-09	-0.918523065445774	0.136562022860716
Prupe.2G323100_v2.0.a1	4.31639554192644e-05	1.49671576342113	0.323509551813468
Prupe.2G327800_v2.0.a1	0.0387528189324106	0.429216959234294	0.189882625223367
Prupe.2G329000_v2.0.a1	0.00976114883410017	-0.300446462722416	0.0929936141448159
Prupe.2G329900_v2.0.a1	0.00729272266336241	0.582194499166427	0.191632735536333
Prupe.3G002200_v2.0.a1	0.011997241038793	0.532515295758256	0.188855150033952
Prupe.3G002900_v2.0.a1	0.00811487245011598	0.479587107821965	0.156561541761199
Prupe.3G004600_v2.0.a1	0.0218416248412362	0.373180590801067	0.137810027076062
Prupe.3G005300_v2.0.a1	0.040280295646928	0.341180119407732	0.14134872382943
Prupe.3G006200_v2.0.a1	0.0449242775871011	0.281125497368966	0.112252699380578
Prupe.3G008900_v2.0.a1	0.0189590594917552	0.967534137556055	0.417140592111164
Prupe.3G010300_v2.0.a1	0.025896529707089	-0.331915236147928	0.123605782779799
Prupe.3G011900_v2.0.a1	0.000200972377151573	0.598842865512297	0.139161035921353
Prupe.3G012400_v2.0.a1	0.0212568565939154	0.500816525000836	0.197122320669677
Prupe.3G014900_v2.0.a1	2.78650216183298e-07	-0.798505471569807	0.138515984233658
Prupe.3G016800_v2.0.a1	0.00138060484601591	0.491072830649087	0.130500987398209
Prupe.3G017900_v2.0.a1	4.60973165133377e-06	5.46587034460502	1.02222159109646
Prupe.3G019000_v2.0.a1	0.00833524037256314	0.567555951056884	0.191034400357013
Prupe.3G019100_v2.0.a1	0.0363524871260775	1.02463538579326	0.572178805203664
Prupe.3G020100_v2.0.a1	0.00974079683806043	-0.553689527188935	0.190813046185809
Prupe.3G025900_v2.0.a1	0.0496216638258738	-0.38111706900833	0.177062517999419
Prupe.3G027200_v2.0.a1	0.0169221915507171	-0.538109645077059	0.204550179754778
Prupe.3G027900_v2.0.a1	0.0128981642343259	-0.693678163576429	0.260257602593348
Prupe.3G028200_v2.0.a1	0.0496216638258738	-0.355617426130736	0.161119950616952
Prupe.3G031300_v2.0.a1	0.0391929580848358	0.432819045063504	0.192950777664965
Prupe.3G032700_v2.0.a1	0.0164971426294066	-0.647046886743743	0.253062926054204
Prupe.3G034500_v2.0.a1	0.00572984691391564	-0.414326659097385	0.125457592146437
Prupe.3G034600_v2.0.a1	0.0126016279257036	0.525833999429314	0.184683626650473
Prupe.3G035900_v2.0.a1	0.00436766211298009	1.1476270331553	0.371882773838383
Prupe.3G036200_v2.0.a1	5.94813654818964e-05	-0.45341073964233	0.0961109283159711
Prupe.3G038500_v2.0.a1	4.75021262497186e-05	-0.540423415798143	0.114305207285776
Prupe.3G038700_v2.0.a1	0.0171848396660626	0.275599536487529	0.0910958928317767
Prupe.3G041600_v2.0.a1	0.017316581504827	-0.526266804319118	0.200583836861176
Prupe.3G041800_v2.0.a1	4.81068555088592e-05	1.1225754182202	0.244254606297381
Prupe.3G044900_v2.0.a1	0.048652433182273	-0.368382223038835	0.16633476988163
Prupe.3G046100_v2.0.a1	0.0376688481442226	-0.457368764747852	0.205007154184773
Prupe.3G046600_v2.0.a1	0.0449242775871011	0.0435656561483929	0.184010559885591
Prupe.3G049900_v2.0.a1	0.0371085958321699	0.449552129564358	0.198378072285654
Prupe.3G051900_v2.0.a1	0.000978178366751425	0.888203956617139	0.238833251045257
Prupe.3G052900_v2.0.a1	0.00132082143471705	0.538883094707892	0.143547972089445
Prupe.3G057000_v2.0.a1	0.00140156703813742	1.07066634380799	0.301052158213601
Prupe.3G057400_v2.0.a1	0.00978544578097007	0.861870083764069	0.313036173225471
Prupe.3G058300_v2.0.a1	0.00678885901520008	1.06794901186529	0.368495492843714
Prupe.3G060600_v2.0.a1	0.00624002360028864	-0.59001271636263	0.190521466884039
Prupe.3G068100_v2.0.a1	0.0218150183246643	-0.310888341938239	0.110673172538348
Prupe.3G068200_v2.0.a1	1.80365258957503e-13	-0.93284824368484	0.116988846058826
Prupe.3G068300_v2.0.a1	0.000409560966465729	-0.606639115633131	0.148749847250924
Prupe.3G070700_v2.0.a1	0.0344087025126643	0.461838406147479	0.201353192100451
Prupe.3G078300_v2.0.a1	0.0453285926827994	0.534801797357702	0.273079981448877
Prupe.3G078700_v2.0.a1	0.000327467981712187	1.17542250044003	0.291300702053098
Prupe.3G080000_v2.0.a1	0.03627709971171	0.465506265637359	0.207446029188152
Prupe.3G081400_v2.0.a1	0.00582806684973794	0.642824975671977	0.207382737727042
Prupe.3G081800_v2.0.a1	0.000110260322797192	0.655667061734222	0.147602199362329
Prupe.3G082100_v2.0.a1	1.0565354795708e-05	2.1537315465896	0.437268071472264
Prupe.3G082200_v2.0.a1	0.0374086768407984	0.325821374961466	0.130904534936511
Prupe.3G087000_v2.0.a1	0.00678885901520008	-0.30556162203435	0.0901508789679112
Prupe.3G089700_v2.0.a1	0.0157085459204997	1.02699602547242	0.42120324736006
Prupe.3G090700_v2.0.a1	0.000645608130629581	0.51619007083466	0.128904590046144
Prupe.3G092100_v2.0.a1	0.025163954123367	0.337781920096626	0.125557383858081
Prupe.3G092200_v2.0.a1	0.0400658513483125	0.38858926127141	0.167881464338649
Prupe.3G094300_v2.0.a1	0.0293992719549626	0.352611439734817	0.137369238461752
Prupe.3G094600_v2.0.a1	0.0100452984519548	0.97988214945023	0.363502272663127
Prupe.3G094800_v2.0.a1	0.000738574591393493	-0.635730525532962	0.163443370974827
Prupe.3G098900_v2.0.a1	0.000304378861838052	5.11839452701067	1.25002378152522
Prupe.3G099300_v2.0.a1	0.00818270830462759	-0.59991380074364	0.202783480005239
Prupe.3G100800_v2.0.a1	0.0201769181393874	-0.367385262138876	0.133309249180021
Prupe.3G106200_v2.0.a1	0.013323883059422	1.03616163596016	0.410373796936213
Prupe.3G107200_v2.0.a1	1.75434242221145e-06	1.65766932613732	0.310607951776686
Prupe.3G113600_v2.0.a1	0.0152645298210271	0.409302197040539	0.14411329811354
Prupe.3G113800_v2.0.a1	0.00589088525816397	0.532464371062817	0.16508976322368
Prupe.3G115800_v2.0.a1	0.0239060228482984	-0.371911853415105	0.140261067923047
Prupe.3G117700_v2.0.a1	0.00954931685511206	-0.499893223449156	0.16916857384402
Prupe.3G118100_v2.0.a1	0.0282188891392063	0.999485123572098	0.496951168441964
Prupe.3G122300_v2.0.a1	0.0307728555944967	0.380064615304609	0.151918295163639
Prupe.3G127100_v2.0.a1	0.0101425164692818	2.02545646542656	0.777200418169484
Prupe.3G128200_v2.0.a1	0.00382505168050936	0.412647019857159	0.119056462711569
Prupe.3G131500_v2.0.a1	0.0177871098860496	1.91667348855131	0.867868471026196
Prupe.3G131700_v2.0.a1	9.8888055050547e-05	-0.523782722856427	0.11550684892869
Prupe.3G132000_v2.0.a1	0.022534374684735	-0.425064484933241	0.163635109631268
Prupe.3G132500_v2.0.a1	0.000215570193119223	0.96532349135829	0.230347052783491
Prupe.3G133100_v2.0.a1	0.0130064628760736	1.42609179900104	0.575475927561092
Prupe.3G134600_v2.0.a1	0.044924243622818	0.485773828669236	0.238211340263925
Prupe.3G137200_v2.0.a1	0.0450430346511481	0.374444921937503	0.165668238534312
Prupe.3G137400_v2.0.a1	0.0289132114515978	-0.448951451602249	0.182885668778776
Prupe.3G138400_v2.0.a1	0.0238856441371238	-0.507063184089755	0.206811211564972
Prupe.3G138600_v2.0.a1	0.0230434951039749	-0.560506001304776	0.233149979083593
Prupe.3G139800_v2.0.a1	0.0410745175960936	0.438234178545755	0.199257634970932
Prupe.3G142100_v2.0.a1	0.00946901345357282	-0.42436453935939	0.139226086424701
Prupe.3G143900_v2.0.a1	0.00418670040450634	7.23619079128099	3.14506630541744
Prupe.3G144000_v2.0.a1	0.0001572439238235	3.86056330366383	0.924761605626361
Prupe.3G144100_v2.0.a1	0.00170698472717409	4.7982660980558	1.44261844540431
Prupe.3G144200_v2.0.a1	0.0015267700753855	1.90079890979938	0.550098222813857
Prupe.3G144500_v2.0.a1	0.00051428250218465	3.359136765288	0.880540620252959
Prupe.3G148300_v2.0.a1	0.00136090904312012	1.5224629696902	0.430659383513327
Prupe.3G148400_v2.0.a1	0.00463463834823466	0.414156887094135	0.122233157977881
Prupe.3G150800_v2.0.a1	0.0162596960368731	-0.373253457677733	0.130323893985655
Prupe.3G151700_v2.0.a1	1.20307076013218e-05	0.847423712304033	0.170775978633623
Prupe.3G153100_v2.0.a1	0.00523869650923961	-0.864746578757005	0.28114806203923
Prupe.3G153200_v2.0.a1	0.00258243618421876	-1.05200655330014	0.31723012077793
Prupe.3G153300_v2.0.a1	0.000123334003373023	-0.872983438214955	0.200553312680592
Prupe.3G153400_v2.0.a1	3.62209580729471e-09	-2.09931042758165	0.324532285669419
Prupe.3G153600_v2.0.a1	0.0283704789760551	-0.806478411599848	0.387202163973908
Prupe.3G154700_v2.0.a1	0.0157978080120149	-0.933379203623696	0.380790650101158
Prupe.3G155000_v2.0.a1	0.00783494333301935	-0.622243787228808	0.209435997552366
Prupe.3G155500_v2.0.a1	0.0392835811854567	0.875233000035153	0.484216208345825
Prupe.3G157900_v2.0.a1	0.002627816142493	-0.670779482513407	0.197380748810621
Prupe.3G158400_v2.0.a1	0.0431731153144033	-0.304002939127248	0.123944812002125
Prupe.3G165900_v2.0.a1	0.00320167148019912	-1.09300981322593	0.339655037887148
Prupe.3G166500_v2.0.a1	0.037026075326348	0.273289491426911	0.105062562511704
Prupe.3G167000_v2.0.a1	0.00718962378470117	0.372606929189819	0.114147747332803
Prupe.3G167800_v2.0.a1	0.0338891241334164	-0.645070402980129	0.31188532279145
Prupe.3G168700_v2.0.a1	0.0471626139669029	-0.532290113268795	0.278580235763597
Prupe.3G168800_v2.0.a1	9.46129411992e-07	-0.707397154615397	0.128333971641184
Prupe.3G170700_v2.0.a1	0.000950988693488885	-0.548953660824007	0.142631949190988
Prupe.3G172300_v2.0.a1	0.00811487245011598	0.692719685754262	0.237882649333654
Prupe.3G174300_v2.0.a1	0.0130361679606492	4.15460188828366	1.6243372870889
Prupe.3G177000_v2.0.a1	0.00323425999658248	0.546945589964696	0.160088822250031
Prupe.3G179800_v2.0.a1	0.0159423037636116	-0.303102507191669	0.103980089884306
Prupe.3G184400_v2.0.a1	0.0294326074845476	-0.509154656906321	0.220272321264297
Prupe.3G185000_v2.0.a1	0.0374086768407984	0.0552247695546298	0.188964153904997
Prupe.3G187100_v2.0.a1	0.0312468727354993	0.444958481084701	0.18875059605274
Prupe.3G189500_v2.0.a1	0.0357782419372701	-0.335196464619092	0.133770117827295
Prupe.3G195900_v2.0.a1	0.0468504922264323	-0.437171285798479	0.210064601296001
Prupe.3G196500_v2.0.a1	0.0174173422029385	2.81290957437082	1.18291476277
Prupe.3G204900_v2.0.a1	0.000112275783534288	1.34391550682744	0.309808951225059
Prupe.3G206500_v2.0.a1	0.0051502207494942	0.794424912592347	0.256907072545865
Prupe.3G209500_v2.0.a1	0.0133684942303482	0.557982641660535	0.203328940004008
Prupe.3G210100_v2.0.a1	0.0375895332390329	0.676172843231851	0.344384990731173
Prupe.3G211000_v2.0.a1	0.00818270830462759	0.549199259935886	0.183006681525307
Prupe.3G211400_v2.0.a1	0.0380751920684291	-0.379944787724549	0.161469477323921
Prupe.3G211600_v2.0.a1	0.017316581504827	-0.40466566949655	0.147069785713585
Prupe.3G217800_v2.0.a1	0.0470733075538512	-0.348878060844426	0.152876417290142
Prupe.3G218500_v2.0.a1	0.0133794281233996	-0.38788543562073	0.132044296149333
Prupe.3G219600_v2.0.a1	0.0100507002639206	-0.84027290653257	0.308709943591002
Prupe.3G221100_v2.0.a1	0.0149835022667557	-0.758280414495741	0.297968225028827
Prupe.3G221200_v2.0.a1	0.0126016279257036	-0.418277137961198	0.143386124387297
Prupe.3G222500_v2.0.a1	0.00606691022752429	0.100540221979301	0.221200901662679
Prupe.3G222600_v2.0.a1	0.00783494333301935	-0.43349004945092	0.138396622312034
Prupe.3G223000_v2.0.a1	0.00783494333301935	-0.552629458499435	0.18311062541648
Prupe.3G223500_v2.0.a1	0.0068233867666732	-0.9124999830033	0.312977285664678
Prupe.3G228600_v2.0.a1	0.00135403037050933	-0.689913976817205	0.192575428249963
Prupe.3G232000_v2.0.a1	0.0218798572707698	0.861307474397865	0.382197657089461
Prupe.3G235200_v2.0.a1	0.0246420350029523	-0.334226808717	0.12418272229487
Prupe.3G238800_v2.0.a1	0.0199726805425424	0.397685545765986	0.146114766626362
Prupe.3G239300_v2.0.a1	0.00419374880141827	-0.334417138338829	0.0967343138901157
Prupe.3G240800_v2.0.a1	0.0424390049704421	-0.361917523735666	0.147779556080995
Prupe.3G243600_v2.0.a1	0.0162051832421958	-0.469096719381165	0.171688897371588
Prupe.3G245100_v2.0.a1	0.000447244966551798	-0.448918211781337	0.108209549818125
Prupe.3G245400_v2.0.a1	0.040280295646928	-0.874424696745525	0.503684303661615
Prupe.3G247900_v2.0.a1	0.0363547179485591	-0.277552393611003	0.105628162495456
Prupe.3G248300_v2.0.a1	0.0198127830543093	0.524566561153091	0.20554274052748
Prupe.3G248400_v2.0.a1	0.00998662648567327	-0.703267656446577	0.252239346105453
Prupe.3G250000_v2.0.a1	4.81249951554575e-05	-0.785651682509028	0.169451214309041
Prupe.3G252000_v2.0.a1	0.00744262497959407	0.346639853155816	0.105454861257835
Prupe.3G254600_v2.0.a1	0.00711428209019155	-0.525848891579936	0.170453397193243
Prupe.3G255800_v2.0.a1	7.61334162785119e-08	6.08451606552733	1.02798525087027
Prupe.3G257000_v2.0.a1	0.0205889389845551	0.445417547379671	0.167446734136983
Prupe.3G257400_v2.0.a1	0.0018330570801865	-0.480417989350309	0.130995333846996
Prupe.3G265800_v2.0.a1	0.00605518155680217	-0.531115763714316	0.168414827648755
Prupe.3G268200_v2.0.a1	0.0325652148875172	0.375358756175017	0.15070866871615
Prupe.3G268700_v2.0.a1	0.00844517274164907	0.664319975211155	0.228815385576757
Prupe.3G269300_v2.0.a1	0.0439411995555999	0.454921698026993	0.214702391763091
Prupe.3G271800_v2.0.a1	0.0127136995510853	0.330663579783831	0.107669618463601
Prupe.3G272200_v2.0.a1	4.81249951554575e-05	1.94668801928419	0.426351701822911
Prupe.3G272600_v2.0.a1	0.0148178622423809	-0.317042430822757	0.105403048913615
Prupe.3G291800_v2.0.a1	0.00818270830462759	0.47237573113346	0.154141948326099
Prupe.3G293200_v2.0.a1	1.0488863566159e-11	2.93192711492984	0.395535762775685
Prupe.3G295500_v2.0.a1	0.000112275783534288	0.423564265389428	0.0927233505991878
Prupe.3G296600_v2.0.a1	0.0234313721505449	1.91024056164042	0.927739029956203
Prupe.3G298500_v2.0.a1	0.00797507393962436	0.568086132039425	0.189334260203175
Prupe.3G299100_v2.0.a1	0.0148219948036969	0.585748688118621	0.219540136505219
Prupe.3G301500_v2.0.a1	0.0218416248412362	-0.950264035659975	0.427799975495246
Prupe.3G301600_v2.0.a1	0.00133463032006747	-0.721407428646167	0.197347908461448
Prupe.3G302800_v2.0.a1	0.00533347108920867	0.666080282913284	0.212602594087843
Prupe.3G305300_v2.0.a1	0.0246279919491432	0.351426374800143	0.130739671688193
Prupe.3G305900_v2.0.a1	0.0195038092332259	0.456387427107846	0.172293131337522
Prupe.3G309200_v2.0.a1	0.000917620696730932	0.584340494684219	0.151792212522516
Prupe.4G001300_v2.0.a1	0.0433152389765411	-0.409250955538052	0.189671860457622
Prupe.4G006700_v2.0.a1	0.000937230192062006	0.891712494546861	0.23841124892459
Prupe.4G007500_v2.0.a1	0.0294522910770129	-0.419651860164059	0.171345299991259
Prupe.4G010500_v2.0.a1	0.0057398304391819	-1.10588103924965	0.371277828027122
Prupe.4G014700_v2.0.a1	0.0319695222993108	-0.298641274357762	0.113296330764493
Prupe.4G019200_v2.0.a1	4.97869641028315e-07	-1.00873380520787	0.17959226287521
Prupe.4G021100_v2.0.a1	0.0392835811854567	-0.438147746225782	0.197034386905342
Prupe.4G021400_v2.0.a1	5.28427482978993e-06	-0.682011819007926	0.132284906305397
Prupe.4G021900_v2.0.a1	0.000381131684415228	-0.668365828424738	0.163838989491909
Prupe.4G024500_v2.0.a1	0.0480727890770325	0.823643338620904	0.523550947416712
Prupe.4G027100_v2.0.a1	0.0125905384562982	0.848654898297627	0.323091876139719
Prupe.4G028200_v2.0.a1	0.00888248794327793	-0.500660076994659	0.167925677905506
Prupe.4G029900_v2.0.a1	0.0162811387256099	1.07468698856142	0.449780573649131
Prupe.4G032900_v2.0.a1	0.0022288478147568	1.01972168238358	0.300865670727273
Prupe.4G033200_v2.0.a1	0.0448940895227901	-0.966994113200542	0.619595181375499
Prupe.4G036500_v2.0.a1	0.0490262328385032	0.40368923226057	0.191340877190221
Prupe.4G036900_v2.0.a1	0.0471684905128595	0.394900444741395	0.180456119855596
Prupe.4G037100_v2.0.a1	0.00576896370274462	0.714258221771838	0.232467967849404
Prupe.4G041900_v2.0.a1	0.0206564607313686	-0.500224855276069	0.196313626826281
Prupe.4G042100_v2.0.a1	0.0115290483186976	-0.522635150677821	0.183260191583278
Prupe.4G043300_v2.0.a1	0.0313329978155184	-0.379101207541281	0.154237271926982
Prupe.4G045400_v2.0.a1	6.74620331180745e-06	3.59319658773929	0.715187402099933
Prupe.4G045500_v2.0.a1	6.15151765014212e-05	1.2911370296423	0.286089979848464
Prupe.4G045600_v2.0.a1	3.05245033073943e-05	7.55080033204547	2.60670418567363
Prupe.4G045700_v2.0.a1	0.0100841596263332	2.67475901958496	1.01522624714457
Prupe.4G046100_v2.0.a1	0.00281123111650343	-0.434552263527958	0.124582632974018
Prupe.4G047400_v2.0.a1	3.22267074755252e-06	-0.93864501984106	0.178933842093968
Prupe.4G048000_v2.0.a1	0.0162340342716296	-0.612660096090134	0.237246672379112
Prupe.4G048400_v2.0.a1	0.00347494209178938	-0.416572048662054	0.119059050391083
Prupe.4G049600_v2.0.a1	0.0135223894523733	1.3961546216786	0.568676318352351
Prupe.4G049700_v2.0.a1	0.00321026840834984	0.10440915858813	0.225650159351934
Prupe.4G052600_v2.0.a1	0.0262160169286943	-0.29261942532939	0.106947800264195
Prupe.4G059200_v2.0.a1	5.68765919188577e-07	1.11080237462634	0.198451785429962
Prupe.4G060800_v2.0.a1	0.0164099726871819	-0.598077445861322	0.231275377407415
Prupe.4G061300_v2.0.a1	0.046357547539765	0.417546185057572	0.194446211166286
Prupe.4G061700_v2.0.a1	1.08741485673504e-07	1.69393878942473	0.287177382553424
Prupe.4G062900_v2.0.a1	0.00962244519592877	-0.435511545434054	0.144130038177262
Prupe.4G063700_v2.0.a1	0.0203578740908178	-0.607771787873382	0.248330627050475
Prupe.4G064700_v2.0.a1	0.0462355478623178	-0.334038713993753	0.143216156501886
Prupe.4G065200_v2.0.a1	0.00149823245011165	0.437144502971437	0.115650845027312
Prupe.4G066300_v2.0.a1	0.0423136871329928	0.696262888876855	0.379809867308438
Prupe.4G067300_v2.0.a1	0.000851221328323517	-0.544093415326427	0.140273546053035
Prupe.4G069200_v2.0.a1	0.011023284261714	-0.438614202091789	0.148387098795157
Prupe.4G070300_v2.0.a1	0.0244702447633416	0.700139363369444	0.310312270274828
Prupe.4G072300_v2.0.a1	0.0148178622423809	-0.627841067480678	0.238982727595524
Prupe.4G072400_v2.0.a1	0.00837443156168031	0.428584085274694	0.13775679443944
Prupe.4G073600_v2.0.a1	0.0201769181393874	0.470003661231435	0.180305019458225
Prupe.4G073900_v2.0.a1	0.0197338243082281	-0.449086866385025	0.170098592152667
Prupe.4G074000_v2.0.a1	0.00322742417884156	-0.460347233282335	0.132416381413392
Prupe.4G078000_v2.0.a1	0.0143970189626363	0.349480457930478	0.117474029583935
Prupe.4G078800_v2.0.a1	0.0388825559267413	0.823792499265886	0.454297839369054
Prupe.4G078900_v2.0.a1	2.64270706944899e-15	6.65313216645	0.760832251017056
Prupe.4G079200_v2.0.a1	0.0106109805292356	0.395519085535889	0.130044445203751
Prupe.4G079500_v2.0.a1	0.014001207459944	0.449882505117951	0.155512260452923
Prupe.4G080400_v2.0.a1	0.0328000703205964	-0.473901488587641	0.206258119947543
Prupe.4G080900_v2.0.a1	0.0201769181393874	0.51177324800419	0.198079070296858
Prupe.4G082600_v2.0.a1	0.00281123111650343	0.799056211321343	0.238834846489507
Prupe.4G084800_v2.0.a1	0.043306856954895	-0.341035610428849	0.144914831946721
Prupe.4G085800_v2.0.a1	0.0388825559267413	-0.419178677482786	0.184301173721651
Prupe.4G086000_v2.0.a1	0.0215491611010836	0.411220496618527	0.154524982595391
Prupe.4G086500_v2.0.a1	0.0169773753528732	1.37145969633151	0.584193423979641
Prupe.4G089000_v2.0.a1	0.0328000703205964	-0.505388328876253	0.224026736297787
Prupe.4G091400_v2.0.a1	3.33643006669255e-59	2.40884586375139	0.144633185587948
Prupe.4G098500_v2.0.a1	0.00187438764167621	7.64146974388933	3.08093616305962
Prupe.4G099600_v2.0.a1	0.0261835957324313	0.516586546903768	0.216829607599083
Prupe.4G100600_v2.0.a1	0.03795748907717	0.469949440714987	0.213157208529147
Prupe.4G101300_v2.0.a1	0.00928012117072963	0.674497529607226	0.236485838400826
Prupe.4G103000_v2.0.a1	0.0237685002632827	-0.886099908110482	0.407201170533548
Prupe.4G103400_v2.0.a1	0.0333444507261733	0.516181718382037	0.230326924655477
Prupe.4G108200_v2.0.a1	0.0084791066524502	-0.448294973341186	0.146010307770956
Prupe.4G112500_v2.0.a1	2.98381174709158e-05	0.480457598581559	0.0986496015683437
Prupe.4G113000_v2.0.a1	0.000409560966465729	1.91452624434913	0.482923421072976
Prupe.4G114000_v2.0.a1	0.0103621333404058	-0.385321350773575	0.125908755981966
Prupe.4G114900_v2.0.a1	0.0388825559267413	-0.298381981944193	0.117922143006525
Prupe.4G115800_v2.0.a1	0.00583174131603047	0.449011439936766	0.137675016693054
Prupe.4G116000_v2.0.a1	0.0178047745211488	0.973114213559172	0.413506713431994
Prupe.4G116700_v2.0.a1	0.00231014078324834	-0.480764362088106	0.134261855940157
Prupe.4G117000_v2.0.a1	0.0242920063241103	0.0616946314026718	0.192005477839055
Prupe.4G117500_v2.0.a1	0.0338959733467473	0.55333467602012	0.253837241146896
Prupe.4G119300_v2.0.a1	0.0451090525563322	0.309195617158559	0.128597119308126
Prupe.4G120200_v2.0.a1	0.0064744369135654	0.311653315766228	0.0915887195529374
Prupe.4G123500_v2.0.a1	0.0176685602871618	0.671232408770541	0.268853363454356
Prupe.4G128900_v2.0.a1	0.00371624988218408	1.23696396899728	0.392882256969766
Prupe.4G131700_v2.0.a1	0.000935919904758447	0.550656206952111	0.142313779462577
Prupe.4G133900_v2.0.a1	0.000852870250443254	0.381878335265327	0.0945752909349533
Prupe.4G136500_v2.0.a1	0.00402578025837794	-0.457395380424003	0.13474887445984
Prupe.4G136800_v2.0.a1	0.00427762453885489	-0.448687019313868	0.132920236038873
Prupe.4G139400_v2.0.a1	0.0462355478623178	-0.267978936042025	0.107759506563712
Prupe.4G141000_v2.0.a1	0.00729272266336241	0.493541914466835	0.158721372265012
Prupe.4G146000_v2.0.a1	0.0269910994379707	0.630116777634283	0.280380629073222
Prupe.4G147700_v2.0.a1	0.0494801180692412	0.250508963965548	0.0997801638870574
Prupe.4G150700_v2.0.a1	0.0261957998483106	0.569483490467236	0.246135233804021
Prupe.4G152300_v2.0.a1	0.00814116770109885	-0.503256308318428	0.165855936953892
Prupe.4G154700_v2.0.a1	0.0138090613657074	-0.362865461344647	0.121599311477404
Prupe.4G157700_v2.0.a1	0.0283580299620997	1.48911176447381	0.793818421619595
Prupe.4G161500_v2.0.a1	0.0388825559267413	2.25466838286877	1.40681752663311
Prupe.4G161600_v2.0.a1	0.0119524784115044	0.414593864169169	0.140111796296495
Prupe.4G166000_v2.0.a1	0.00537210146237484	-0.88292723195332	0.29196216345811
Prupe.4G169000_v2.0.a1	1.82173509841882e-05	-0.632215310489007	0.128482488005942
Prupe.4G170500_v2.0.a1	0.0149835022667557	0.373252994156953	0.127058621761228
Prupe.4G172300_v2.0.a1	0.042145056258116	0.25724681943931	0.0993582162287287
Prupe.4G174100_v2.0.a1	0.0351218733937074	0.322179723351056	0.126270608930167
Prupe.4G176400_v2.0.a1	0.00589088525816397	-0.446954735717639	0.137442395142961
Prupe.4G183700_v2.0.a1	7.62547146141972e-05	3.16944385018759	0.71342832380848
Prupe.4G184500_v2.0.a1	0.000432596416717779	-0.79857501086437	0.199309936539586
Prupe.4G184700_v2.0.a1	0.0422310969968741	0.283079085457225	0.112364286933271
Prupe.4G185000_v2.0.a1	0.000577853065180728	1.51188880452501	0.39367705443172
Prupe.4G185300_v2.0.a1	0.0234366739448377	-0.496452385689331	0.200921452565616
Prupe.4G186500_v2.0.a1	0.0376688481442226	0.780865978610272	0.415435447176279
Prupe.4G187700_v2.0.a1	0.00368783228896485	-0.46164571467576	0.134746705592187
Prupe.4G192100_v2.0.a1	0.0037512453082581	-0.51364636519765	0.152089030626384
Prupe.4G192800_v2.0.a1	0.0229252049424603	-0.387671744597478	0.147090514411588
Prupe.4G194100_v2.0.a1	0.0360555201126289	-0.841314319891156	0.445969966469024
Prupe.4G196900_v2.0.a1	0.0494871412322416	0.51040311617303	0.265263218212486
Prupe.4G197100_v2.0.a1	0.000130720844491545	0.573892705411201	0.129322543574852
Prupe.4G197600_v2.0.a1	0.0163544835400811	0.60435551051193	0.232829918563215
Prupe.4G200000_v2.0.a1	0.0416986377784254	0.932162111237715	0.560020051171394
Prupe.4G200400_v2.0.a1	0.00973674131412179	0.355899100237565	0.113337443637531
Prupe.4G202100_v2.0.a1	0.044970088387441	-0.290278262010615	0.117874838574045
Prupe.4G205800_v2.0.a1	0.00849219806433539	-0.695215855744889	0.241385781709172
Prupe.4G206200_v2.0.a1	0.0496216638258738	-0.298469399328988	0.125806478264386
Prupe.4G216300_v2.0.a1	0.0238918129439632	-0.742787069101752	0.331943064987536
Prupe.4G220500_v2.0.a1	0.000152728986958036	0.80060794543787	0.185227015522655
Prupe.4G220800_v2.0.a1	0.000198941840769502	-0.618606965871654	0.1442775610359
Prupe.4G220900_v2.0.a1	0.0187381785341199	0.476333864745694	0.180499955170243
Prupe.4G224000_v2.0.a1	0.0373822259442194	-0.354199110011534	0.14545416973938
Prupe.4G225500_v2.0.a1	0.0305546117346997	0.534498715731097	0.236046029024462
Prupe.4G225600_v2.0.a1	0.00938919012923832	0.742995882302429	0.264893330691541
Prupe.4G226200_v2.0.a1	0.00248693585614223	1.24479686572911	0.376119176660147
Prupe.4G226400_v2.0.a1	0.00381406161884922	1.16704734139593	0.371465475412902
Prupe.4G231700_v2.0.a1	0.0206582338244361	0.343403322318907	0.123103618291766
Prupe.4G239400_v2.0.a1	0.0178381024365221	-0.435212532259918	0.16180779164325
Prupe.4G240300_v2.0.a1	0.035544681192876	1.23218134186791	0.689682167862558
Prupe.4G249800_v2.0.a1	0.035635983407669	0.703161911462413	0.353421930198693
Prupe.4G253700_v2.0.a1	3.12556430645845e-05	0.425604967256353	0.0868600911856852
Prupe.4G254600_v2.0.a1	0.0117248207411696	-0.3528752997413	0.115450493274017
Prupe.4G255600_v2.0.a1	0.0101425164692818	1.10978242748104	0.41804148740667
Prupe.4G256900_v2.0.a1	0.0274556649587025	0.58851991076803	0.258680598802735
Prupe.4G258700_v2.0.a1	0.0379399515284472	-0.254623623744823	0.0959592111519267
Prupe.4G262500_v2.0.a1	0.0422310969968741	-0.405403456663537	0.181611244052139
Prupe.4G266900_v2.0.a1	0.00811487245011598	5.61827760009512	2.72756874178093
Prupe.4G267400_v2.0.a1	0.00277386134699207	0.703959838565204	0.207868235987557
Prupe.4G270800_v2.0.a1	0.000833365904457815	-0.349680816312477	0.0859572913684266
Prupe.4G271000_v2.0.a1	0.027664223476219	-0.388086972913242	0.154104746515447
Prupe.4G273600_v2.0.a1	0.0215491611010836	0.542289839301987	0.217918246196978
Prupe.4G281300_v2.0.a1	0.000691920247739404	-0.488231266424537	0.122186983962258
Prupe.4G282500_v2.0.a1	0.00999714090650083	-0.833935712580341	0.305498143157409
Prupe.4G284000_v2.0.a1	0.0292398359816062	-0.753655922488459	0.357001923962531
Prupe.4G285900_v2.0.a1	0.0391270000032951	-0.243613530515541	0.0917894769258993
Prupe.4G286400_v2.0.a1	0.00783494333301935	0.452203557808	0.144628345033266
Prupe.4G288800_v2.0.a1	0.0405121656608277	-0.318487227406018	0.129574178938031
Prupe.4G289700_v2.0.a1	0.00793686025427442	2.84927147258542	0.972835642005338
Prupe.5G002600_v2.0.a1	0.046357547539765	1.01571971616443	0.669291425110588
Prupe.5G003300_v2.0.a1	0.0183020569832461	0.886162571711055	0.373229996343988
Prupe.5G004000_v2.0.a1	0.0277865285379533	0.447843896754204	0.183120063689137
Prupe.5G005100_v2.0.a1	0.0022288478147568	0.443999496213007	0.124362910752218
Prupe.5G006100_v2.0.a1	0.00217296572424449	-1.01115239216917	0.298070681111515
Prupe.5G006800_v2.0.a1	5.1982404612799e-06	0.498988478255939	0.0949321573998028
Prupe.5G007000_v2.0.a1	0.0480727890770325	0.24194081995087	0.094939463403794
Prupe.5G008500_v2.0.a1	0.0420901270730824	0.344614887974603	0.144852857567584
Prupe.5G009000_v2.0.a1	0.0335594733075908	-0.342955737500923	0.135944346216857
Prupe.5G009200_v2.0.a1	0.0378674181085446	0.3572569134577	0.147752057901084
Prupe.5G010400_v2.0.a1	8.80161427781492e-05	-0.757258475958849	0.168650743931673
Prupe.5G010800_v2.0.a1	0.0387600073454769	-0.245037147545832	0.0918103055752898
Prupe.5G011800_v2.0.a1	0.0144518652315507	-0.800194039345063	0.315547503986675
Prupe.5G013100_v2.0.a1	2.61645305341473e-05	-1.76738315216932	0.374677178523993
Prupe.5G018200_v2.0.a1	0.000160503248486414	-1.00862753046679	0.237162766679232
Prupe.5G018500_v2.0.a1	0.00248693585614223	-0.700233516247027	0.204417512907007
Prupe.5G019600_v2.0.a1	0.000421266408061961	0.642343248930364	0.157914396895972
Prupe.5G022800_v2.0.a1	0.0415941054626635	0.463421550822071	0.216133181939819
Prupe.5G023600_v2.0.a1	0.0163040127029757	1.15038918887928	0.483528939264541
Prupe.5G024000_v2.0.a1	0.0171848396660626	0.8288056911838	0.341669880478472
Prupe.5G024300_v2.0.a1	0.0383287891652828	0.513047123906023	0.240569404459681
Prupe.5G025000_v2.0.a1	0.0149496927484833	-0.586069374176466	0.220556986573492
Prupe.5G027400_v2.0.a1	0.0307970186849346	0.58895668374823	0.267740678152249
Prupe.5G027600_v2.0.a1	0.0204161706425291	4.17411345732744	1.87810840818166
Prupe.5G031200_v2.0.a1	0.0223402710515554	-0.406331985584381	0.154463963434958
Prupe.5G035400_v2.0.a1	0.00573874977342619	-0.447929636823105	0.137063682636135
Prupe.5G038200_v2.0.a1	0.012887295320633	1.03009292268508	0.403365197952667
Prupe.5G043600_v2.0.a1	0.0416791329142135	-0.052523159641156	0.187692159379234
Prupe.5G044900_v2.0.a1	0.000950988693488885	-0.586021864347575	0.15314748328669
Prupe.5G046200_v2.0.a1	0.0184425401160211	0.43289077429628	0.159859828494778
Prupe.5G047300_v2.0.a1	0.0227777743664763	-0.994437896650285	0.459540694061549
Prupe.5G047500_v2.0.a1	0.044970088387441	0.690328561903025	0.389064984755167
Prupe.5G048400_v2.0.a1	0.0340634743961512	0.329695146684091	0.129416390964066
Prupe.5G048800_v2.0.a1	0.0380751920684291	-0.342446595329985	0.140191869132811
Prupe.5G052600_v2.0.a1	0.0261396080909159	1.37129729364317	0.697077564733919
Prupe.5G053700_v2.0.a1	0.0478156852123055	0.832271923391636	0.526158602281654
Prupe.5G057400_v2.0.a1	0.0114935450080173	-0.383956905003987	0.127294631753835
Prupe.5G057900_v2.0.a1	1.46881092175738e-12	-2.94775086271674	0.385910202181434
Prupe.5G066400_v2.0.a1	0.047203098326688	-0.287259426518374	0.118310598346596
Prupe.5G068300_v2.0.a1	0.0433665840397747	0.484026911699015	0.232913671279843
Prupe.5G071200_v2.0.a1	0.00229055772090671	1.29015979706638	0.386615528309859
Prupe.5G072700_v2.0.a1	0.000254776310089386	0.796006885710845	0.190919655405378
Prupe.5G073000_v2.0.a1	0.0439326979330325	0.743330298886297	0.425992977577296
Prupe.5G075800_v2.0.a1	0.0135223894523733	0.506211391668317	0.181005621148437
Prupe.5G076300_v2.0.a1	0.0231458305236351	-0.62353779541056	0.265839134741966
Prupe.5G080800_v2.0.a1	0.0380716293532552	0.549828794830042	0.263708364263886
Prupe.5G086700_v2.0.a1	0.00457433762071699	0.657578364612738	0.205447425376044
Prupe.5G087000_v2.0.a1	0.0133005078221552	0.388868988211712	0.132097978510669
Prupe.5G089200_v2.0.a1	0.0421535289097779	-0.40848699632712	0.182951992275698
Prupe.5G092600_v2.0.a1	0.044970088387441	-0.329698861020651	0.141095932503249
Prupe.5G092800_v2.0.a1	0.00391601941693016	0.705161510275682	0.217025047166194
Prupe.5G093400_v2.0.a1	1.83989641029263e-06	3.2494787638624	0.611102892990698
Prupe.5G094200_v2.0.a1	7.16700761920796e-05	1.35091984099834	0.302538128853281
Prupe.5G095500_v2.0.a1	0.00362388946437632	0.755836698522937	0.232094086040408
Prupe.5G096400_v2.0.a1	0.00421651881128873	-0.453370182147182	0.134202674064463
Prupe.5G099000_v2.0.a1	0.0406909222541779	-0.317545177863454	0.129143033696986
Prupe.5G100500_v2.0.a1	0.00156378663202175	0.512577605414751	0.138733220059918
Prupe.5G107400_v2.0.a1	2.98795160020961e-05	-0.948843132852381	0.200557267334069
Prupe.5G110000_v2.0.a1	0.0499652112296279	0.483774616264753	0.246574407154347
Prupe.5G112000_v2.0.a1	0.0277865285379533	0.473945638318405	0.197084325768349
Prupe.5G114000_v2.0.a1	0.0291520764265176	0.261749223383033	0.0936293962446061
Prupe.5G115300_v2.0.a1	0.0231984413172559	-0.419813543895021	0.161862726676548
Prupe.5G115800_v2.0.a1	0.0066783394687003	0.666366812002605	0.220016392497145
Prupe.5G115900_v2.0.a1	0.0256750499290314	-0.624439087602732	0.275493781916085
Prupe.5G116400_v2.0.a1	0.00874855336971623	-0.517968755310451	0.173913885408703
Prupe.5G120000_v2.0.a1	0.00214652886018861	-1.18797258540055	0.351971828517203
Prupe.5G120700_v2.0.a1	0.0108608230504375	0.363094502967926	0.118018588172298
Prupe.5G123100_v2.0.a1	0.000948007171303983	-0.50705365501688	0.130120894446812
Prupe.5G124000_v2.0.a1	0.0226188005050339	-0.444605237142919	0.174019854274614
Prupe.5G125000_v2.0.a1	0.00421651881128873	-0.533194266041955	0.161098190493775
Prupe.5G125500_v2.0.a1	0.00127804311878162	-0.794276385195709	0.217531968306841
Prupe.5G128600_v2.0.a1	0.0119831660079019	0.447411487034577	0.153705666959648
Prupe.5G129900_v2.0.a1	0.00176154190533615	-0.926280307087568	0.265567777356628
Prupe.5G132500_v2.0.a1	0.00593223841065542	-0.388579539469502	0.117311177132204
Prupe.5G134000_v2.0.a1	0.0111298807920257	0.555825475800567	0.196359361949291
Prupe.5G134200_v2.0.a1	0.00398785330317721	0.337882473172878	0.095086150816429
Prupe.5G134700_v2.0.a1	0.0413493481571837	2.94768761007485	2.41390012287554
Prupe.5G138200_v2.0.a1	0.00818270830462759	0.474758066994909	0.154881702384445
Prupe.5G141000_v2.0.a1	0.0430232342926321	0.552862459928538	0.279745354706511
Prupe.5G142200_v2.0.a1	0.0260191060943096	-0.260706600822198	0.0919144184010043
Prupe.5G142300_v2.0.a1	0.0102288147303361	2.49370549075288	0.966121369654641
Prupe.5G143100_v2.0.a1	0.000547325446381791	-0.464223490663608	0.113405080265785
Prupe.5G145500_v2.0.a1	0.000226865688977643	0.888031118500705	0.212148765208976
Prupe.5G145600_v2.0.a1	0.0001572439238235	1.29073571824947	0.304456939105874
Prupe.5G145700_v2.0.a1	0.000252656964862866	1.23282554754259	0.299896674990403
Prupe.5G146200_v2.0.a1	0.0473262954634103	0.310979416810719	0.130883025230716
Prupe.5G147500_v2.0.a1	0.0068082390679747	0.399880711852227	0.120734512006446
Prupe.5G148000_v2.0.a1	0.0010120437732132	-1.1401557488021	0.311519923564202
Prupe.5G148300_v2.0.a1	0.0245418936603004	0.464669882797389	0.186557600493222
Prupe.5G149700_v2.0.a1	0.0439326979330325	-0.344216571525481	0.147180396972922
Prupe.5G152400_v2.0.a1	0.000480182935555073	0.91869391431318	0.232136129719756
Prupe.5G153500_v2.0.a1	0.03795748907717	0.436926135629381	0.19320312365031
Prupe.5G153600_v2.0.a1	0.00748923968846156	0.362640852053116	0.111139131927822
Prupe.5G154500_v2.0.a1	5.74527669209592e-05	-0.482401645029583	0.102480144165915
Prupe.5G154700_v2.0.a1	0.0184001962340165	-1.06991490135424	0.463645719262366
Prupe.5G157200_v2.0.a1	0.0152645298210271	0.893270118789607	0.359497466586303
Prupe.5G158100_v2.0.a1	0.00402578025837794	-0.452339006426877	0.132801569376585
Prupe.5G159800_v2.0.a1	0.00457433762071699	0.322461366481854	0.0917187816484415
Prupe.5G162000_v2.0.a1	0.0378674181085446	1.04624899045453	0.604210274668504
Prupe.5G163600_v2.0.a1	0.0338959733467473	-0.240214842605797	0.0868193090961124
Prupe.5G166300_v2.0.a1	0.002065991498063	-0.449576830963411	0.123296029525201
Prupe.5G166700_v2.0.a1	0.040280295646928	-0.741286047409253	0.40505305449719
Prupe.5G167000_v2.0.a1	0.00729272266336241	-0.740823594017148	0.251391900204642
Prupe.5G169600_v2.0.a1	0.00759653223079179	0.729681933950267	0.24843709212437
Prupe.5G169700_v2.0.a1	0.0077602854997852	-0.505235562942689	0.164549283908942
Prupe.5G170900_v2.0.a1	0.0486083084706334	-0.332391783412598	0.144347476347295
Prupe.5G171700_v2.0.a1	0.0323660742581556	0.75981297628092	0.375495214220389
Prupe.5G172600_v2.0.a1	0.0161562858684138	-0.443294995005289	0.160438763364319
Prupe.5G173000_v2.0.a1	0.0169624822737456	0.36553689833691	0.127831251639376
Prupe.5G173800_v2.0.a1	0.00946502271664218	-0.594110690783551	0.206018503661804
Prupe.5G177500_v2.0.a1	0.00831206418924696	-0.445664257791636	0.145118110377983
Prupe.5G179800_v2.0.a1	0.0375895332390329	0.330774921925502	0.133064604722402
Prupe.5G185900_v2.0.a1	0.018557438005495	-0.511840674209803	0.194512771768797
Prupe.5G186200_v2.0.a1	0.0370773437210141	-0.382359326471283	0.160743965281009
Prupe.5G188100_v2.0.a1	6.39158743478367e-14	3.69833477167697	0.454982246981152
Prupe.5G188200_v2.0.a1	0.0198861837474412	0.563369279820325	0.224607258876522
Prupe.5G189600_v2.0.a1	0.0387528189324106	0.876667383285812	0.490276305244415
Prupe.5G189800_v2.0.a1	2.88432985298661e-07	0.694123095768274	0.120121734849643
Prupe.5G193500_v2.0.a1	0.0167113542931105	-0.432756804639549	0.156885485987497
Prupe.5G194600_v2.0.a1	0.0068082390679747	-0.445809987087167	0.140703103488656
Prupe.5G203100_v2.0.a1	0.00137273098027339	0.564380790812307	0.152010070593539
Prupe.5G203400_v2.0.a1	0.0160666041163335	-0.314225297540793	0.105843158929758
Prupe.5G205300_v2.0.a1	0.00322742417884156	0.408548483215549	0.113930111013152
Prupe.5G207500_v2.0.a1	0.0211482933795888	-1.34532222852513	0.628228867268757
Prupe.5G210200_v2.0.a1	0.0490058247955023	-0.287266317024915	0.12344955966787
Prupe.5G210400_v2.0.a1	0.0374086768407984	-0.527999584172501	0.249057027074093
Prupe.5G211000_v2.0.a1	0.0463659704397421	0.795230567390372	0.483967592288616
Prupe.5G211900_v2.0.a1	0.00493827606219786	0.689574145371562	0.217623190448501
Prupe.5G217300_v2.0.a1	0.014290126341187	0.573152437753827	0.212451389718583
Prupe.5G219600_v2.0.a1	0.0259297172399243	-0.373641003733592	0.143817664579193
Prupe.5G221000_v2.0.a1	0.000206341078780973	-0.462698219075547	0.105951768759899
Prupe.5G222500_v2.0.a1	0.0271129026710067	0.413903247449234	0.165194214639732
Prupe.5G223600_v2.0.a1	0.0465328029057647	0.653743530090026	0.371176131882326
Prupe.5G225000_v2.0.a1	0.0433665840397747	0.654562262176169	0.349576569480688
Prupe.5G230000_v2.0.a1	0.0380751920684291	0.41867853732857	0.182313458613115
Prupe.5G232900_v2.0.a1	0.00119398813448885	-0.915749136808072	0.251590803703111
Prupe.5G234800_v2.0.a1	9.84878610735586e-05	-0.521101516626855	0.114664704444412
Prupe.5G236300_v2.0.a1	8.0125154960345e-05	1.14506906696379	0.257406095358251
Prupe.5G236900_v2.0.a1	0.0306336532422879	-0.495812310235086	0.218198265693227
Prupe.5G240200_v2.0.a1	0.0494801180692412	-0.457662873175515	0.226393150529859
Prupe.5G241100_v2.0.a1	0.0299549658241323	0.421559670610385	0.172757760763127
Prupe.5G244600_v2.0.a1	0.00149133845606376	0.40585792341805	0.106113964809334
Prupe.5G245700_v2.0.a1	0.0463158731380756	0.485958965304757	0.241290229418556
Prupe.6G001500_v2.0.a1	0.0332247155824748	-0.319249088467	0.124064714379713
Prupe.6G006300_v2.0.a1	0.0224040599105418	-0.702167189894445	0.306384902069189
Prupe.6G007600_v2.0.a1	0.0471626139669029	0.87210975154315	0.56314296985601
Prupe.6G008300_v2.0.a1	0.00666288336119925	-0.527933091736543	0.168370693555771
Prupe.6G010200_v2.0.a1	0.0347307417021038	-0.71064597556553	0.356159789221643
Prupe.6G011500_v2.0.a1	0.0455305922687599	0.412634611304404	0.190370490773446
Prupe.6G014100_v2.0.a1	0.00322507242578499	-0.481082151602558	0.13911089326546
Prupe.6G018700_v2.0.a1	4.5721147143755e-06	-0.684408938026029	0.131130204170558
Prupe.6G019000_v2.0.a1	0.0265516170361918	-0.940481005276767	0.451758765092808
Prupe.6G022600_v2.0.a1	0.0159596653206792	0.431254358507897	0.154056097904995
Prupe.6G022800_v2.0.a1	0.0194831974612394	-0.357155669147659	0.12778785985808
Prupe.6G023400_v2.0.a1	0.00811487245011598	-0.96262180127966	0.342636670201977
Prupe.6G026200_v2.0.a1	0.0196953820554908	-0.675311204162056	0.277003276231616
Prupe.6G029000_v2.0.a1	0.0112806562795523	-0.45925026201844	0.15717995226501
Prupe.6G032700_v2.0.a1	0.0107171152580913	-0.341483951796505	0.10970089428284
Prupe.6G036500_v2.0.a1	0.00783494333301935	0.437623664987829	0.13969940147943
Prupe.6G039200_v2.0.a1	0.00122385639584404	-0.623939949726642	0.16714500354336
Prupe.6G040000_v2.0.a1	0.00188842289579967	1.62167887447974	0.477152714752062
Prupe.6G040200_v2.0.a1	0.0177871098860496	0.433452570129174	0.156981145396909
Prupe.6G042400_v2.0.a1	0.0158383344515444	0.496539491267829	0.182576084835398
Prupe.6G043000_v2.0.a1	0.0371085958321699	0.595662493602508	0.289496389427652
Prupe.6G043300_v2.0.a1	0.000664661147832952	-0.527758758225266	0.132278262762216
Prupe.6G043700_v2.0.a1	0.0407227586176646	-0.336508152152408	0.139798227064459
Prupe.6G050300_v2.0.a1	0.0103461947425282	0.972607587760303	0.362401341791028
Prupe.6G051000_v2.0.a1	0.0184425401160211	0.465867188017822	0.174742529169065
Prupe.6G053400_v2.0.a1	0.000554999990429557	-0.657470083478079	0.165334025218365
Prupe.6G054500_v2.0.a1	0.0368456996861258	0.398909774353585	0.168625879804333
Prupe.6G056300_v2.0.a1	0.00811487245011598	-0.340295485536599	0.105327842961461
Prupe.6G056400_v2.0.a1	0.00985588978743027	-0.51381795934223	0.174715596476865
Prupe.6G057100_v2.0.a1	0.0155083795552977	-0.347919009580858	0.118464782418857
Prupe.6G060700_v2.0.a1	0.00309722834888588	0.567705831678664	0.166686484244364
Prupe.6G062600_v2.0.a1	0.0117092888761675	0.549730600710966	0.195025643803643
Prupe.6G062800_v2.0.a1	0.000151898267786379	-0.513795270416938	0.114998229620738
Prupe.6G065200_v2.0.a1	0.0380751920684291	0.375903123005331	0.158091409012859
Prupe.6G065400_v2.0.a1	0.000720218522902913	1.2472342786829	0.329863692190039
Prupe.6G067300_v2.0.a1	0.0157907314120421	0.74192011660658	0.292649290917808
Prupe.6G071400_v2.0.a1	0.0212568565939154	0.824887327668572	0.360559810595236
Prupe.6G072800_v2.0.a1	0.0496216638258738	0.389667912537152	0.179723237980892
Prupe.6G075100_v2.0.a1	0.0133307042024795	-0.465050776475073	0.164006324725756
Prupe.6G076300_v2.0.a1	0.0238918129439632	0.607420243382358	0.258971818002508
Prupe.6G077400_v2.0.a1	0.0139602348820487	0.404500437424773	0.139115398818698
Prupe.6G077600_v2.0.a1	0.00027604417939052	0.520642009351467	0.122335613106249
Prupe.6G078500_v2.0.a1	0.0405121656608277	-0.397354878819923	0.174212321531084
Prupe.6G078700_v2.0.a1	0.0109050141698892	-0.482265555588535	0.165766142514796
Prupe.6G079100_v2.0.a1	0.0409627550199339	-0.265407162875054	0.102830329383213
Prupe.6G080000_v2.0.a1	0.0186778661452411	-0.367992562146657	0.131386936472617
Prupe.6G082000_v2.0.a1	0.0413493481571837	0.299095120564264	0.122800975479581
Prupe.6G083100_v2.0.a1	0.0161001021473476	-1.2493514002296	0.529715190368096
Prupe.6G083600_v2.0.a1	0.019727960117471	0.497299884882975	0.191401201201037
Prupe.6G084100_v2.0.a1	3.19263674711499e-09	2.35267133328864	0.359933223097442
Prupe.6G084700_v2.0.a1	0.0452322551173894	-0.596641123658327	0.320532927927352
Prupe.6G085500_v2.0.a1	0.00232518859170676	0.507132930879778	0.142207997197173
Prupe.6G086600_v2.0.a1	0.0217692338305468	0.375625531826282	0.140771201310646
Prupe.6G086800_v2.0.a1	0.00113347280723047	-0.916817849087766	0.250465909977026
Prupe.6G087100_v2.0.a1	0.00358800901399706	-0.548292039235591	0.163143505745224
Prupe.6G089800_v2.0.a1	0.0015267700753855	-0.504586631202823	0.135091689436378
Prupe.6G090100_v2.0.a1	0.00589088525816397	-0.367855763463195	0.109982937627599
Prupe.6G091800_v2.0.a1	0.012369941823864	-0.627396027294952	0.230510399655586
Prupe.6G092700_v2.0.a1	0.0255258415561933	0.45237456783413	0.181790184767845
Prupe.6G093700_v2.0.a1	0.0178251502110324	0.571429945473189	0.221930577983835
Prupe.6G094200_v2.0.a1	5.92592203624342e-05	0.831917303944713	0.181502054338694
Prupe.6G097900_v2.0.a1	0.0352569437570277	-0.511488374202986	0.232910300004484
Prupe.6G101700_v2.0.a1	0.00344381715693098	0.501380645744038	0.146321728486403
Prupe.6G102500_v2.0.a1	0.00406828239152423	0.785204496476463	0.2455115818002
Prupe.6G110500_v2.0.a1	0.00639450881279091	0.453295804797312	0.141201174092281
Prupe.6G112800_v2.0.a1	0.00436080148787784	-0.886714012471763	0.283809703558073
Prupe.6G113100_v2.0.a1	2.33471118829212e-07	-0.969499163953951	0.167864752169841
Prupe.6G113800_v2.0.a1	0.00545674279928925	0.337177212424639	0.0981575717115628
Prupe.6G117100_v2.0.a1	0.0447110574457523	0.367786419184426	0.161161673417728
Prupe.6G117600_v2.0.a1	0.00489427046964562	-0.438706216681624	0.131420393941731
Prupe.6G118600_v2.0.a1	0.0400658513483125	-0.311495037529316	0.125427991453758
Prupe.6G118700_v2.0.a1	0.0133307042024795	0.520532479863171	0.184732904172742
Prupe.6G119900_v2.0.a1	0.000433259582618199	0.864370591181824	0.216524207814482
Prupe.6G122100_v2.0.a1	0.000134379922571587	-0.707027200010393	0.161491144131183
Prupe.6G126300_v2.0.a1	0.0209189525900923	0.401281186571224	0.149341498175152
Prupe.6G130100_v2.0.a1	0.00258243618421876	0.547516784529006	0.156654182173856
Prupe.6G130500_v2.0.a1	0.00199386579124578	0.590791111155973	0.165831171317898
Prupe.6G132000_v2.0.a1	0.0187835880358853	0.445178744968696	0.166166258899248
Prupe.6G133500_v2.0.a1	0.0332983823097726	0.530146510151497	0.238971372299145
Prupe.6G135100_v2.0.a1	0.0355883442644833	0.0500136948383374	0.186525390561697
Prupe.6G135600_v2.0.a1	2.02601563737641e-11	2.25036160597907	0.308604230991827
Prupe.6G135700_v2.0.a1	0.0408418741770499	0.52272006489154	0.25329305228972
Prupe.6G135900_v2.0.a1	0.0332983823097726	0.267532266566233	0.097756609811221
Prupe.6G155700_v2.0.a1	0.0478156852123055	-0.322257935066585	0.137767255482535
Prupe.6G164200_v2.0.a1	0.0445359100068311	0.396350798696491	0.178326490799071
Prupe.6G168100_v2.0.a1	0.00317839343171856	-0.725510036680492	0.218679871462437
Prupe.6G168600_v2.0.a1	0.0354852573102473	-0.368397423569343	0.150342332089402
Prupe.6G169300_v2.0.a1	0.00814116770109885	0.352492836973263	0.109137793629587
Prupe.6G174100_v2.0.a1	0.0317820740363173	-0.348099182514226	0.136717582281766
Prupe.6G181400_v2.0.a1	0.0163040127029757	0.790953744517228	0.316704794476567
Prupe.6G182000_v2.0.a1	0.0303348277045896	0.541260066772857	0.239259536993965
Prupe.6G184700_v2.0.a1	0.00789635456769142	-0.743176388819325	0.256049646628664
Prupe.6G190100_v2.0.a1	0.0493790406298334	0.367008076441098	0.16582985206681
Prupe.6G192100_v2.0.a1	0.00935331585426403	0.525352505376795	0.176862444889634
Prupe.6G192800_v2.0.a1	0.033019933386332	-0.335051000120415	0.131574129278985
Prupe.6G195400_v2.0.a1	0.0240923693306346	-0.531897329556095	0.21515103991979
Prupe.6G196000_v2.0.a1	0.000284782356054613	0.777122631704782	0.187399664552685
Prupe.6G201600_v2.0.a1	0.0112619435971563	0.508794559401743	0.177129151197194
Prupe.6G202500_v2.0.a1	9.46129411992e-07	-1.4699251160004	0.269782533179233
Prupe.6G203500_v2.0.a1	0.0177871098860496	-0.662486128822398	0.26539515277941
Prupe.6G207600_v2.0.a1	0.0159692197152316	2.23230043682735	0.985612985111069
Prupe.6G207900_v2.0.a1	0.00262682616946626	3.60835035748436	1.12385528276611
Prupe.6G208100_v2.0.a1	0.0415786085318846	0.933463259658139	0.557528913618096
Prupe.6G209500_v2.0.a1	0.0148219948036969	0.46173571478609	0.165385415435789
Prupe.6G210200_v2.0.a1	0.0463958902245212	0.677567190331235	0.384886108155105
Prupe.6G210900_v2.0.a1	0.00214900119113073	0.933264193749477	0.272199686537158
Prupe.6G211800_v2.0.a1	0.0359864436366963	0.352216113122184	0.142803404862417
Prupe.6G212600_v2.0.a1	0.00773577078612728	-0.652376254823659	0.220049786343721
Prupe.6G213600_v2.0.a1	0.00939872888219435	-0.930575304776271	0.340679910253882
Prupe.6G217000_v2.0.a1	0.00120503953872294	0.71141395043707	0.192401604839518
Prupe.6G217300_v2.0.a1	0.00546058802630417	0.86327637867517	0.281408387131127
Prupe.6G217700_v2.0.a1	0.0115621973557286	-0.467443560410384	0.161167729666154
Prupe.6G218100_v2.0.a1	0.0102288147303361	0.452178638961886	0.151349329847045
Prupe.6G221600_v2.0.a1	0.00152350224743186	0.548631008830314	0.148763032551284
Prupe.6G226100_v2.0.a1	0.016310424410338	1.37629677930078	0.581110744391695
Prupe.6G229300_v2.0.a1	0.00112053144526036	0.709744620680481	0.190441904829047
Prupe.6G229500_v2.0.a1	0.0320729141209079	-0.681278953849028	0.329723479529883
Prupe.6G229800_v2.0.a1	0.03014333232666	-0.470748599715924	0.202743146579441
Prupe.6G238500_v2.0.a1	0.00171038896284475	-0.324192160345319	0.0844399095897
Prupe.6G239200_v2.0.a1	0.040280295646928	-0.747799736739328	0.410511918243528
Prupe.6G239300_v2.0.a1	0.0438046771750069	-0.540591153138163	0.275247066449176
Prupe.6G242600_v2.0.a1	0.0376302103224068	0.476311635780588	0.215443816340151
Prupe.6G247500_v2.0.a1	0.0359663757890021	0.108763158362234	0.228352183287555
Prupe.6G248400_v2.0.a1	0.0438315607406057	-0.42919137537944	0.198467591272652
Prupe.6G249200_v2.0.a1	0.00204795768710896	0.892247563830433	0.259309482464408
Prupe.6G250500_v2.0.a1	0.00382505168050936	0.635655383464242	0.192894795610846
Prupe.6G251700_v2.0.a1	0.0355727162598186	-0.417674319950944	0.178341029112614
Prupe.6G253400_v2.0.a1	0.0226247298408186	0.450368202724606	0.175718284463711
Prupe.6G254400_v2.0.a1	0.0249852304852649	-0.432600116057325	0.172081451991194
Prupe.6G254500_v2.0.a1	0.0246420350029523	-0.331823711138263	0.122486051881063
Prupe.6G255800_v2.0.a1	0.0354852573102473	0.403820846369226	0.17016364343777
Prupe.6G256900_v2.0.a1	0.00149823245011165	-0.512805399501495	0.138075140123823
Prupe.6G264000_v2.0.a1	0.022534374684735	-0.581936850820793	0.241817786551672
Prupe.6G265200_v2.0.a1	0.0495180048378941	0.419300514136406	0.200139373202864
Prupe.6G268300_v2.0.a1	0.0017210399439737	0.544414451184	0.14949964391185
Prupe.6G269100_v2.0.a1	0.0190982313874829	0.359312425782656	0.123727250209793
Prupe.6G273000_v2.0.a1	0.0308042039831288	-0.474033743992533	0.205252328065617
Prupe.6G278000_v2.0.a1	4.7820769960123e-21	2.11649355257681	0.211979242499385
Prupe.6G278100_v2.0.a1	4.73265975098514e-19	2.00795898009069	0.21138497392236
Prupe.6G278600_v2.0.a1	0.0454222410121922	1.10308759023606	0.741748474216111
Prupe.6G278700_v2.0.a1	0.0195091899958945	-0.43828882780816	0.164470220614895
Prupe.6G280500_v2.0.a1	0.02947167521181	0.372483799177244	0.145344063402507
Prupe.6G282000_v2.0.a1	0.00172136374518263	-0.546891385478436	0.150130175168894
Prupe.6G284400_v2.0.a1	8.5638288329997e-06	3.26743116290778	0.656083127610542
Prupe.6G285300_v2.0.a1	0.00360561463095251	0.580019535248283	0.17321741687393
Prupe.6G286100_v2.0.a1	0.000758199792724173	-0.641087990081657	0.165191983774441
Prupe.6G290400_v2.0.a1	0.00016484562578477	-0.50252599482368	0.114232169254743
Prupe.6G291500_v2.0.a1	0.00010036131232881	-0.854571990447596	0.192931208848992
Prupe.6G292000_v2.0.a1	0.00167535236909831	-0.491226845311274	0.133221013802649
Prupe.6G292400_v2.0.a1	0.0331977208164875	-0.690274925184852	0.337102839484819
Prupe.6G293500_v2.0.a1	0.0450430346511481	0.405980703928273	0.185705112328995
Prupe.6G295300_v2.0.a1	0.00576896370274462	0.880269797892939	0.291868684577914
Prupe.6G295600_v2.0.a1	0.00533347108920867	-0.385179837953881	0.114370017676987
Prupe.6G296600_v2.0.a1	0.0114935450080173	0.849821283259079	0.319963063122117
Prupe.6G297400_v2.0.a1	0.0100311950659639	-0.512599137522172	0.173706080715038
Prupe.6G299100_v2.0.a1	0.0218416248412362	-0.643447203607564	0.271138068963147
Prupe.6G300400_v2.0.a1	0.00956594559221816	-0.67790657314619	0.240503120845356
Prupe.6G300500_v2.0.a1	0.027667370523995	-0.517917959040838	0.221435178556049
Prupe.6G301100_v2.0.a1	0.000678873348819274	-0.954990399645243	0.249285376823564
Prupe.6G301500_v2.0.a1	0.00811487245011598	-1.01256184187728	0.361737544256986
Prupe.6G303000_v2.0.a1	0.037026075326348	-0.593109525271407	0.288795245914054
Prupe.6G305000_v2.0.a1	0.00077560892521169	3.72117357597233	1.00668496118112
Prupe.6G306400_v2.0.a1	0.00266839632685609	1.04601668302095	0.31559577683815
Prupe.6G307700_v2.0.a1	0.0133307042024795	0.857506190756079	0.332703248457479
Prupe.6G313000_v2.0.a1	0.0166721231168734	1.57008008240206	0.687114846642941
Prupe.6G316500_v2.0.a1	0.0387810610721505	-0.300261699254464	0.119010665918519
Prupe.6G318100_v2.0.a1	7.85757353754623e-05	2.83717884020433	0.643279140333607
Prupe.6G318700_v2.0.a1	0.0157199385836382	0.470324111705117	0.17016281806494
Prupe.6G319700_v2.0.a1	0.012693395211938	0.589917402692902	0.214505557531422
Prupe.6G319900_v2.0.a1	0.00592065407172983	0.378548510714566	0.113615199212148
Prupe.6G321400_v2.0.a1	0.0391929580848358	0.397376319579763	0.17154911886249
Prupe.6G322000_v2.0.a1	0.0215093759390037	0.485602468930481	0.190133616896292
Prupe.6G324000_v2.0.a1	0.0359663757890021	-0.332435016197199	0.132482007197615
Prupe.6G331500_v2.0.a1	0.0369101440424415	-0.331572750809918	0.13317035663606
Prupe.6G332500_v2.0.a1	0.0162051832421958	0.498640749843089	0.184664047327532
Prupe.6G334000_v2.0.a1	0.0158012390852167	1.05721448230131	0.43737427318388
Prupe.6G336300_v2.0.a1	0.0219687889949024	0.30316107540803	0.106743232288324
Prupe.6G339300_v2.0.a1	0.0490058247955023	0.51615383512571	0.267661405971871
Prupe.6G340200_v2.0.a1	0.044970088387441	0.348942700793777	0.150567326799755
Prupe.6G340700_v2.0.a1	0.0067841264353177	0.343966117634074	0.103246039150816
Prupe.6G342800_v2.0.a1	0.0101033228767376	-0.393044159647157	0.128444894313068
Prupe.6G343100_v2.0.a1	0.0121944299921923	-0.472319356366669	0.164570476262553
Prupe.6G343400_v2.0.a1	0.0106504505332662	-0.443878981725482	0.148491468541962
Prupe.6G345200_v2.0.a1	0.0129527186599085	0.36032180731395	0.120427136545702
Prupe.6G349300_v2.0.a1	0.0218213302408443	0.379737457615551	0.140595615909637
Prupe.6G350700_v2.0.a1	0.0157633701291619	-0.364327216493719	0.125766467038102
Prupe.6G352200_v2.0.a1	0.0387528189324106	0.571719439538477	0.279516437853689
Prupe.6G353100_v2.0.a1	0.040280295646928	-0.588437513726813	0.296589341829029
Prupe.6G355500_v2.0.a1	0.0368676448753111	-0.495251652466371	0.226155844191616
Prupe.6G359500_v2.0.a1	0.0151459665274429	-0.514914133673108	0.189712347524268
Prupe.6G359600_v2.0.a1	0.0283493135776974	-0.587098217198177	0.261332976734372
Prupe.6G360900_v2.0.a1	0.0381873374983079	0.441354445683782	0.195998804030457
Prupe.6G362100_v2.0.a1	0.000105877478310677	-0.488633463456224	0.107712766863865
Prupe.6G363300_v2.0.a1	0.0133307042024795	0.375475565008672	0.126606247925102
Prupe.6G363600_v2.0.a1	2.33471118829212e-07	0.849449716805321	0.146594721578121
Prupe.6G363900_v2.0.a1	0.0227777743664763	0.508160559930162	0.202363838555004
Prupe.6G365800_v2.0.a1	0.019727960117471	-0.318121352509218	0.110963953442886
Prupe.6G365900_v2.0.a1	0.0147354132866551	0.491817706170516	0.180668420902859
Prupe.7G001400_v2.0.a1	0.0295529467234675	0.835585963923888	0.408680235517364
Prupe.7G008200_v2.0.a1	0.03795748907717	0.61077657137385	0.301491113530707
Prupe.7G010500_v2.0.a1	0.0177871098860496	0.476515740060745	0.178344305486377
Prupe.7G011000_v2.0.a1	0.0187669353984451	0.825645055348859	0.34474377851398
Prupe.7G012500_v2.0.a1	0.0336218995344245	-0.398889597614229	0.16714209317196
Prupe.7G012600_v2.0.a1	0.0067841264353177	0.458114683917671	0.144024910472625
Prupe.7G015000_v2.0.a1	0.00393341935193739	-0.869949233492738	0.273222745143121
Prupe.7G016500_v2.0.a1	0.00493827606219786	-0.830319010234816	0.267210588030303
Prupe.7G018300_v2.0.a1	0.00285966312633557	0.984357401982342	0.298400386982786
Prupe.7G018800_v2.0.a1	0.025735420349545	-0.256033845579528	0.0896769376873599
Prupe.7G020000_v2.0.a1	0.0101425164692818	0.451740617173609	0.15098821408629
Prupe.7G021300_v2.0.a1	0.0439326979330325	0.44956760336414	0.211285343330667
Prupe.7G028700_v2.0.a1	0.0303126787708934	-0.339862455788631	0.131677215294725
Prupe.7G030100_v2.0.a1	0.0475691781799572	0.443441825487688	0.214251900363533
Prupe.7G032900_v2.0.a1	0.0205721815677267	0.0709052657441694	0.197705134354018
Prupe.7G033000_v2.0.a1	0.0328322057810998	0.0697310054181804	0.196140419321453
Prupe.7G034300_v2.0.a1	0.0160666041163335	-0.480558349821052	0.176127345905304
Prupe.7G035900_v2.0.a1	0.0164099726871819	0.428105943199302	0.153344353136574
Prupe.7G038200_v2.0.a1	0.00206670260184714	1.03536590860627	0.304089587013934
Prupe.7G040700_v2.0.a1	0.0447627175779389	0.391529518107283	0.175676102181833
Prupe.7G041200_v2.0.a1	0.00433548214471316	-0.503065575413021	0.151618412967072
Prupe.7G041300_v2.0.a1	0.0325744351031365	-0.923425489575033	0.48018635483013
Prupe.7G043600_v2.0.a1	0.0260803450065886	0.341458327860551	0.128239952565927
Prupe.7G045000_v2.0.a1	9.62835343637518e-06	1.22195037905877	0.245699832976411
Prupe.7G045200_v2.0.a1	0.0260191060943096	1.11887757282483	0.549642731519852
Prupe.7G045400_v2.0.a1	0.0210918984834509	1.17516525040613	0.536170470508564
Prupe.7G045500_v2.0.a1	0.00272000861834791	0.617713083898462	0.179952754607669
Prupe.7G047900_v2.0.a1	0.0372112602595264	0.796082219356986	0.423092551148523
Prupe.7G048000_v2.0.a1	6.01986093720618e-10	3.33561984203308	0.488842417244466
Prupe.7G048800_v2.0.a1	0.0198127830543093	0.992051884970566	0.434895059829126
Prupe.7G050400_v2.0.a1	0.0201717106889076	0.663401042668466	0.273837388902583
Prupe.7G052400_v2.0.a1	0.000587784138736817	1.92269093328916	0.503770653087648
Prupe.7G053600_v2.0.a1	0.0172229927313384	0.462533893495011	0.170707764056809
Prupe.7G054200_v2.0.a1	0.0378728727366911	-0.415785843171282	0.184508515344038
Prupe.7G057900_v2.0.a1	0.0187669353984451	1.4208000005076	0.630791575183297
Prupe.7G058200_v2.0.a1	0.0226845126824089	0.4877426706191	0.194290670820368
Prupe.7G058900_v2.0.a1	0.00132062111327424	-0.662601671314165	0.179976840091729
Prupe.7G064000_v2.0.a1	0.00114593266618627	1.32062045697571	0.365683456723557
Prupe.7G064600_v2.0.a1	0.0340634743961512	-1.1782879642703	0.65145571020632
Prupe.7G066800_v2.0.a1	0.0119620856404067	0.500331341387555	0.17519001252372
Prupe.7G068300_v2.0.a1	0.0388459318235385	0.471100640935073	0.215396569243414
Prupe.7G070500_v2.0.a1	0.0359557004694073	0.389201229416346	0.162419125206199
Prupe.7G072900_v2.0.a1	0.0246457079096209	0.458111189265339	0.183193451557699
Prupe.7G077000_v2.0.a1	0.0387528189324106	0.555040629315939	0.268081725316861
Prupe.7G081600_v2.0.a1	0.0218798572707698	0.504649663785616	0.201524988597212
Prupe.7G083200_v2.0.a1	0.0201769181393874	0.487014244275556	0.188732939576333
Prupe.7G084000_v2.0.a1	0.00803459048978523	0.109992341595292	0.231916224685436
Prupe.7G085400_v2.0.a1	0.0164971426294066	-0.391592555767317	0.138470387666308
Prupe.7G086600_v2.0.a1	0.0294522910770129	0.371299416663606	0.145950163472041
Prupe.7G087200_v2.0.a1	0.00562930493523009	1.09342932142638	0.366135947490462
Prupe.7G090600_v2.0.a1	0.0426057706576694	-0.488583383635691	0.237111345538269
Prupe.7G094600_v2.0.a1	0.0447818651254973	0.335950741750095	0.141705622249322
Prupe.7G095700_v2.0.a1	0.0178381024365221	0.557478543049206	0.215826000601508
Prupe.7G098300_v2.0.a1	0.00766235994423041	0.431451592343512	0.136659624313611
Prupe.7G100300_v2.0.a1	0.0455305922687599	-0.370138747492573	0.164618384669523
Prupe.7G102000_v2.0.a1	0.00818270830462759	2.8112468514208	1.01273897656976
Prupe.7G102700_v2.0.a1	0.0242797192032491	0.494419820091397	0.199382613982895
Prupe.7G102800_v2.0.a1	0.0371085958321699	0.418425521635631	0.180305635319976
Prupe.7G110300_v2.0.a1	0.0140610669218989	0.478380767197906	0.169927720953487
Prupe.7G110700_v2.0.a1	0.0390088667660781	-0.354379352419528	0.1475315933699
Prupe.7G116500_v2.0.a1	0.00316454261178812	0.480202724042741	0.13823180512788
Prupe.7G116600_v2.0.a1	0.00119241239442163	0.531611057422012	0.140083995511453
Prupe.7G118700_v2.0.a1	0.00406828239152423	0.402278822279388	0.118861672720134
Prupe.7G124100_v2.0.a1	0.0376302103224068	0.587507293458036	0.28583840509993
Prupe.7G124700_v2.0.a1	0.00814116770109885	-0.365453914142603	0.114163109637036
Prupe.7G125400_v2.0.a1	0.0263960320852644	0.775244487008065	0.360019909653248
Prupe.7G130100_v2.0.a1	0.00573874977342619	5.71915842303081	1.94014104716293
Prupe.7G131600_v2.0.a1	0.0427722233599254	0.526478279127629	0.258162752901335
Prupe.7G132700_v2.0.a1	0.0448940895227901	1.16595423443424	0.792745548563329
Prupe.7G132800_v2.0.a1	0.000914168599550032	4.10108827206705	1.07861099464733
Prupe.7G134500_v2.0.a1	0.0462415720473157	-0.464436987397622	0.227537879451024
Prupe.7G137800_v2.0.a1	0.0029432741312079	0.63501626718286	0.186175318052654
Prupe.7G138500_v2.0.a1	0.00961068713002191	-0.500568935396226	0.169105920610954
Prupe.7G138900_v2.0.a1	0.00319389934559717	2.69204117844514	0.855643098617627
Prupe.7G140900_v2.0.a1	0.00874855336971623	-0.482544016356252	0.159215964955378
Prupe.7G142800_v2.0.a1	0.0057218399471426	-0.429274688951906	0.130577375145911
Prupe.7G145100_v2.0.a1	0.00608177028592858	-0.487374683497151	0.153186820707339
Prupe.7G146900_v2.0.a1	0.0138090613657074	-0.303383767895527	0.0990954153699725
Prupe.7G147800_v2.0.a1	0.00436080148787784	0.465914416379674	0.138492992487215
Prupe.7G148200_v2.0.a1	0.0277865285379533	-0.288709671778417	0.105443769390276
Prupe.7G148900_v2.0.a1	0.0259297172399243	-0.403173212470763	0.158201016813141
Prupe.7G150000_v2.0.a1	0.040280295646928	0.606147051585987	0.308147508957762
Prupe.7G150100_v2.0.a1	0.0107171152580913	0.822776474620179	0.304324245950769
Prupe.7G150200_v2.0.a1	0.0387528189324106	0.0808065623272991	0.203788359257091
Prupe.7G156000_v2.0.a1	0.0289081293694206	0.489858908721083	0.207762613460188
Prupe.7G159700_v2.0.a1	0.000397900215067688	1.03050994816738	0.257865690529977
Prupe.7G160000_v2.0.a1	0.000141441080158313	1.83095485495564	0.430983843209871
Prupe.7G160600_v2.0.a1	0.0383958847954408	0.430830940065442	0.190254812159918
Prupe.7G161000_v2.0.a1	0.0274728155397806	-0.553200616727799	0.239951734032346
Prupe.7G161300_v2.0.a1	0.0447110574457523	0.466588305598558	0.223962912550024
Prupe.7G168100_v2.0.a1	0.00102701977668051	0.707483225499781	0.188463771534814
Prupe.7G168400_v2.0.a1	0.0178381024365221	-0.394237277303343	0.142495835366811
Prupe.7G169800_v2.0.a1	0.00961068713002191	-0.834597546383689	0.303187720721994
Prupe.7G170500_v2.0.a1	0.000226865688977643	-0.488564201167687	0.113015309119299
Prupe.7G170800_v2.0.a1	0.0255258415561933	0.251422312032057	0.0876159596648527
Prupe.7G171000_v2.0.a1	0.0368676448753111	0.614888849563728	0.300889901370424
Prupe.7G177800_v2.0.a1	0.0247052538665626	-0.573555805355639	0.244142962178331
Prupe.7G180700_v2.0.a1	1.80365258957503e-13	1.21382029232703	0.152554976861758
Prupe.7G180800_v2.0.a1	0.00729272266336241	0.696149075907913	0.234869798116348
Prupe.7G181400_v2.0.a1	0.0121987117430911	-0.676302431802279	0.252346395057726
Prupe.7G183200_v2.0.a1	0.0443044840742784	-0.428336638940228	0.198222678333524
Prupe.7G190300_v2.0.a1	0.0230434951039749	-0.810748847794214	0.361095787493659
Prupe.7G191700_v2.0.a1	0.000964249167511039	6.58275339506518	2.63894228763148
Prupe.7G193200_v2.0.a1	0.0423933939848048	0.236928331045005	0.0895904160381443
Prupe.7G194300_v2.0.a1	0.0147354132866551	0.535423184565231	0.196337163319007
Prupe.7G196200_v2.0.a1	0.0323832207712276	-0.388593531998931	0.15903771395809
Prupe.7G196500_v2.0.a1	0.0103621333404058	-0.867300778666566	0.320838192274819
Prupe.7G197200_v2.0.a1	0.0447110574457523	-0.40186977223626	0.182957906714927
Prupe.7G197300_v2.0.a1	0.0164971426294066	-0.384632865457486	0.135852712673216
Prupe.7G199900_v2.0.a1	0.0276971549510036	-0.372070442216336	0.144447357438988
Prupe.7G200000_v2.0.a1	0.0218150183246643	-0.477497882029143	0.186951518947917
Prupe.7G202300_v2.0.a1	0.042145056258116	0.433726840474493	0.193791952417814
Prupe.7G204300_v2.0.a1	0.0283493135776974	0.573091560461826	0.252124540581641
Prupe.7G206100_v2.0.a1	0.0422310969968741	-0.381026758399739	0.166276217599908
Prupe.7G210800_v2.0.a1	0.014001207459944	0.063586256572724	0.193288417235529
Prupe.7G211000_v2.0.a1	0.0293781944440146	0.372872974128095	0.147288659266306
Prupe.7G212800_v2.0.a1	0.0468128196516178	0.393935822876697	0.180200713034961
Prupe.7G214600_v2.0.a1	0.0363542111519795	0.408118759142059	0.172235101107413
Prupe.7G214800_v2.0.a1	0.0344098533661394	0.396390998680872	0.165329698055207
Prupe.7G215000_v2.0.a1	0.0116600884873126	0.418197290173064	0.14233653490369
Prupe.7G216400_v2.0.a1	0.0444236926990045	-0.380175482606188	0.168389641256066
Prupe.7G220100_v2.0.a1	0.0259636936100682	0.574092758038108	0.247615882114025
Prupe.7G222100_v2.0.a1	0.00800350306129798	0.387679529852064	0.121604167521165
Prupe.7G222400_v2.0.a1	0.000364148568343556	-0.673123416842384	0.164273575913691
Prupe.7G222700_v2.0.a1	0.0438681150334454	-0.417621260480601	0.190762218984697
Prupe.7G226500_v2.0.a1	0.0247052538665626	0.474329356050203	0.191975984697043
Prupe.7G227600_v2.0.a1	0.0496344314582609	-0.235403024251151	0.0936013329448316
Prupe.7G232600_v2.0.a1	0.00338588152969532	-0.500479963791015	0.145921645880515
Prupe.7G233100_v2.0.a1	0.0414749886639437	-0.353643005806072	0.150983696843088
Prupe.7G234100_v2.0.a1	0.0431683917014418	-0.345743715490612	0.146801606191242
Prupe.7G237800_v2.0.a1	0.0427270944179118	0.270620348604689	0.105812166837307
Prupe.7G238400_v2.0.a1	0.0310191965021057	-0.643104678528247	0.301267720527417
Prupe.7G239400_v2.0.a1	0.000577853065180728	1.28152197425721	0.332569005807915
Prupe.7G239500_v2.0.a1	0.00415873844076096	1.41852141612091	0.458540919802017
Prupe.7G241000_v2.0.a1	0.0387810610721505	-0.402083301813531	0.175430516413655
Prupe.7G241400_v2.0.a1	0.0223402710515554	0.422661940024092	0.161681824798361
Prupe.7G241700_v2.0.a1	0.0462355478623178	1.02606414192583	0.675358625645589
Prupe.7G241800_v2.0.a1	0.00758512703818388	-0.891024763351439	0.310356078372816
Prupe.7G244500_v2.0.a1	0.0198177820840956	-0.309253277981672	0.10756753759109
Prupe.7G246500_v2.0.a1	0.027664223476219	1.73039201712027	0.909525472641448
Prupe.7G248200_v2.0.a1	0.0207952497304665	-0.712686910117973	0.302542414939402
Prupe.7G252700_v2.0.a1	0.0159828844186667	0.566321407661594	0.214218021874186
Prupe.7G255000_v2.0.a1	0.03014333232666	-0.368142920389817	0.144961774922541
Prupe.7G255100_v2.0.a1	0.0157633701291619	0.655048636399239	0.253517145582476
Prupe.7G255900_v2.0.a1	0.02305647241819	0.430203954777125	0.166736189177291
Prupe.7G258600_v2.0.a1	0.00579256480451937	-0.444000414897806	0.136200496883247
Prupe.7G260200_v2.0.a1	0.0223810848657098	0.332605363156608	0.120088599146498
Prupe.7G262900_v2.0.a1	0.0405121656608277	0.285067578112362	0.112033707129831
Prupe.7G266900_v2.0.a1	0.00753739556436803	0.404673817352028	0.126380329718403
Prupe.7G269600_v2.0.a1	0.000105214623896405	0.834906586711118	0.188917492075303
Prupe.7G270800_v2.0.a1	0.0114962603507042	0.491435194689723	0.170597045652623
Prupe.7G271400_v2.0.a1	0.0101384635523444	-1.0735855891206	0.404080290060743
Prupe.8G003700_v2.0.a1	0.00874237847260804	-0.433169150339733	0.140458908314149
Prupe.8G006300_v2.0.a1	0.0279020616932206	-0.598734063961438	0.266996677448765
Prupe.8G009400_v2.0.a1	0.0445986733374322	0.745974723883791	0.428920485423132
Prupe.8G015500_v2.0.a1	0.0163040127029757	2.1526137101285	0.911797193394977
Prupe.8G018100_v2.0.a1	0.0235563694497924	0.580517278484928	0.243942469305346
Prupe.8G018300_v2.0.a1	0.00340941032880658	0.832825467014792	0.254489404932486
Prupe.8G019200_v2.0.a1	0.00180355210912116	-0.603038176695008	0.167974892051967
Prupe.8G022000_v2.0.a1	0.0136559069059714	-0.584177585690074	0.216170617497393
Prupe.8G028500_v2.0.a1	0.0237685002632827	-0.411123687633447	0.158790324170832
Prupe.8G030000_v2.0.a1	0.00874855336971623	-0.555334743548474	0.188181223003341
Prupe.8G032400_v2.0.a1	3.7935781571199e-06	-0.661494962660784	0.125661390025587
Prupe.8G034100_v2.0.a1	0.00170100645314932	-0.358218602967663	0.0937402909503116
Prupe.8G034700_v2.0.a1	0.00187438764167621	3.35001036451717	0.905586317504917
Prupe.8G035100_v2.0.a1	0.0037512453082581	-0.429389720796043	0.124453704685017
Prupe.8G036200_v2.0.a1	0.0118048035487545	0.447726849911188	0.152568763700605
Prupe.8G036600_v2.0.a1	0.0177871098860496	0.480703567966684	0.180360683128944
Prupe.8G036800_v2.0.a1	0.00533347108920867	0.502737875712948	0.154602623350188
Prupe.8G037600_v2.0.a1	0.0405191972129689	-0.453246325470341	0.208316871178077
Prupe.8G038400_v2.0.a1	0.00797507393962436	-0.472420545453591	0.152886043317989
Prupe.8G046100_v2.0.a1	0.0186789679045876	-0.467536653471016	0.175701052753504
Prupe.8G050800_v2.0.a1	0.0196367167724124	-0.570598211264438	0.227175136356242
Prupe.8G056100_v2.0.a1	0.00142938390380611	-0.728905818514169	0.200931230044305
Prupe.8G061700_v2.0.a1	0.0117092888761675	0.277390088940495	0.086850335238018
Prupe.8G062200_v2.0.a1	0.0157221718078909	-0.45509649786847	0.162315580213184
Prupe.8G064100_v2.0.a1	0.0359663757890021	-0.653876622870602	0.324370496952796
Prupe.8G064400_v2.0.a1	0.0219687889949024	-0.517141685269387	0.207565794037605
Prupe.8G064800_v2.0.a1	0.00253390395469722	0.626590570400538	0.180653977411971
Prupe.8G066000_v2.0.a1	2.27690640185582e-08	3.6233964411759	0.586237497145904
Prupe.8G067900_v2.0.a1	0.0107663389516353	0.525583647576911	0.182589972359191
Prupe.8G069300_v2.0.a1	0.00625309731364957	2.70622468153138	0.96642118244525
Prupe.8G071500_v2.0.a1	0.0223402710515554	0.292281273773322	0.10158943514531
Prupe.8G077000_v2.0.a1	0.0294522910770129	-0.311079701202333	0.115263301287165
Prupe.8G077800_v2.0.a1	0.0299160481795095	0.272924765407466	0.0994150147430084
Prupe.8G077900_v2.0.a1	0.0172229927313384	0.363151051469222	0.127242209657515
Prupe.8G078700_v2.0.a1	0.0496216638258738	-0.451389285661259	0.223656606598481
Prupe.8G080500_v2.0.a1	0.026074736662355	-0.61824618703142	0.272275142361332
Prupe.8G081700_v2.0.a1	0.00926524633338644	-0.384977018168796	0.12359884181288
Prupe.8G082300_v2.0.a1	0.0472014294351497	0.30431678927405	0.127169095916967
Prupe.8G086000_v2.0.a1	0.0285576407209901	0.703605320004538	0.325870584202876
Prupe.8G086300_v2.0.a1	0.028300520674395	-0.287173673824928	0.106121310584155
Prupe.8G088400_v2.0.a1	0.0280578879762594	0.46734841147113	0.193795730401435
Prupe.8G089400_v2.0.a1	0.0475691781799572	-0.291126880713034	0.120549804177772
Prupe.8G090800_v2.0.a1	0.0259297172399243	-1.62946540820114	0.81881240613455
Prupe.8G092600_v2.0.a1	0.00583174131603047	0.159516292242237	0.313847741885244
Prupe.8G093600_v2.0.a1	8.82719179144401e-05	-1.53575549883396	0.349091653576949
Prupe.8G094600_v2.0.a1	0.00340941032880658	1.16694181852198	0.365009876117497
Prupe.8G096200_v2.0.a1	0.0218150183246643	1.57506386904982	0.739051788826994
Prupe.8G096300_v2.0.a1	0.000334059734540136	1.12104048783283	0.277935538498905
Prupe.8G097300_v2.0.a1	0.00818270830462759	-0.362610403218593	0.113548825559243
Prupe.8G097500_v2.0.a1	0.00573874977342619	-0.598282562501452	0.190967785068939
Prupe.8G098900_v2.0.a1	0.0145212691895986	-0.916725393361602	0.366820150865518
Prupe.8G105800_v2.0.a1	0.0190069200226534	-0.426224164873955	0.158079055352544
Prupe.8G106900_v2.0.a1	0.0431683917014418	0.0335396456850654	0.180928533147889
Prupe.8G107100_v2.0.a1	0.0149827877357003	0.323928057172085	0.108965196604355
Prupe.8G107300_v2.0.a1	0.00197712746521477	2.52155205945716	0.752757188952577
Prupe.8G112000_v2.0.a1	0.044970088387441	0.92512832783617	0.578620731064658
Prupe.8G114500_v2.0.a1	0.0227777743664763	0.324179278039801	0.116834685402082
Prupe.8G116200_v2.0.a1	0.00258243618421876	-0.499573803533542	0.142059934523908
Prupe.8G116500_v2.0.a1	0.0265516170361918	1.64609478836377	0.840911859614003
Prupe.8G116700_v2.0.a1	0.000699800190753845	0.869989887636043	0.226236716461193
Prupe.8G117100_v2.0.a1	0.0219687889949024	0.490434463525997	0.193681856630277
Prupe.8G122400_v2.0.a1	0.0465328029057647	-0.372311912464035	0.170132150962797
Prupe.8G123800_v2.0.a1	0.000126514778439482	0.711067901966711	0.16196893452558
Prupe.8G127600_v2.0.a1	0.00130974848886252	-0.478182449584491	0.126203896109471
Prupe.8G128300_v2.0.a1	0.0471626139669029	0.349567469124831	0.153134767088069
Prupe.8G130200_v2.0.a1	0.00899152358146291	0.0842133148083356	0.206861595750827
Prupe.8G130300_v2.0.a1	0.0299218396419302	0.40599229161283	0.164644713644737
Prupe.8G131000_v2.0.a1	0.0442871477495585	-0.336600421351018	0.144442099792754
Prupe.8G131900_v2.0.a1	0.0107663389516353	0.564833621941702	0.19826789329489
Prupe.8G132000_v2.0.a1	0.0002709844019406	0.51617636368263	0.121089394144689
Prupe.8G136100_v2.0.a1	0.0239165338637389	0.788323024059772	0.356225802818083
Prupe.8G137000_v2.0.a1	1.25872351746533e-05	-1.1329694550867	0.230812516380882
Prupe.8G141900_v2.0.a1	0.045323519023732	0.409647740976484	0.189321268464279
Prupe.8G148300_v2.0.a1	0.0388825559267413	-0.391570961694828	0.168612912335259
Prupe.8G148500_v2.0.a1	0.019727960117471	1.41504298812967	0.645354972427135
Prupe.8G150600_v2.0.a1	7.5279810467429e-09	3.13449919241221	0.492610722469632
Prupe.8G155300_v2.0.a1	0.000624383237362757	0.746531522766461	0.191150104829261
Prupe.8G155500_v2.0.a1	0.00186548926163034	1.15064117237521	0.333095618922098
Prupe.8G156100_v2.0.a1	0.00265915201804087	1.02630963511664	0.309380348115798
Prupe.8G157400_v2.0.a1	0.00769091480721373	-0.428433765106312	0.135815311129951
Prupe.8G158200_v2.0.a1	0.00406828239152423	-0.884446204797675	0.279620020458626
Prupe.8G163800_v2.0.a1	0.046743109218322	0.284667147919361	0.115916616994166
Prupe.8G165100_v2.0.a1	0.0178381024365221	-0.511571796195869	0.195419516875417
Prupe.8G165200_v2.0.a1	0.00678885901520008	-0.572191230012739	0.186170777568828
Prupe.8G165500_v2.0.a1	0.0461420481452123	0.481162842869834	0.236407415053568
Prupe.8G167700_v2.0.a1	0.03795748907717	1.86521749853916	1.19014552149453
Prupe.8G168700_v2.0.a1	0.0368676448753111	-0.418685189528805	0.182028060277659
Prupe.8G170600_v2.0.a1	0.0406909222541779	-0.295803045246434	0.11859501541057
Prupe.8G170700_v2.0.a1	0.011997241038793	-0.387871862206898	0.129747024479843
Prupe.8G172600_v2.0.a1	0.0170422681728511	0.338073466874267	0.1135034773091
Prupe.8G173500_v2.0.a1	0.00115582845914988	0.993163156279952	0.271804052098439
Prupe.8G174800_v2.0.a1	0.0427722233599254	0.551525152597223	0.278481689183015
Prupe.8G177900_v2.0.a1	0.0378674181085446	0.625514869608134	0.311640621341515
Prupe.8G189200_v2.0.a1	0.040280295646928	1.08176577600119	0.639396647214144
Prupe.8G190600_v2.0.a1	0.0335008446358431	0.462145809127318	0.199268855466412
Prupe.8G190900_v2.0.a1	0.00600343547549938	3.21137401016865	1.02173157246514
Prupe.8G192900_v2.0.a1	0.00137549743412725	0.503946725678303	0.133253155291084
Prupe.8G193400_v2.0.a1	0.0249512851331417	0.337667880035411	0.126936363824969
Prupe.8G193500_v2.0.a1	0.0410225698944831	-0.326882401657984	0.134039370748875
Prupe.8G202800_v2.0.a1	0.0239165338637389	0.467779846248646	0.186329867100527
Prupe.8G209100_v2.0.a1	0.00797771365881045	-0.309370294835946	0.0935242462762909
Prupe.8G210700_v2.0.a1	0.00624002360028864	2.35152729725717	0.827962634356868
Prupe.8G219900_v2.0.a1	0.025137012980193	0.83118330859649	0.382619929206304
Prupe.8G223900_v2.0.a1	0.0088611040386633	1.70449113968543	0.636817782224557
Prupe.8G224500_v2.0.a1	0.0414343574084851	-0.505529321718258	0.248987241554175
Prupe.8G232400_v2.0.a1	0.0142533042076626	-0.510506517909804	0.185503024240375
Prupe.8G232700_v2.0.a1	0.0249852304852649	0.444363788459252	0.176850353323892
Prupe.8G233100_v2.0.a1	0.0447110574457523	-0.39736272670156	0.179663129768773
Prupe.8G234500_v2.0.a1	0.0241502642336203	-0.547586523326517	0.228193114236238
Prupe.8G235800_v2.0.a1	0.00373596356016456	1.13125079471582	0.357900210989975
Prupe.8G236600_v2.0.a1	0.03014333232666	0.555278107050895	0.244549612651556
Prupe.8G237600_v2.0.a1	0.000166594012510881	1.19812517783717	0.282892747959963
Prupe.8G238000_v2.0.a1	5.51145096900592e-05	3.26271611610677	0.716322845098397
Prupe.8G238800_v2.0.a1	0.0326733066531915	0.53784319218667	0.242150267690525
Prupe.8G239100_v2.0.a1	0.0215454062867038	0.435349045788169	0.165689242734595
Prupe.8G239600_v2.0.a1	0.0422937910290847	0.496529264704202	0.238565715109965
Prupe.8G243200_v2.0.a1	0.0340634743961512	0.470893717350853	0.206090598285751
Prupe.8G243300_v2.0.a1	0.000475615281181586	1.43479492951646	0.367593862518173
Prupe.8G243500_v2.0.a1	0.00802043281818329	0.526147524361338	0.173625216455345
Prupe.8G245600_v2.0.a1	0.00797507393962436	0.338030650513271	0.103352260669231
Prupe.8G246000_v2.0.a1	0.00818270830462759	0.531146656951206	0.176350970889279
Prupe.8G248400_v2.0.a1	0.0226772709592761	0.0853286022645003	0.207609401781424
Prupe.8G253300_v2.0.a1	0.00987315107582664	-0.356050205939774	0.113950735929509
Prupe.8G253400_v2.0.a1	0.00493827606219786	0.488870080494805	0.148553659763014
Prupe.8G256900_v2.0.a1	0.040280295646928	-0.352058469316632	0.14772277529219
Prupe.8G261500_v2.0.a1	0.0480883279737327	-0.320911205186414	0.137047102097129
Prupe.8G261700_v2.0.a1	0.0362016128079665	0.368748335019196	0.151135548027926
Prupe.8G262900_v2.0.a1	0.0496216638258738	0.294764663307067	0.123346913613179
Prupe.8G263600_v2.0.a1	0.0393527807375622	0.376034458418256	0.158980256666178
Prupe.8G265100_v2.0.a1	0.00729272266336241	0.416935426308593	0.130455674173592
Prupe.8G266400_v2.0.a1	0.00283737352521622	-0.503450674479721	0.144400604429499
Prupe.8G267700_v2.0.a1	0.0162051832421958	1.21108829268756	0.508453289077667
Prupe.8G268500_v2.0.a1	0.0191736939486297	-0.50976684596059	0.19892934756802
Prupe.8G269200_v2.0.a1	0.0117309503519163	-0.327758281876127	0.105901888361885
Prupe.8G270600_v2.0.a1	0.0427722233599254	-0.400462060965866	0.179644489216903
Prupe.I001000_v2.0.a1	3.4030059611042e-16	2.9195385265226	0.333893226454936
Prupe.I001800_v2.0.a1	0.0413493481571837	0.624489040591849	0.323787934354706
Prupe.I004400_v2.0.a1	0.0199726805425424	-0.531578914359362	0.209909255702799
Prupe.I005700_v2.0.a1	0.0363524871260775	0.732155760249774	0.375606925318404
Prupe.I005800_v2.0.a1	0.0368676448753111	0.517234331242514	0.238989066248899

## Sheet: Long graft vs Homografted
Table S1: Differentially expressed genes in the various conditions tested.
gene	padj	lfcShrunk	lfcShrunkSE
Prupe.1G002500_v2.0.a1	0.0265791703951562	-0.795140350286545	0.346770190640097
Prupe.1G006700_v2.0.a1	0.0279736910982889	0.360467027086882	0.132759783752627
Prupe.1G009100_v2.0.a1	5.48292088694245e-06	7.88679931319257	2.62017554528818
Prupe.1G010400_v2.0.a1	0.0126816649122829	0.394568359245908	0.126111614892578
Prupe.1G011200_v2.0.a1	4.38697120167276e-06	-0.574110240291818	0.110107893511862
Prupe.1G011800_v2.0.a1	0.0425861597839616	0.540177072217332	0.249012644769268
Prupe.1G013900_v2.0.a1	0.000891511089742531	-0.418265091210296	0.10510827495368
Prupe.1G018600_v2.0.a1	0.0109031796606111	2.44395916086679	0.892474131614099
Prupe.1G019500_v2.0.a1	0.036707488647558	0.388610488580291	0.154969126712102
Prupe.1G019900_v2.0.a1	0.000528747639421782	-0.780668326551969	0.197531916416644
Prupe.1G020000_v2.0.a1	0.0153070611566594	-0.572659543002337	0.207520675861287
Prupe.1G021400_v2.0.a1	0.0136745303867105	-0.605886300039806	0.21643223135843
Prupe.1G025600_v2.0.a1	1.82356021394909e-07	-1.01888510759669	0.176836302617889
Prupe.1G027000_v2.0.a1	0.0136632236960632	-0.56441256122804	0.199659282245794
Prupe.1G027700_v2.0.a1	0.0420091497170553	0.77718739360868	0.390432367736007
Prupe.1G034300_v2.0.a1	0.0412768444485211	-0.407887031133823	0.17081300764442
Prupe.1G037800_v2.0.a1	0.0287880660800856	-0.0479986162781296	0.181848829490267
Prupe.1G038000_v2.0.a1	0.0417810870837984	-1.08929747712201	0.601766652721123
Prupe.1G038100_v2.0.a1	0.0380494673320688	-1.26913819932683	0.684878214956493
Prupe.1G041200_v2.0.a1	0.0370479820913963	0.897662795954374	0.440955827174045
Prupe.1G042800_v2.0.a1	0.000310689576568678	2.17896832256548	0.544858381698736
Prupe.1G043400_v2.0.a1	4.48700137276298e-10	-1.45703505811644	0.215580058742146
Prupe.1G044000_v2.0.a1	0.0117058113359956	0.742285154625324	0.264812899092941
Prupe.1G044200_v2.0.a1	0.0287735303381649	0.0366041276074627	0.177782482239609
Prupe.1G047500_v2.0.a1	0.0244171145897196	0.273537628682459	0.0923456603467313
Prupe.1G049600_v2.0.a1	1.96034822909245e-05	0.861970503132955	0.179866207364579
Prupe.1G052400_v2.0.a1	0.0328793514534581	-0.573640789393414	0.247665225782113
Prupe.1G054200_v2.0.a1	0.0154621673106733	-0.657951525017834	0.244277219585003
Prupe.1G055000_v2.0.a1	0.000175646672981646	1.3467122100888	0.320808840552009
Prupe.1G061500_v2.0.a1	0.00339124445305158	-1.20157142558239	0.371177127119442
Prupe.1G064600_v2.0.a1	0.000673563948744293	0.555854444230909	0.139725493626747
Prupe.1G065000_v2.0.a1	0.0407212670281252	0.33892382647057	0.133602205449207
Prupe.1G069900_v2.0.a1	0.0317204782365474	-0.548048200073642	0.232742859929584
Prupe.1G074600_v2.0.a1	0.0290143775411274	0.707828163009445	0.307430471382934
Prupe.1G076400_v2.0.a1	0.00570329916702589	-0.447232641763549	0.134912233757399
Prupe.1G077300_v2.0.a1	0.0215366816813357	0.433525822152874	0.157783786726646
Prupe.1G088600_v2.0.a1	0.000335423899224346	-2.19088753579257	0.548358954599545
Prupe.1G090300_v2.0.a1	0.0206794286378939	0.842405800544583	0.34307451049526
Prupe.1G092700_v2.0.a1	0.0390758068135387	-1.08055233927097	0.596964714457195
Prupe.1G092900_v2.0.a1	0.0106474529778482	-1.32410692184845	0.489290546059927
Prupe.1G095200_v2.0.a1	0.0079698988835761	-0.391761215516534	0.11956042765547
Prupe.1G095500_v2.0.a1	0.0154621673106733	-0.557313854770331	0.201664684894359
Prupe.1G098000_v2.0.a1	0.000986943963638332	-0.706313154625881	0.189269900777188
Prupe.1G098900_v2.0.a1	0.00234715697045879	-0.491221693815345	0.136272768251074
Prupe.1G099000_v2.0.a1	0.0190776589801853	-0.675783613749914	0.263489007386472
Prupe.1G110100_v2.0.a1	0.0085720090533631	-0.774692043577045	0.264344966739977
Prupe.1G113000_v2.0.a1	0.0206794286378939	0.560512913023362	0.213597912333779
Prupe.1G114400_v2.0.a1	0.0222118623605224	0.4824450980464	0.180899298949086
Prupe.1G119900_v2.0.a1	0.0413457629640726	-0.667804138061899	0.325474843429977
Prupe.1G121500_v2.0.a1	0.000116122974047878	2.12901113917558	0.495842570633104
Prupe.1G127200_v2.0.a1	1.01703403836611e-12	-1.7172812749646	0.223833228466804
Prupe.1G127300_v2.0.a1	1.10434600802991e-08	-1.51029430721933	0.241861481551596
Prupe.1G127400_v2.0.a1	0.00347107630167914	-1.79668458174345	0.563488170430726
Prupe.1G127600_v2.0.a1	0.0239110189950357	-0.637335618270145	0.258625598559486
Prupe.1G127700_v2.0.a1	1.22001706136971e-10	-1.09275861404939	0.156893581566173
Prupe.1G127800_v2.0.a1	0.00322471291358106	-0.535942651004242	0.157143535974725
Prupe.1G127900_v2.0.a1	7.16991038296514e-08	-1.0634899564231	0.179143197252489
Prupe.1G128300_v2.0.a1	0.0121377371914777	-1.79604009368196	0.690379289962471
Prupe.1G128400_v2.0.a1	0.0079698988835761	-1.09395134452429	0.379705987244981
Prupe.1G128500_v2.0.a1	0.000200912353505611	-1.75071736898675	0.423640654818096
Prupe.1G131800_v2.0.a1	0.0359911051536386	-0.383054743076507	0.151850336827627
Prupe.1G132200_v2.0.a1	3.40033099815362e-12	5.21309375111161	0.697897142427835
Prupe.1G132300_v2.0.a1	0.0090560797036188	6.32885386298926	2.9887528748102
Prupe.1G133500_v2.0.a1	0.0430024948487212	1.19144683856743	0.663924135954011
Prupe.1G134500_v2.0.a1	0.0245406270316016	-0.684373895712686	0.281726127581903
Prupe.1G136700_v2.0.a1	0.00544182281365792	-0.87130816478746	0.280250695908506
Prupe.1G137500_v2.0.a1	0.0375726957092358	-0.321415330354399	0.122575468198808
Prupe.1G140400_v2.0.a1	0.0352976213306359	-0.692715371825983	0.320623109566206
Prupe.1G142300_v2.0.a1	0.0247347646356262	-0.424708848712668	0.158734027328386
Prupe.1G147300_v2.0.a1	0.0407212670281252	-0.29363458045088	0.11042459923838
Prupe.1G149300_v2.0.a1	0.0291153192794735	-0.422138971096647	0.163828267208038
Prupe.1G149400_v2.0.a1	8.64993297983541e-06	-0.65663157741344	0.130597717371503
Prupe.1G151100_v2.0.a1	0.037500394995344	-0.573023304713665	0.259844727292012
Prupe.1G151300_v2.0.a1	0.023491496881268	-0.670272802795371	0.273861493858624
Prupe.1G152100_v2.0.a1	0.00129467594665141	-2.15406808620273	0.61232807421736
Prupe.1G152500_v2.0.a1	5.97185559162727e-05	0.682877705306138	0.148580925500081
Prupe.1G154300_v2.0.a1	8.52934380753669e-06	-1.04119552805413	0.2095963938327
Prupe.1G159900_v2.0.a1	0.00261289681005832	0.507314689862416	0.143249623748691
Prupe.1G162200_v2.0.a1	0.00393500132151035	2.75744651434695	0.864997726385517
Prupe.1G162700_v2.0.a1	0.0296144940287302	0.0525556824862892	0.183757174940003
Prupe.1G162800_v2.0.a1	0.0261162812117446	1.28071569794138	0.588794948551463
Prupe.1G164800_v2.0.a1	0.0384497676766313	-0.355871940630733	0.140442050221216
Prupe.1G167300_v2.0.a1	0.00839209849326759	-0.518850360059475	0.168139134257721
Prupe.1G168000_v2.0.a1	0.0372074353687263	0.825526886226764	0.400573383830525
Prupe.1G172900_v2.0.a1	0.00906102488140195	-0.881011165169623	0.307777726188515
Prupe.1G174500_v2.0.a1	0.023491496881268	-0.360531213044928	0.128671817637473
Prupe.1G177100_v2.0.a1	0.00806754327856157	0.334740525042776	0.100527675495782
Prupe.1G181000_v2.0.a1	0.039092834152555	0.45674423009972	0.194435309275404
Prupe.1G183900_v2.0.a1	0.0372074353687263	0.0418005856272563	0.179462786309644
Prupe.1G184500_v2.0.a1	3.73542432739195e-05	0.911297792322627	0.195996256377878
Prupe.1G189900_v2.0.a1	0.016457027344289	-0.313198671040636	0.102415763766119
Prupe.1G192100_v2.0.a1	0.0247326807381725	0.0548026768000696	0.18485406274876
Prupe.1G198000_v2.0.a1	0.0120696544257324	-0.452888467987409	0.151314255351222
Prupe.1G202100_v2.0.a1	6.78623964386085e-09	3.46062220256777	0.547547594288803
Prupe.1G204000_v2.0.a1	0.00121908376292631	-1.05608216252508	0.292089116466025
Prupe.1G204700_v2.0.a1	0.00716942728082839	-0.948419400195732	0.320102999916576
Prupe.1G204800_v2.0.a1	0.0283203835669488	-0.662673188517583	0.284135824761868
Prupe.1G206000_v2.0.a1	0.0055322449505438	0.691440562143089	0.218423828008193
Prupe.1G212800_v2.0.a1	0.000171799296912299	-0.613133029838541	0.14161565397514
Prupe.1G214000_v2.0.a1	0.0228176978980893	-0.558408700424352	0.217633945461355
Prupe.1G214400_v2.0.a1	0.026991005857203	-0.285750386033469	0.0993716136967171
Prupe.1G216100_v2.0.a1	0.0157300602806577	-0.343657571931855	0.11331872784027
Prupe.1G217500_v2.0.a1	0.026885553528236	-0.738578688121421	0.318742465780764
Prupe.1G218800_v2.0.a1	0.00014526015830139	4.93928494304558	1.15441422868718
Prupe.1G218900_v2.0.a1	0.0216049201896014	0.588338744124811	0.22865188896346
Prupe.1G220400_v2.0.a1	0.000185161517060496	-0.480573352362516	0.110215903330699
Prupe.1G223700_v2.0.a1	0.0393860795922829	-0.275126466349821	0.10191363815673
Prupe.1G223900_v2.0.a1	0.0124530022104461	-0.42488812552073	0.141243783999413
Prupe.1G225100_v2.0.a1	0.0117036537837196	-0.577478433494712	0.199831477574088
Prupe.1G225200_v2.0.a1	0.0136879100037702	-0.649555251573846	0.234888402692845
Prupe.1G228600_v2.0.a1	0.000215751888324888	-0.6400229593958	0.150218024788713
Prupe.1G229500_v2.0.a1	0.00257939191145045	-0.607343726638228	0.174692197248071
Prupe.1G234000_v2.0.a1	0.0128227568171297	0.249238473187341	0.0757064507630982
Prupe.1G235600_v2.0.a1	0.031810976077573	0.643675683037742	0.281439364915647
Prupe.1G240000_v2.0.a1	0.00268769324836506	0.381565010016726	0.10422227428404
Prupe.1G245100_v2.0.a1	0.00300239175417472	-0.570268817984658	0.164093325247617
Prupe.1G248400_v2.0.a1	8.41035114758342e-06	-1.25481373217755	0.253484715446429
Prupe.1G249900_v2.0.a1	0.0320420670454341	-0.456649642828466	0.184835754329356
Prupe.1G252800_v2.0.a1	6.62817918896199e-05	1.23188995473881	0.275298055920224
Prupe.1G253300_v2.0.a1	0.0128458756878569	-0.387379342378891	0.127138379338628
Prupe.1G255100_v2.0.a1	0.0160251823677883	-0.822643737848021	0.316718630207113
Prupe.1G260000_v2.0.a1	0.0345400655410817	0.587223828069115	0.257843897240802
Prupe.1G261500_v2.0.a1	3.33942981202888e-06	-0.887102672472812	0.170607575128305
Prupe.1G262500_v2.0.a1	0.0282395527687466	-0.41746098326628	0.160089394533754
Prupe.1G270800_v2.0.a1	0.00236360638190151	-0.56182234555043	0.158893805876935
Prupe.1G272500_v2.0.a1	0.0189305648899689	-0.348906143930286	0.119430369396669
Prupe.1G275900_v2.0.a1	0.04079549917827	0.528143239874861	0.238370175087797
Prupe.1G276100_v2.0.a1	1.30235128245282e-13	3.98546527120547	0.500728977379834
Prupe.1G284600_v2.0.a1	0.000436062291232464	-0.844725696428842	0.211684099403501
Prupe.1G288700_v2.0.a1	0.0349251484855945	-0.397221512029556	0.157963321071405
Prupe.1G289300_v2.0.a1	0.0115837827338143	0.633254250032183	0.220628968705844
Prupe.1G292400_v2.0.a1	0.00317029141391318	-1.27379343886757	0.393050778436861
Prupe.1G292500_v2.0.a1	0.0189807425016412	-1.32189760225753	0.551204734831122
Prupe.1G293500_v2.0.a1	0.013317626293878	-0.471175178885719	0.161113369899246
Prupe.1G294500_v2.0.a1	6.38361641523404e-10	-1.79547446086155	0.268207938498892
Prupe.1G294600_v2.0.a1	0.0290655351431514	3.06412723478687	1.30752803255821
Prupe.1G294800_v2.0.a1	0.0283203835669488	-0.460603817012471	0.181558661665405
Prupe.1G298500_v2.0.a1	0.037262864481106	0.700008428004681	0.327873676735245
Prupe.1G299500_v2.0.a1	0.0205798017325191	-0.4254207692264	0.154282600087187
Prupe.1G301300_v2.0.a1	0.0280431283334236	1.11848836058803	0.515776183565608
Prupe.1G304800_v2.0.a1	0.0352976213306359	-0.599181883481021	0.267903159482434
Prupe.1G305600_v2.0.a1	0.0485560668451809	-0.453874324677419	0.205997607413706
Prupe.1G305700_v2.0.a1	0.0168482648552123	-0.4903818622066	0.175569841185761
Prupe.1G311600_v2.0.a1	0.034262728234501	-0.340239125935628	0.129437451098401
Prupe.1G314000_v2.0.a1	0.000639756314597672	-0.823354299862645	0.212069696117778
Prupe.1G319200_v2.0.a1	0.00907101731177653	-0.839930777850142	0.292514420181195
Prupe.1G322500_v2.0.a1	0.00791152153808862	1.76375220755715	0.620211590698144
Prupe.1G324400_v2.0.a1	0.0113271844628202	-0.474419433353994	0.158218655717966
Prupe.1G324600_v2.0.a1	0.0372420789784374	-0.744594334194069	0.355166727772021
Prupe.1G325500_v2.0.a1	0.0422401486155613	0.860068083459455	0.446491274071375
Prupe.1G328600_v2.0.a1	0.0189305648899689	-0.566659982910429	0.213269600036452
Prupe.1G329300_v2.0.a1	0.0457737831010425	-0.431995874487795	0.189695473421888
Prupe.1G329600_v2.0.a1	0.00402308003920001	-0.453407580967025	0.131077017520172
Prupe.1G334000_v2.0.a1	0.000164757202425446	3.38492194728938	0.809194004743877
Prupe.1G334500_v2.0.a1	1.82356021394909e-07	1.93628395672183	0.338002029120109
Prupe.1G334600_v2.0.a1	0.00154368215587566	0.887324834628045	0.248710006915406
Prupe.1G336400_v2.0.a1	0.0187651948823885	-0.725105662384918	0.283769244043081
Prupe.1G338400_v2.0.a1	0.02026320147864	-1.44052063989605	0.608282527636546
Prupe.1G344200_v2.0.a1	0.000996150402969135	-0.565401827204679	0.147839507179543
Prupe.1G345200_v2.0.a1	0.00440049755721731	-0.611267722060857	0.186308498441425
Prupe.1G346200_v2.0.a1	0.00261020260547998	-1.04137414722095	0.311374914349071
Prupe.1G347500_v2.0.a1	0.0393860795922829	0.339293290351388	0.132752545676596
Prupe.1G348500_v2.0.a1	0.0183628481707597	-0.561542038888534	0.209345437675974
Prupe.1G348700_v2.0.a1	0.014794098106148	0.766060674310373	0.287171158716437
Prupe.1G352200_v2.0.a1	0.00154368215587566	1.05331638003989	0.297180936267625
Prupe.1G352800_v2.0.a1	0.00454035825828589	0.658739822282398	0.202181991944819
Prupe.1G355900_v2.0.a1	8.37776235363528e-07	-0.664691674069868	0.1203558977333
Prupe.1G356400_v2.0.a1	0.0121065902196907	-0.428342875721621	0.14183303668851
Prupe.1G357100_v2.0.a1	0.0126443497890855	-0.849010465942284	0.313293924824255
Prupe.1G357200_v2.0.a1	0.048578861286225	0.39004547025947	0.171287645782635
Prupe.1G357900_v2.0.a1	0.0119929031510909	0.556655361648704	0.191855261442926
Prupe.1G358900_v2.0.a1	0.00132988274563536	-0.535514272975657	0.142945841744205
Prupe.1G359000_v2.0.a1	0.00214103193349351	-0.823209923650944	0.238062879542011
Prupe.1G364200_v2.0.a1	0.00339124445305158	-0.545801478501207	0.159687512310885
Prupe.1G364500_v2.0.a1	0.0112469972459879	-0.729898759938027	0.259149281838465
Prupe.1G366300_v2.0.a1	0.0331477965741811	-0.411745199723885	0.163091403962941
Prupe.1G367000_v2.0.a1	0.00523014185164283	-0.380827901412135	0.111870244426457
Prupe.1G371100_v2.0.a1	0.0332492964740503	-0.43188946697469	0.173486059170066
Prupe.1G372200_v2.0.a1	0.013779139698518	0.606305490532081	0.215849551364102
Prupe.1G372700_v2.0.a1	0.00126573936458	-0.866800396777787	0.238564870729267
Prupe.1G375100_v2.0.a1	0.0239588999181207	0.434164499329703	0.157231383572101
Prupe.1G378800_v2.0.a1	0.013779139698518	-0.945684450569789	0.359685289908349
Prupe.1G378900_v2.0.a1	0.000335423899224346	-0.453871996190495	0.107331997923256
Prupe.1G380000_v2.0.a1	0.0352976213306359	-1.23683505782648	0.635005934374051
Prupe.1G381800_v2.0.a1	6.37640862088592e-05	-0.428884100808972	0.0918947413924264
Prupe.1G382100_v2.0.a1	0.0136632236960632	-0.622076097374943	0.223584704856596
Prupe.1G382900_v2.0.a1	0.0404475484539472	-0.35279354261659	0.13946262437342
Prupe.1G384800_v2.0.a1	0.02574960525008	-0.47761801877087	0.186932381288945
Prupe.1G385300_v2.0.a1	0.00087775307523699	-1.37643850115955	0.37123032039271
Prupe.1G385600_v2.0.a1	0.0457118657015565	-0.561224272605603	0.274306050829368
Prupe.1G386300_v2.0.a1	0.00662209645869672	-0.694840961159012	0.225328011541153
Prupe.1G388900_v2.0.a1	0.0414582833404954	-0.516441145528098	0.233630188355905
Prupe.1G390000_v2.0.a1	0.0294547842871715	0.067460763524431	0.191350592908796
Prupe.1G390500_v2.0.a1	0.0136745303867105	0.436257878990046	0.147278558481101
Prupe.1G390900_v2.0.a1	0.0126816649122829	-0.474320259450201	0.162144685916071
Prupe.1G392900_v2.0.a1	0.000682809639093275	-0.524365886878553	0.131937650426561
Prupe.1G396500_v2.0.a1	0.046567078677094	-0.441944517856993	0.196452208359107
Prupe.1G398000_v2.0.a1	0.03429963533073	-0.439404790775517	0.179391169902058
Prupe.1G398200_v2.0.a1	0.0254725299438027	-0.642026610785906	0.263422044453069
Prupe.1G404900_v2.0.a1	2.48624278523262e-26	2.21380791166878	0.198622019523418
Prupe.1G408400_v2.0.a1	0.0196113519079445	-0.541606601824098	0.203833276515919
Prupe.1G410500_v2.0.a1	0.026885553528236	0.689565322774085	0.292592634112421
Prupe.1G412400_v2.0.a1	0.00839209849326759	-0.443479786638791	0.140273217866218
Prupe.1G417300_v2.0.a1	0.0140377439169473	0.0370052984178051	0.17797628153222
Prupe.1G423300_v2.0.a1	0.0378266725609919	-0.452698928494398	0.191270725253309
Prupe.1G423400_v2.0.a1	0.000384532381316438	-0.923403421351629	0.230347456183184
Prupe.1G425100_v2.0.a1	6.72334185455357e-14	-1.16457487705274	0.144660569849416
Prupe.1G425200_v2.0.a1	0.0389330089205398	-0.690187742719338	0.331358914891335
Prupe.1G430300_v2.0.a1	2.95549941577382e-05	-0.866638462762407	0.184596065417215
Prupe.1G431700_v2.0.a1	0.0149558754341097	-0.460436657337243	0.160054115980215
Prupe.1G435300_v2.0.a1	0.0389564187928143	-0.759536208626516	0.372361895763076
Prupe.1G435600_v2.0.a1	0.0106046221275634	-1.0123580547757	0.366359298886848
Prupe.1G445200_v2.0.a1	0.0275886701163345	0.470680991214503	0.185289850531546
Prupe.1G448600_v2.0.a1	0.0354725975641752	-0.370364588053443	0.14483521037488
Prupe.1G451000_v2.0.a1	0.0124530022104461	-0.399848186100112	0.131444887113295
Prupe.1G452300_v2.0.a1	1.52845847941374e-08	-1.33688531675903	0.216093251568744
Prupe.1G455100_v2.0.a1	0.0493159001521441	-0.451377018410487	0.205126775217678
Prupe.1G457500_v2.0.a1	0.0161755042560249	0.657919224062007	0.244975427170337
Prupe.1G459100_v2.0.a1	0.000666435633504972	-0.49258060269523	0.123672376449256
Prupe.1G459200_v2.0.a1	0.0109031796606111	0.0608404371890299	0.188155153930489
Prupe.1G460700_v2.0.a1	0.0331477965741811	-0.490398287296771	0.204002153882234
Prupe.1G462200_v2.0.a1	0.0229203710794361	3.57243415215261	1.33133076490456
Prupe.1G464900_v2.0.a1	0.0194837261684802	-0.651968798114274	0.253878978450315
Prupe.1G465000_v2.0.a1	0.0021615551590312	-0.392790090532876	0.10597854640522
Prupe.1G466900_v2.0.a1	0.00132222853778872	-0.620877945676519	0.167774335003214
Prupe.1G468100_v2.0.a1	7.70225344473081e-05	-1.11078196216623	0.25023832996607
Prupe.1G469700_v2.0.a1	0.00298981504868047	-0.629927961706598	0.184412557364443
Prupe.1G474600_v2.0.a1	0.00203326177179036	-0.541266114480573	0.150193052558266
Prupe.1G475300_v2.0.a1	0.000664059717413739	-0.824151988714896	0.211967693964683
Prupe.1G476200_v2.0.a1	0.0420870459900613	-0.965521459555041	0.524743173681718
Prupe.1G477000_v2.0.a1	0.00248063003234472	-0.565020022402084	0.159682884727181
Prupe.1G477200_v2.0.a1	0.0448594263025941	-0.884395087467955	0.483979224474026
Prupe.1G478200_v2.0.a1	0.0378913625957524	0.616270131360918	0.283013647672132
Prupe.1G485100_v2.0.a1	0.0434197524817993	-0.463984713477216	0.205349712953731
Prupe.1G486700_v2.0.a1	0.0085720090533631	0.701914624992358	0.23553010833654
Prupe.1G487100_v2.0.a1	0.0372074353687263	2.11466733940333	1.06947887284477
Prupe.1G487900_v2.0.a1	0.0240533706859117	0.917020479456774	0.393692158220367
Prupe.1G488000_v2.0.a1	1.33183515001498e-05	1.34329996439102	0.277686931228958
Prupe.1G488100_v2.0.a1	0.00347926136549225	1.58352565481782	0.496836713819963
Prupe.1G488200_v2.0.a1	8.58907491765471e-35	4.21570736497813	0.329456694151762
Prupe.1G488300_v2.0.a1	2.6476374200546e-11	2.59791549610637	0.36145611562163
Prupe.1G490100_v2.0.a1	0.00221767538142091	4.79308884195369	1.38272277779579
Prupe.1G495000_v2.0.a1	0.0389096489177495	0.429891072525863	0.178692884565353
Prupe.1G498200_v2.0.a1	0.0389564187928143	-0.611361178283795	0.283957442195628
Prupe.1G503000_v2.0.a1	0.00257457137862399	-0.348980716789832	0.0940467596137733
Prupe.1G504000_v2.0.a1	0.0389564187928143	-0.380440381102912	0.153689456202221
Prupe.1G504500_v2.0.a1	0.0468439215153541	0.487561720426293	0.223785635863881
Prupe.1G507400_v2.0.a1	0.0146754850174201	0.905015834801798	0.343658947956963
Prupe.1G513200_v2.0.a1	0.0365427744189972	-0.675949163754598	0.314345687346287
Prupe.1G513500_v2.0.a1	0.0205798017325191	-0.581084935879044	0.223821097222601
Prupe.1G513800_v2.0.a1	0.0112469972459879	0.640356503053733	0.222868443237429
Prupe.1G517300_v2.0.a1	0.0219884227284766	-0.463763527769048	0.172486242266983
Prupe.1G518800_v2.0.a1	0.00319073509877813	-0.489220565010909	0.140626505074551
Prupe.1G520700_v2.0.a1	0.0190908108335979	-0.894477836471057	0.361979576979305
Prupe.1G521300_v2.0.a1	1.42727914570633e-08	-1.094428144366	0.176326853733957
Prupe.1G522100_v2.0.a1	0.0291153192794735	-0.491685536794535	0.198362566535827
Prupe.1G523800_v2.0.a1	1.90046868026474e-06	0.707403210659342	0.131556770744964
Prupe.1G524600_v2.0.a1	0.037413424572139	-0.742783933363336	0.357088057350276
Prupe.1G528600_v2.0.a1	0.0119203862577562	0.478736232687945	0.160524165575648
Prupe.1G529200_v2.0.a1	0.000116122974047878	-1.12242877128862	0.258561795061334
Prupe.1G535400_v2.0.a1	0.0146754850174201	0.546697685168567	0.194717057341192
Prupe.1G542300_v2.0.a1	2.39766883044201e-07	-0.881508317002649	0.153458285882291
Prupe.1G543400_v2.0.a1	0.00300239175417472	-0.388053727822155	0.107600267546285
Prupe.1G549100_v2.0.a1	0.00372051296754113	-0.725132023523939	0.220368547017251
Prupe.1G558100_v2.0.a1	8.45626324752914e-05	-1.20291584226199	0.272990777754712
Prupe.1G558200_v2.0.a1	0.023391353536616	-0.104231272084059	0.221744169567678
Prupe.1G563400_v2.0.a1	0.0261567519788213	0.422693439006697	0.15978878777417
Prupe.1G573600_v2.0.a1	0.00139404090816178	-0.585300984494574	0.158109736923893
Prupe.1G580500_v2.0.a1	0.000316811516456492	-0.95206220963742	0.23468719972787
Prupe.1G582400_v2.0.a1	0.0460216739412616	-0.349941075179404	0.143386830229905
Prupe.1G586500_v2.0.a1	0.034001898392041	-0.331438531676675	0.124809935379296
Prupe.1G586600_v2.0.a1	0.0214481049709069	0.331125472882563	0.113668018484622
Prupe.1G587100_v2.0.a1	0.0175028554274744	-0.404978487324782	0.140297315104769
Prupe.2G001100_v2.0.a1	0.0088781173926853	-1.15681131207759	0.407587994540577
Prupe.2G002300_v2.0.a1	0.0055623062059883	-0.609202562275725	0.190835088852267
Prupe.2G007800_v2.0.a1	0.0205798017325191	0.297508339396043	0.0992800996371239
Prupe.2G008800_v2.0.a1	0.0195209336005116	0.751892573200204	0.296777915278456
Prupe.2G010300_v2.0.a1	0.00357242290507235	-0.470655945966985	0.136563635637765
Prupe.2G012000_v2.0.a1	0.0451971227691679	-0.250791093843743	0.0950979472453285
Prupe.2G017200_v2.0.a1	0.000982600644562327	1.17817468156598	0.319819793761668
Prupe.2G019500_v2.0.a1	2.00517307818025e-06	1.2440755564585	0.235355727824377
Prupe.2G021100_v2.0.a1	0.00316047681246288	2.3229700270318	0.715465184825151
Prupe.2G021300_v2.0.a1	0.00550637824983096	6.49168819360661	2.90277035076002
Prupe.2G028400_v2.0.a1	0.0282327946454203	0.500970119134091	0.200619289856853
Prupe.2G043600_v2.0.a1	0.00147938635829082	-0.576244354263209	0.157565571061911
Prupe.2G048200_v2.0.a1	0.0189099800517158	3.2863676398287	1.49199546657037
Prupe.2G048900_v2.0.a1	0.0162590172356224	2.61063121009127	0.971534399387334
Prupe.2G050900_v2.0.a1	0.0125453773639706	0.567579484726554	0.197899002028715
Prupe.2G052600_v2.0.a1	0.0020909512979446	0.555384343505359	0.15451669216367
Prupe.2G060400_v2.0.a1	0.00098907399557619	-0.537108565586791	0.139417961605315
Prupe.2G061600_v2.0.a1	0.00907764527587024	0.691076413024477	0.234871032917822
Prupe.2G061800_v2.0.a1	0.015017668881115	-0.650615610294285	0.239757786080863
Prupe.2G078900_v2.0.a1	4.49653287581093e-07	-0.679890070230309	0.120628679550458
Prupe.2G081200_v2.0.a1	0.00751733525226746	-0.466095903984934	0.146389184095745
Prupe.2G096100_v2.0.a1	0.0214481049709069	0.414990224115029	0.150163711166282
Prupe.2G096600_v2.0.a1	0.0095652247102531	0.698858620253768	0.239441756330803
Prupe.2G096900_v2.0.a1	0.0174006724549366	-0.479632166178182	0.172169349704019
Prupe.2G109100_v2.0.a1	0.0351996620871371	0.420205773224296	0.169488000859834
Prupe.2G121600_v2.0.a1	0.0058961339250998	-0.594974294210945	0.187016066661407
Prupe.2G125000_v2.0.a1	0.0217009492153432	-0.980230749922981	0.411872557337509
Prupe.2G126900_v2.0.a1	0.00587408479523222	1.85725913315663	0.627315262770531
Prupe.2G134500_v2.0.a1	0.0253219435044481	0.483493649516083	0.187054182939336
Prupe.2G140800_v2.0.a1	0.0055623062059883	-0.416221052871978	0.123725655472231
Prupe.2G145300_v2.0.a1	0.0401288261712918	0.347072309556573	0.136812725540032
Prupe.2G147700_v2.0.a1	0.0278092036846827	-0.813470426860288	0.361289272820351
Prupe.2G148600_v2.0.a1	0.00806754327856157	1.89020082884938	0.664804442633008
Prupe.2G170900_v2.0.a1	0.03555962509172	-0.499184014998935	0.211885438823564
Prupe.2G178200_v2.0.a1	0.0422594622002432	-0.535971603628286	0.248072864890066
Prupe.2G178600_v2.0.a1	0.0398984504597529	-0.58799694432182	0.273424908190684
Prupe.2G179400_v2.0.a1	0.00699457340685125	-0.753784942542681	0.248252434953702
Prupe.2G182400_v2.0.a1	0.0459819496578213	-0.293854796002746	0.114448038426698
Prupe.2G183900_v2.0.a1	0.0413457629640726	0.851757059405677	0.434656511239151
Prupe.2G184500_v2.0.a1	0.0294547842871715	-0.476101441015233	0.190604512279889
Prupe.2G184800_v2.0.a1	4.39809652623441e-05	-0.762751821643643	0.164872812202959
Prupe.2G184900_v2.0.a1	0.00114888180703911	-0.574707381845822	0.152676756818456
Prupe.2G186600_v2.0.a1	0.000384094160433476	0.579983658327025	0.13967295669413
Prupe.2G195800_v2.0.a1	9.88010130637285e-06	3.60108494650511	0.728118358967509
Prupe.2G196000_v2.0.a1	0.040533692367598	-0.522716741817812	0.235224230834533
Prupe.2G199400_v2.0.a1	0.0320966086822483	2.09321412676415	1.04672534195931
Prupe.2G201600_v2.0.a1	0.0247346615722844	0.704117015209076	0.291866344076276
Prupe.2G201700_v2.0.a1	0.00751733525226746	1.19814462278588	0.412581874935672
Prupe.2G201900_v2.0.a1	0.00178184963541949	0.790219061452166	0.223069878085539
Prupe.2G202000_v2.0.a1	0.000986943963638332	5.14333690331018	1.42391669152277
Prupe.2G202400_v2.0.a1	0.00195828280629662	0.738596791092428	0.208857670396885
Prupe.2G202500_v2.0.a1	3.4836583271124e-17	1.95715797718429	0.217818634293458
Prupe.2G202600_v2.0.a1	2.14232538923246e-17	2.61051460711607	0.288697889767272
Prupe.2G202700_v2.0.a1	3.08390303336618e-13	2.74485842902513	0.351056765497596
Prupe.2G204700_v2.0.a1	1.52845847941374e-08	4.92289109219521	0.79988757173997
Prupe.2G204900_v2.0.a1	2.1865040230971e-07	5.17803672539508	0.915974073358247
Prupe.2G205000_v2.0.a1	1.1316274805777e-12	3.22696017192021	0.423368550616837
Prupe.2G212800_v2.0.a1	0.0180694511358771	0.618254315688293	0.233355108401332
Prupe.2G225000_v2.0.a1	0.000927366793956954	-0.97924453166493	0.263111612514505
Prupe.2G229100_v2.0.a1	0.0432350298853004	-0.49713621748535	0.224697070069827
Prupe.2G233400_v2.0.a1	0.0282327946454203	0.922644463193171	0.415322117379693
Prupe.2G234300_v2.0.a1	0.0430381900289994	0.832988730446189	0.437367199434871
Prupe.2G235400_v2.0.a1	0.033216217532455	-0.730495242479	0.336616910760212
Prupe.2G235800_v2.0.a1	0.00013574432770415	-0.561144591565586	0.126727820098733
Prupe.2G236300_v2.0.a1	0.00101014528323066	0.73956053705397	0.197266732262505
Prupe.2G238200_v2.0.a1	0.00599912318702336	-0.762547121847748	0.246668464360208
Prupe.2G243500_v2.0.a1	0.0296144940287302	-1.01395474070338	0.474430880161361
Prupe.2G247400_v2.0.a1	0.000316811516456492	-0.859711821450427	0.210779677921101
Prupe.2G247600_v2.0.a1	0.0222260438141423	-0.497690677229902	0.188732147817166
Prupe.2G249000_v2.0.a1	0.000524550855598922	0.507513737889034	0.124565628120484
Prupe.2G258800_v2.0.a1	0.00839209849326759	-0.344497836434196	0.104236032291292
Prupe.2G258900_v2.0.a1	8.42132162306449e-15	-1.00525599247589	0.120379906312246
Prupe.2G264900_v2.0.a1	0.0123522917033778	3.67568904856534	1.17618774819323
Prupe.2G265000_v2.0.a1	0.00405145160369973	1.18226702315055	0.375043496428393
Prupe.2G279900_v2.0.a1	0.0212695076462059	-0.576740345703118	0.222858484052463
Prupe.2G282500_v2.0.a1	0.0186728234148123	-0.548426202795648	0.204373904436724
Prupe.2G284900_v2.0.a1	0.0254326542454675	-1.44109478673781	0.653730046060077
Prupe.2G290300_v2.0.a1	0.000544724086175252	-0.446008813388169	0.108201070799204
Prupe.2G290500_v2.0.a1	0.0460788704069123	-0.319539511435483	0.128105929375585
Prupe.2G297100_v2.0.a1	0.0252439713395745	-1.10184294088225	0.493446759848594
Prupe.2G298300_v2.0.a1	0.00868586580114451	-0.371165993947361	0.114786613443992
Prupe.2G299400_v2.0.a1	0.0384504427615453	-0.379393384994083	0.152674430602348
Prupe.2G302800_v2.0.a1	0.0281856408494958	-0.2224060133446	0.0739963630167795
Prupe.2G305800_v2.0.a1	0.0408497586708104	-0.525029722885286	0.232916355469414
Prupe.2G310600_v2.0.a1	0.0499681383450462	-0.69576858109432	0.362624185632331
Prupe.2G312600_v2.0.a1	0.0231376102998149	-0.0552472753629585	0.185094547797011
Prupe.2G313200_v2.0.a1	0.0103003233435308	0.51863743206716	0.172826693357978
Prupe.2G315200_v2.0.a1	0.0205798017325191	-0.550379111263085	0.209353612951338
Prupe.2G315500_v2.0.a1	0.0462002759507672	-0.494528061993853	0.22751791684668
Prupe.2G315800_v2.0.a1	0.0114868901358186	-0.912738104588603	0.333517675307007
Prupe.2G318900_v2.0.a1	1.34776027716437e-06	1.63909700469913	0.306331149378376
Prupe.2G321100_v2.0.a1	0.000262499476469999	-0.664536452010354	0.158324765300282
Prupe.2G322300_v2.0.a1	2.6476374200546e-11	-0.982729012927683	0.136329468563807
Prupe.2G323100_v2.0.a1	2.97098358690044e-09	2.04016495404477	0.315818817118253
Prupe.2G329900_v2.0.a1	0.00090415231325139	0.718942714403279	0.18897496637938
Prupe.3G000900_v2.0.a1	0.0398984504597529	0.443469797677239	0.188536505972519
Prupe.3G004000_v2.0.a1	0.000542476960987554	-0.437868373646014	0.105824203680409
Prupe.3G005600_v2.0.a1	0.0114475739466568	-0.777112487858141	0.278742096184954
Prupe.3G010300_v2.0.a1	0.00341745655271162	-0.437041393327049	0.12456149906625
Prupe.3G011900_v2.0.a1	0.00028420072706569	0.584845369096632	0.139124071390248
Prupe.3G014900_v2.0.a1	4.38503292343678e-12	-1.0272844079055	0.137576994442436
Prupe.3G017900_v2.0.a1	3.47040698703778e-06	5.48741774945643	1.02187778921971
Prupe.3G019000_v2.0.a1	0.0274894952223751	0.487789957732786	0.192921920676449
Prupe.3G020100_v2.0.a1	2.55289990407208e-06	-0.975890256275921	0.185761498946775
Prupe.3G026800_v2.0.a1	6.90504801266967e-06	-1.48977391246943	0.299561110670369
Prupe.3G031000_v2.0.a1	0.0251525406389724	-0.809506607790161	0.348145856219491
Prupe.3G032200_v2.0.a1	0.0338673558475704	-0.558115598023546	0.242265782301285
Prupe.3G038500_v2.0.a1	0.0020909512979446	-0.422720081689029	0.114655431517395
Prupe.3G041700_v2.0.a1	0.00195828280629662	-1.14778971897782	0.334805845041346
Prupe.3G044500_v2.0.a1	0.0104100853418498	1.00253342546781	0.361027373049686
Prupe.3G050100_v2.0.a1	0.00454035825828589	-0.573084778247677	0.174003228899457
Prupe.3G050500_v2.0.a1	0.036707488647558	-0.551254532242469	0.243553291424186
Prupe.3G059400_v2.0.a1	0.00113575229323318	-0.403293430726275	0.103260931048399
Prupe.3G060600_v2.0.a1	0.0258575428001671	-0.491050547055519	0.192442367511589
Prupe.3G068200_v2.0.a1	0.0343893941522583	-0.313923376260299	0.116779928760948
Prupe.3G068300_v2.0.a1	0.00298981504868047	-0.520686692462643	0.149527805966213
Prupe.3G074800_v2.0.a1	0.00124839979822088	-0.393308086253081	0.101102669737756
Prupe.3G076000_v2.0.a1	0.00716942728082839	0.617834810591874	0.199772850237013
Prupe.3G081800_v2.0.a1	0.0194837261684802	0.420967256827615	0.149904006710782
Prupe.3G088100_v2.0.a1	0.025929184778224	0.478160135786087	0.185547075199339
Prupe.3G090700_v2.0.a1	0.00882186126176441	0.411812534898483	0.129397114014625
Prupe.3G094000_v2.0.a1	0.0443319414562243	0.583141434711403	0.277863776433118
Prupe.3G096800_v2.0.a1	0.0375890376956128	0.507266628629296	0.219063448483704
Prupe.3G098900_v2.0.a1	1.74921790948296e-05	5.95694922345665	1.22883259640912
Prupe.3G099300_v2.0.a1	0.0487668061127173	-0.451504618221555	0.204693404841056
Prupe.3G100800_v2.0.a1	0.0206794286378939	-0.378910539563775	0.13355685973088
Prupe.3G101900_v2.0.a1	0.0172554407930983	-0.502067080773903	0.182951908892885
Prupe.3G106800_v2.0.a1	0.0446530669810337	0.389266437649447	0.163548666554462
Prupe.3G107200_v2.0.a1	8.31219451993533e-09	1.9358389538561	0.307584591090728
Prupe.3G108500_v2.0.a1	0.0384497676766313	0.403135913926282	0.163395046355834
Prupe.3G117200_v2.0.a1	0.0417104792938041	-0.763282465343208	0.383691600522143
Prupe.3G121200_v2.0.a1	0.00513648405122682	0.658596302581822	0.205180553934358
Prupe.3G131700_v2.0.a1	0.00112302317317452	-0.456178959903896	0.115518550239819
Prupe.3G137200_v2.0.a1	0.0154804274463992	0.47335368156656	0.16586255194612
Prupe.3G138400_v2.0.a1	0.00402239691019173	-0.669435779141944	0.203460037871301
Prupe.3G139400_v2.0.a1	0.0154621673106733	0.372478925404496	0.124578568668679
Prupe.3G139800_v2.0.a1	0.0265301843783451	0.503220883077019	0.198828333641329
Prupe.3G143700_v2.0.a1	0.0308541853807159	0.361208774867505	0.135740544971461
Prupe.3G145700_v2.0.a1	0.0378266725609919	-0.637343780171647	0.298254205930762
Prupe.3G146500_v2.0.a1	0.00195828280629662	-0.807493107346849	0.230507169373257
Prupe.3G151400_v2.0.a1	1.31476433945177e-05	-1.19019232807137	0.245146528747098
Prupe.3G151700_v2.0.a1	0.0412029841949683	0.419479031484604	0.176658388806431
Prupe.3G155500_v2.0.a1	0.001644777093068	1.47565088202787	0.420180437587331
Prupe.3G157200_v2.0.a1	0.0420927038841368	-0.308087742253953	0.119436052055164
Prupe.3G165900_v2.0.a1	4.76706362407088e-05	-1.49256135817842	0.329163304180914
Prupe.3G167000_v2.0.a1	0.0422594622002432	0.295785096072848	0.11328746021309
Prupe.3G167800_v2.0.a1	0.0322615336601164	-0.689067520153752	0.308910076392797
Prupe.3G168700_v2.0.a1	0.0476755398797601	-0.567715954039935	0.27736532597103
Prupe.3G168800_v2.0.a1	0.000764804630736139	-0.514431644164467	0.12940168336048
Prupe.3G170700_v2.0.a1	0.0194837261684802	-0.404920983848559	0.143181687430123
Prupe.3G171700_v2.0.a1	0.0256227245908988	-1.36661901643721	0.620220149099561
Prupe.3G184400_v2.0.a1	0.0417104792938041	-0.494466445110602	0.221225646911074
Prupe.3G185000_v2.0.a1	0.0480919359763956	0.0530526652652951	0.184046427339889
Prupe.3G194000_v2.0.a1	0.00190269224326369	-0.814474067317291	0.231456119743629
Prupe.3G196800_v2.0.a1	0.00121908376292631	-0.643430804007114	0.172989296199344
Prupe.3G199500_v2.0.a1	0.00793883333640259	-0.798380534775031	0.269937688941512
Prupe.3G201100_v2.0.a1	0.0161755042560249	1.13097193882467	0.447604895385129
Prupe.3G205100_v2.0.a1	0.00170941476359834	-0.752168911720066	0.210862676748356
Prupe.3G211000_v2.0.a1	0.0169320188145615	0.511310406249862	0.183754044658163
Prupe.3G214400_v2.0.a1	0.00163163431766263	-0.69018353532292	0.191780087692833
Prupe.3G214800_v2.0.a1	0.00751733525226746	-0.524238391785252	0.16734803482658
Prupe.3G216000_v2.0.a1	0.0401222897781924	-0.656546123310318	0.314427721681124
Prupe.3G221100_v2.0.a1	0.0432350298853004	-0.631455989089985	0.306141421653633
Prupe.3G222500_v2.0.a1	0.000194435752368917	7.28883042441279	2.69135796414804
Prupe.3G227100_v2.0.a1	0.000874012366570874	-0.496713738937176	0.125585628731145
Prupe.3G228600_v2.0.a1	0.000315950120442934	-0.770688793206754	0.191314365934659
Prupe.3G232000_v2.0.a1	0.000328749779780545	1.40501684997776	0.350219177905868
Prupe.3G234200_v2.0.a1	0.0247419956426851	-0.893055042519917	0.386400373383603
Prupe.3G235100_v2.0.a1	0.00352919130699355	-0.341491141377577	0.0948952333751095
Prupe.3G236800_v2.0.a1	0.00858354247664925	2.07662177939863	0.750728643173588
Prupe.3G238800_v2.0.a1	0.00257886779679106	0.516984240882741	0.145826986065381
Prupe.3G239300_v2.0.a1	0.00971651352937074	-0.311350145510627	0.0966273729612353
Prupe.3G239900_v2.0.a1	0.00386067629250552	-0.732682502994382	0.221498511211331
Prupe.3G242600_v2.0.a1	0.00892405111886362	-0.68434816301356	0.233453383595304
Prupe.3G245100_v2.0.a1	1.59235920979176e-05	-0.532680108046155	0.108089722630739
Prupe.3G245300_v2.0.a1	0.000606952265807227	-1.05883020588358	0.274430643905319
Prupe.3G247900_v2.0.a1	0.0460788704069123	-0.275851729722817	0.105710568407858
Prupe.3G249400_v2.0.a1	0.0310008920783819	3.74644349290254	1.60154605855863
Prupe.3G250000_v2.0.a1	0.00536104852991063	-0.557703678463142	0.171829073924427
Prupe.3G252000_v2.0.a1	0.0153595483594634	0.324099311701643	0.105348489308734
Prupe.3G255800_v2.0.a1	2.37786733411435e-09	6.61284132780815	1.0229987267024
Prupe.3G267800_v2.0.a1	0.00248859705401432	-0.477914982705885	0.132898330699778
Prupe.3G268000_v2.0.a1	0.04079549917827	-0.640433600407941	0.306961881080875
Prupe.3G272600_v2.0.a1	0.040533692367598	-0.279708313364993	0.104812773724852
Prupe.3G278900_v2.0.a1	0.0254079361010209	-0.709884863377267	0.299988755608305
Prupe.3G280800_v2.0.a1	0.02574960525008	0.475787305481641	0.184115779043229
Prupe.3G289000_v2.0.a1	0.038891989968404	0.457876712578211	0.194630938707391
Prupe.3G293200_v2.0.a1	6.46285573890349e-13	3.04799761625697	0.394083509490308
Prupe.3G295500_v2.0.a1	0.0268197147529533	0.268998114481208	0.091792745220504
Prupe.3G298500_v2.0.a1	0.00026160537414744	0.771540770287193	0.185375537552327
Prupe.3G300300_v2.0.a1	0.0143441934598939	-0.840188331391875	0.317119015438903
Prupe.3G300900_v2.0.a1	0.000162331906196191	-1.13451424707246	0.267543954260967
Prupe.3G305600_v2.0.a1	0.00186118993231967	-0.73985071337852	0.208680446281722
Prupe.3G306300_v2.0.a1	0.0175354438131543	0.55884505799384	0.206004848819522
Prupe.3G307400_v2.0.a1	0.0252200203056516	-0.49620267410323	0.193281675776813
Prupe.3G310800_v2.0.a1	0.0283700474032882	-0.333868263261249	0.121409466995368
Prupe.3G311600_v2.0.a1	0.0020909512979446	-0.981678045324598	0.286057470077444
Prupe.4G004800_v2.0.a1	0.00990159451919448	-0.482861592060248	0.15915471009759
Prupe.4G010500_v2.0.a1	0.0153070611566594	-0.973151835524469	0.375646313217647
Prupe.4G014700_v2.0.a1	0.00281227750796103	-0.41301115311403	0.114677014339013
Prupe.4G016000_v2.0.a1	0.0105432135222071	0.620918683293479	0.213132306801815
Prupe.4G019100_v2.0.a1	0.0264397606914254	-0.50899362711558	0.20211622635936
Prupe.4G019200_v2.0.a1	1.15124691756564e-05	-0.883213995706735	0.180359598295925
Prupe.4G019700_v2.0.a1	0.0375726957092358	-0.535566967800198	0.236380753625061
Prupe.4G021400_v2.0.a1	0.0332492964740503	-0.362143269839414	0.133237402001791
Prupe.4G021900_v2.0.a1	0.0055357539427566	-0.530448885296019	0.165606801249298
Prupe.4G023100_v2.0.a1	0.00552156587815429	0.555301131881968	0.171276582512293
Prupe.4G027100_v2.0.a1	0.00701490725558983	0.946662309503838	0.316735661826777
Prupe.4G032900_v2.0.a1	0.0413345859393463	0.67057220309708	0.324280844595551
Prupe.4G037800_v2.0.a1	0.0291125665505217	-0.765508152567219	0.340990649130057
Prupe.4G039100_v2.0.a1	0.00966156600097514	-0.543624967129155	0.18264127625392
Prupe.4G039200_v2.0.a1	0.00631690001081326	-1.37958466952213	0.465081812346341
Prupe.4G039400_v2.0.a1	0.0348891121708791	-0.36789700278431	0.143579004574047
Prupe.4G041800_v2.0.a1	0.0123898913549911	-1.00660735231419	0.374887476733895
Prupe.4G041900_v2.0.a1	0.000948548987375983	-0.724505858621383	0.192226326762385
Prupe.4G042000_v2.0.a1	0.0375723581514153	-0.419734568707286	0.170972426410988
Prupe.4G043200_v2.0.a1	0.013317626293878	0.531264641923778	0.184859816484742
Prupe.4G044500_v2.0.a1	0.00649865340569149	0.540552901426611	0.169471920337837
Prupe.4G045400_v2.0.a1	1.17839917261653e-07	4.10334562766842	0.706941987603537
Prupe.4G045500_v2.0.a1	4.4483896907166e-08	1.6839292890676	0.28083567234251
Prupe.4G045600_v2.0.a1	2.17028660733507e-07	9.05896933905904	2.7546187060735
Prupe.4G045700_v2.0.a1	8.46890692134539e-05	4.13194909381564	0.934840769814828
Prupe.4G046100_v2.0.a1	0.000164757202425446	-0.541611459933838	0.124328062101783
Prupe.4G048000_v2.0.a1	0.0055322449505438	-0.732903614844111	0.233375944549444
Prupe.4G049700_v2.0.a1	0.00026160537414744	7.22408213933891	2.69433679210207
Prupe.4G058200_v2.0.a1	0.0079698988835761	-0.983332122124426	0.338594548205913
Prupe.4G061700_v2.0.a1	0.0378913625957524	0.687249550245778	0.323879496528577
Prupe.4G062000_v2.0.a1	0.0366429310202727	-0.358026884660467	0.139769944622663
Prupe.4G063700_v2.0.a1	0.00246223237742165	-0.823843458593366	0.241393943148853
Prupe.4G066400_v2.0.a1	0.0191074328098639	-0.5475328567838	0.20569091271677
Prupe.4G067300_v2.0.a1	0.0372074353687263	-0.360418622542977	0.140401743933591
Prupe.4G069200_v2.0.a1	0.0413457629640726	-0.365382965194553	0.147989515624905
Prupe.4G070000_v2.0.a1	0.0314395935557544	-0.324566996184624	0.119657502564501
Prupe.4G071100_v2.0.a1	0.000751142019294486	-0.936873572612506	0.245740521721134
Prupe.4G071400_v2.0.a1	0.0262694198579422	0.448631547341864	0.172217399784638
Prupe.4G072300_v2.0.a1	0.0101734110182645	-0.684542148799034	0.237251854090178
Prupe.4G078800_v2.0.a1	0.0136632236960632	1.09928870932493	0.417829555755654
Prupe.4G078900_v2.0.a1	1.10650202508321e-18	7.31592090583122	0.760311784092736
Prupe.4G079800_v2.0.a1	0.023491496881268	-0.735783694297779	0.300789196922117
Prupe.4G085700_v2.0.a1	0.0447118879773015	1.02744750130452	0.567604819560945
Prupe.4G086000_v2.0.a1	0.0049559449660283	0.511945207287669	0.154114021021719
Prupe.4G088200_v2.0.a1	0.0487858014399713	-0.52746197497767	0.253516782977984
Prupe.4G089000_v2.0.a1	0.00155067699765472	-0.781168225380695	0.217700107677646
Prupe.4G091400_v2.0.a1	3.48337559018273e-91	2.96473516711064	0.143968189956294
Prupe.4G098400_v2.0.a1	0.0146647283703783	-0.757373249337399	0.283026332563268
Prupe.4G099900_v2.0.a1	0.0332725491094848	0.405681048627425	0.160052258936795
Prupe.4G103000_v2.0.a1	0.0449684257467046	-0.793258604630788	0.418866621562687
Prupe.4G103100_v2.0.a1	0.000114134267343059	-1.53157443754064	0.353873853767979
Prupe.4G104000_v2.0.a1	0.00400385290613732	-0.704975027986448	0.218762559423547
Prupe.4G104400_v2.0.a1	0.00098907399557619	1.00558902780539	0.271790606885013
Prupe.4G108000_v2.0.a1	0.0403644933911159	1.25743446861169	0.686453180352746
Prupe.4G108500_v2.0.a1	0.00631690001081326	-0.39061760522996	0.117731978627374
Prupe.4G110900_v2.0.a1	9.55255939759992e-05	-0.85655677409643	0.193494342061287
Prupe.4G113000_v2.0.a1	7.63926645429905e-06	2.34341141436119	0.469786943646424
Prupe.4G116900_v2.0.a1	0.0356645937182513	1.28406559175596	0.648575481419291
Prupe.4G117000_v2.0.a1	0.0119514383803933	0.0651741526171037	0.190508537384218
Prupe.4G117500_v2.0.a1	0.0137748235330132	0.680770761960173	0.247522538950955
Prupe.4G133200_v2.0.a1	0.036707488647558	0.698796946858005	0.326969282983638
Prupe.4G135000_v2.0.a1	0.0341113389728714	-0.592583171608635	0.260761183833764
Prupe.4G136500_v2.0.a1	0.0189099800517158	-0.387230717030689	0.134732844661335
Prupe.4G139400_v2.0.a1	4.44433600862319e-07	-0.62017207911228	0.10956694126598
Prupe.4G141000_v2.0.a1	0.0153725514529418	0.457388698087512	0.159241123435873
Prupe.4G147100_v2.0.a1	0.000948255264564348	2.14394488828052	0.578463241393493
Prupe.4G147200_v2.0.a1	0.0402541970756765	0.467521275581444	0.2023503402238
Prupe.4G147500_v2.0.a1	0.0296852541277015	-0.447672316695089	0.177316916406781
Prupe.4G155700_v2.0.a1	0.0275886701163345	-0.381935462268664	0.142618336139672
Prupe.4G155800_v2.0.a1	0.00145763361206628	-0.804916431939155	0.224776308278933
Prupe.4G157400_v2.0.a1	0.0213921501156865	-0.631371655657021	0.248022379302066
Prupe.4G165600_v2.0.a1	0.00933265164999617	-0.86051230195293	0.300066058127194
Prupe.4G166000_v2.0.a1	0.000544724086175252	-1.10760858221415	0.284787096120427
Prupe.4G169000_v2.0.a1	0.00110661761226477	-0.496750101236393	0.129315058793267
Prupe.4G169600_v2.0.a1	0.0149053649120079	-0.156259402829112	0.301307702659187
Prupe.4G171100_v2.0.a1	0.0137748235330132	-0.411690695624586	0.138112755683844
Prupe.4G171400_v2.0.a1	0.0353689009513449	-0.551536367636149	0.243176002425878
Prupe.4G177100_v2.0.a1	0.00127806707044431	-0.542598552495348	0.143953016914945
Prupe.4G177700_v2.0.a1	0.0378266725609919	0.695984843566386	0.328765256010502
Prupe.4G179800_v2.0.a1	0.02574960525008	-0.758609247250964	0.323835634899075
Prupe.4G183700_v2.0.a1	8.61520300541266e-08	4.10635481894324	0.69609159492531
Prupe.4G184500_v2.0.a1	0.000682809639093275	-0.772206226107892	0.199460426045489
Prupe.4G185000_v2.0.a1	0.00406421079637443	1.27526727886647	0.403789557305326
Prupe.4G185300_v2.0.a1	0.0482952245049492	-0.447687961377896	0.201925097194796
Prupe.4G186300_v2.0.a1	0.00753022268978034	-0.874307545412005	0.297955039389871
Prupe.4G192800_v2.0.a1	0.00738529208536879	-0.469134236597413	0.147414425144732
Prupe.4G197100_v2.0.a1	2.78436539684693e-05	0.618380365426805	0.129107207748735
Prupe.4G197600_v2.0.a1	0.00983562295396527	0.672767590534617	0.230673252159539
Prupe.4G200000_v2.0.a1	0.0274894952223751	1.12567573139833	0.519251748157398
Prupe.4G210600_v2.0.a1	0.026885553528236	-0.525886774742674	0.212667611297267
Prupe.4G213800_v2.0.a1	0.00298981504868047	-0.614849392700326	0.179020983815352
Prupe.4G215700_v2.0.a1	0.0199226344639242	-0.744756950382197	0.29601469928852
Prupe.4G216300_v2.0.a1	0.0106676103261729	-0.894395196575211	0.321535372599843
Prupe.4G216800_v2.0.a1	0.014006204960137	-0.782329706259712	0.289951730455358
Prupe.4G220500_v2.0.a1	0.00195828280629662	0.667528601978776	0.187549009928664
Prupe.4G222300_v2.0.a1	0.000822581816749478	-0.421771312889318	0.105378208627349
Prupe.4G225600_v2.0.a1	0.0281856408494958	0.640189283795351	0.270571058849956
Prupe.4G226000_v2.0.a1	2.1865040230971e-07	1.05089473812176	0.183911793239651
Prupe.4G226100_v2.0.a1	0.00317029141391318	1.28036614270675	0.395066521113303
Prupe.4G226200_v2.0.a1	6.24666678406663e-10	2.37204355334629	0.353908069706612
Prupe.4G226400_v2.0.a1	8.2646242155142e-06	1.74991198229455	0.354152554835549
Prupe.4G231700_v2.0.a1	0.0199122419339973	0.357386948926033	0.123524831765351
Prupe.4G235300_v2.0.a1	0.026991005857203	0.783206807451493	0.339454869389613
Prupe.4G243300_v2.0.a1	0.0492343650365379	0.337791708877468	0.138802184772485
Prupe.4G244100_v2.0.a1	0.00290569590555708	-1.14717505256907	0.348449189666887
Prupe.4G248000_v2.0.a1	0.0413345859393463	-0.630253005726052	0.300232983007756
Prupe.4G248200_v2.0.a1	6.66781566097211e-06	0.901525106537563	0.1786510146837
Prupe.4G250700_v2.0.a1	0.00760201178599164	-0.59906140976711	0.195218308749958
Prupe.4G254800_v2.0.a1	0.0320862983044272	0.433509858231585	0.172271436373364
Prupe.4G263100_v2.0.a1	0.00896476235506163	-1.19100628604255	0.420490115290685
Prupe.4G263200_v2.0.a1	0.0109109008942445	0.759268464295306	0.271909242350716
Prupe.4G266900_v2.0.a1	0.0282395527687466	0.056037919108686	0.185381374103652
Prupe.4G267400_v2.0.a1	0.0020909512979446	0.726200328099845	0.207445292902571
Prupe.4G270800_v2.0.a1	0.0289107271739056	-0.247120149116615	0.0847621782930759
Prupe.4G273600_v2.0.a1	0.00505394157283405	0.684124341231132	0.213480656472877
Prupe.4G273900_v2.0.a1	0.0228280553745983	-0.611216640092648	0.244788724864204
Prupe.4G285900_v2.0.a1	3.19392733048983e-05	-0.452262250920807	0.0937804260075912
Prupe.5G000700_v2.0.a1	0.000883736026107755	2.53315159396318	0.687072511873809
Prupe.5G001000_v2.0.a1	0.0085720090533631	-1.09705778475231	0.385822973004485
Prupe.5G005500_v2.0.a1	0.0202633340426181	0.341797585934971	0.117162047457147
Prupe.5G006100_v2.0.a1	0.012722366822729	-0.827941198609163	0.304826418328311
Prupe.5G011200_v2.0.a1	0.0245406270316016	0.643466572118548	0.262497907541346
Prupe.5G011800_v2.0.a1	0.000244624422471671	-1.22232272952619	0.299370562210491
Prupe.5G013100_v2.0.a1	2.62118770902338e-06	-1.93861790315211	0.372867668727045
Prupe.5G013200_v2.0.a1	0.0427001831572414	0.462087065518821	0.202847371635999
Prupe.5G015300_v2.0.a1	0.0285094312546617	-0.43476236324352	0.172895107821762
Prupe.5G018500_v2.0.a1	0.0393799200095457	-0.481275148099188	0.209334822108997
Prupe.5G035100_v2.0.a1	0.00892405111886362	-1.03421483258553	0.364083877366512
Prupe.5G040200_v2.0.a1	0.0368069015032029	-0.603110195479063	0.271406419665624
Prupe.5G043000_v2.0.a1	0.0123522917033778	-0.534453865964479	0.185175831074458
Prupe.5G052600_v2.0.a1	0.0493776597876351	1.21549783268663	0.744662627473085
Prupe.5G057900_v2.0.a1	0.000384532381316438	-1.56923750160468	0.397400541790379
Prupe.5G066000_v2.0.a1	0.023491496881268	0.513653542359669	0.198072802768885
Prupe.5G072600_v2.0.a1	0.0196113519079445	-0.419593138665539	0.14974329064144
Prupe.5G073900_v2.0.a1	0.0229203710794361	-0.396814085836709	0.143877130722911
Prupe.5G075000_v2.0.a1	0.0363549746460801	0.436227794595033	0.17935977053036
Prupe.5G092600_v2.0.a1	9.340366160342e-06	-0.704401701498918	0.141086646556505
Prupe.5G093400_v2.0.a1	1.06860786469965e-07	3.54130415960476	0.606713202332539
Prupe.5G096400_v2.0.a1	5.8559315900019e-06	-0.681609298433301	0.133306739812588
Prupe.5G097700_v2.0.a1	0.000927366793956954	-0.698359749075576	0.185315431551491
Prupe.5G104300_v2.0.a1	0.0180469674167677	-0.659929225801871	0.251991436227696
Prupe.5G107400_v2.0.a1	0.000287653562175534	-0.829456944375243	0.201462047558914
Prupe.5G109000_v2.0.a1	0.036398901420803	-1.13500827989409	0.586850078287811
Prupe.5G109300_v2.0.a1	0.0384589017578635	-0.393541394518031	0.159890301661737
Prupe.5G112000_v2.0.a1	0.0121260048412769	0.559148587204531	0.194866197787275
Prupe.5G117600_v2.0.a1	0.0378266725609919	-0.660042709142853	0.311570382053078
Prupe.5G120000_v2.0.a1	0.00448207648269201	-1.10690741213759	0.353095235862455
Prupe.5G123200_v2.0.a1	0.0229347497141041	-0.485036504325789	0.184128639399889
Prupe.5G124400_v2.0.a1	0.0339425959513553	0.835085716095484	0.392959389130731
Prupe.5G125900_v2.0.a1	0.0250353183565581	-0.804153625444319	0.344852952074552
Prupe.5G128700_v2.0.a1	0.0349630806148846	0.506205317186092	0.214968007987189
Prupe.5G137200_v2.0.a1	0.0407212670281252	-0.662042296779275	0.318990557583108
Prupe.5G139100_v2.0.a1	0.00892405111886362	-0.841528560567656	0.291797125524196
Prupe.5G139300_v2.0.a1	1.17065567041611e-07	-4.9457714349978	0.843514443771791
Prupe.5G143600_v2.0.a1	0.0485560668451809	-0.298715282984168	0.123958020113317
Prupe.5G143700_v2.0.a1	0.018325492150239	-0.673205075526015	0.259367316061769
Prupe.5G145400_v2.0.a1	0.0153725514529418	1.27472864524696	0.503635533299129
Prupe.5G145500_v2.0.a1	0.0095652247102531	0.642848702994972	0.218153471912566
Prupe.5G145600_v2.0.a1	2.39154673866864e-06	1.57129146533511	0.299483899077905
Prupe.5G152400_v2.0.a1	0.0470641987831948	0.523387097874347	0.246182180530417
Prupe.5G152800_v2.0.a1	8.44714449172806e-05	0.746418683565301	0.166720846046785
Prupe.5G154700_v2.0.a1	0.00690153583905116	-1.30667757719745	0.445466397914205
Prupe.5G164000_v2.0.a1	0.0126816649122829	-0.619001764419355	0.219469607462239
Prupe.5G166300_v2.0.a1	5.97185559162727e-05	-0.568264816719547	0.123008281420783
Prupe.5G169700_v2.0.a1	0.0393860795922829	-0.401427707842632	0.165185209866598
Prupe.5G171700_v2.0.a1	0.0196113519079445	0.891473306480151	0.36180515387555
Prupe.5G172600_v2.0.a1	0.00206103920888172	-0.57107106621539	0.159595457398185
Prupe.5G173800_v2.0.a1	0.00298981504868047	-0.692889810520338	0.203891548227382
Prupe.5G178400_v2.0.a1	0.00271393808746168	-0.668513415835012	0.19466505611501
Prupe.5G179800_v2.0.a1	0.0317204782365474	0.355162409948531	0.133756430874488
Prupe.5G185200_v2.0.a1	0.000200912353505611	-0.749895662019474	0.177684104311398
Prupe.5G188100_v2.0.a1	3.01692596653613e-16	3.96045447352929	0.453587271166716
Prupe.5G197500_v2.0.a1	0.00204264765476982	0.583863810613968	0.163029575590865
Prupe.5G199200_v2.0.a1	0.0167675443978545	-0.337935169452981	0.112235466522706
Prupe.5G201600_v2.0.a1	0.000269301061967159	-0.546601400769655	0.129260792688295
Prupe.5G202800_v2.0.a1	0.0422401486155613	-0.568598217621524	0.266706500548399
Prupe.5G203000_v2.0.a1	0.0437154757197486	-0.583178664260002	0.277860967910121
Prupe.5G205300_v2.0.a1	0.027397104677	0.322085137552049	0.113473168180037
Prupe.5G210400_v2.0.a1	0.0263276807770286	-0.599388886783153	0.246663443679383
Prupe.5G215800_v2.0.a1	0.04079549917827	-0.286071920708809	0.111140963989814
Prupe.5G216800_v2.0.a1	0.0425681499641424	0.351908931214715	0.141692082968765
Prupe.5G217300_v2.0.a1	0.00194359113269512	0.737074426255181	0.208008150746676
Prupe.5G232900_v2.0.a1	0.0245406270316016	-0.639614535447443	0.261423649759087
Prupe.5G234700_v2.0.a1	0.0186728234148123	0.552992713547937	0.205891948126997
Prupe.5G234800_v2.0.a1	0.000101716470574251	-0.517702398116824	0.114602313843136
Prupe.5G236300_v2.0.a1	0.0366075248421762	0.614765622425677	0.277682613174847
Prupe.5G236900_v2.0.a1	0.00161303749377055	-0.754312128839168	0.211710214259029
Prupe.5G244500_v2.0.a1	0.00039750765786983	-0.788648735195632	0.195735639847295
Prupe.6G001800_v2.0.a1	0.00579503023765729	0.541407159331017	0.167468078147935
Prupe.6G002500_v2.0.a1	0.0229347497141041	0.342950756350139	0.121041293366429
Prupe.6G022800_v2.0.a1	0.00785141455510352	-0.414008339259422	0.128314760628196
Prupe.6G023400_v2.0.a1	0.022066359290098	-0.849457527358464	0.351389664081307
Prupe.6G026200_v2.0.a1	0.0219884227284766	-0.690772631740943	0.27667439306361
Prupe.6G032200_v2.0.a1	0.00112392177366362	-0.634339239964501	0.169122822517155
Prupe.6G033900_v2.0.a1	0.0375726957092358	-0.601074514079826	0.277073236019147
Prupe.6G039200_v2.0.a1	0.00990159451919448	-0.509308052965003	0.168913228355634
Prupe.6G040000_v2.0.a1	0.000897694994031566	1.74334468443926	0.471712459727677
Prupe.6G043200_v2.0.a1	0.006433149120179	-0.677590462760818	0.218014494973107
Prupe.6G043300_v2.0.a1	1.06860786469965e-07	-0.770985623372987	0.13103722335478
Prupe.6G050300_v2.0.a1	0.00726960884067571	1.0522419932157	0.357018087641602
Prupe.6G053400_v2.0.a1	0.000127464204770049	-0.721029775510613	0.164616395549664
Prupe.6G060700_v2.0.a1	0.0476755398797601	0.391310936018384	0.168336695908366
Prupe.6G061000_v2.0.a1	0.0421515516751085	0.356178263020513	0.143498727471771
Prupe.6G062200_v2.0.a1	0.0322691680196681	-0.909530981429358	0.430537424227065
Prupe.6G062600_v2.0.a1	3.70392307077189e-06	0.969357413333539	0.187357082373559
Prupe.6G062800_v2.0.a1	0.00090415231325139	-0.459265188828446	0.115300276176223
Prupe.6G068900_v2.0.a1	4.43292612170813e-06	0.682679056678293	0.131794516459995
Prupe.6G071900_v2.0.a1	0.0358969702020648	-0.351372256869085	0.135790962328339
Prupe.6G078300_v2.0.a1	0.0296144940287302	-0.589339191032468	0.249485454651396
Prupe.6G078400_v2.0.a1	0.000544724086175252	3.42528041257422	0.888212761472199
Prupe.6G084100_v2.0.a1	2.10974742098087e-14	2.91704084712549	0.354991352874051
Prupe.6G084700_v2.0.a1	0.00737228574986818	-0.893182629924653	0.300935993450576
Prupe.6G085300_v2.0.a1	0.0232086137206049	-0.587769581383582	0.232602974145909
Prupe.6G086800_v2.0.a1	0.000427650648998221	-0.988064718609525	0.248881097887784
Prupe.6G090100_v2.0.a1	2.64699034594071e-05	-0.532090801672942	0.110180660731233
Prupe.6G090800_v2.0.a1	0.0317204782365474	0.509013726926665	0.210846485975336
Prupe.6G091600_v2.0.a1	0.017571964982671	-0.300053365558914	0.0981722097253212
Prupe.6G091700_v2.0.a1	0.0147571022014579	-0.440152613572597	0.151141822579994
Prupe.6G094200_v2.0.a1	2.6476374200546e-11	1.27312447107704	0.17689819280567
Prupe.6G095700_v2.0.a1	0.0085720090533631	0.436446428293227	0.13774961102857
Prupe.6G098200_v2.0.a1	0.0393860795922829	-0.378761617345215	0.153428717429071
Prupe.6G101100_v2.0.a1	0.0411063970567145	-0.58305607832491	0.273471683748636
Prupe.6G104300_v2.0.a1	0.037413424572139	-0.489941159423294	0.210012609292199
Prupe.6G106100_v2.0.a1	0.0110254893822271	-0.45912321410227	0.151608104592624
Prupe.6G112800_v2.0.a1	0.00799753456140361	-0.837432740747386	0.286113088666948
Prupe.6G113100_v2.0.a1	4.91516213295374e-06	-0.861357628423101	0.168593088552856
Prupe.6G116900_v2.0.a1	0.0095652247102531	-0.425737200039458	0.136163822010191
Prupe.6G117100_v2.0.a1	0.0255060503316037	0.430350913484688	0.161855361877396
Prupe.6G119200_v2.0.a1	0.0247938952199296	-0.438192919206607	0.166072155993378
Prupe.6G126900_v2.0.a1	0.00491044955771171	0.606665366721282	0.186445566520395
Prupe.6G127400_v2.0.a1	0.0450434728191739	-0.46375521061074	0.205682386634173
Prupe.6G135600_v2.0.a1	1.20122460441928e-16	2.70065028557792	0.306258780130881
Prupe.6G135900_v2.0.a1	0.0353689009513449	0.274740783329055	0.0980207436358153
Prupe.6G137000_v2.0.a1	0.0177561244299527	0.400641425931224	0.138878648401807
Prupe.6G138000_v2.0.a1	0.0315689133559316	1.64470344818821	0.828258828857061
Prupe.6G140900_v2.0.a1	0.00397658641327878	0.806809809274349	0.248003479564898
Prupe.6G146800_v2.0.a1	0.0484310358336507	-0.0906515586052019	0.208117180171539
Prupe.6G147500_v2.0.a1	0.0154032496160583	2.07863307003109	0.813967996810429
Prupe.6G150800_v2.0.a1	0.0189305648899689	-0.74343481961908	0.291425428716081
Prupe.6G151100_v2.0.a1	0.0190539327168766	-1.67986037126133	0.701703519227384
Prupe.6G151700_v2.0.a1	0.0131993508504654	0.51065219894141	0.176280687166602
Prupe.6G152000_v2.0.a1	0.0395662815014515	-0.608435310125331	0.283929167661288
Prupe.6G153600_v2.0.a1	0.0422594622002432	-0.394639162443194	0.164017809535708
Prupe.6G163300_v2.0.a1	0.0210491423590404	0.445856160067747	0.162823654106131
Prupe.6G163400_v2.0.a1	0.0175389845982022	-0.379265136836603	0.122350075017891
Prupe.6G168100_v2.0.a1	0.0143441934598939	-0.609375350710535	0.222137191856138
Prupe.6G169700_v2.0.a1	0.00090415231325139	1.56326752503208	0.421840602664883
Prupe.6G169800_v2.0.a1	0.00932380934340096	2.46991629075501	0.900803191469886
Prupe.6G182600_v2.0.a1	0.0370479820913963	-0.634893559459404	0.286533005738898
Prupe.6G184700_v2.0.a1	0.0216659022093772	-0.654665508101124	0.260288143168415
Prupe.6G185200_v2.0.a1	0.0328886017776107	-0.751494895236981	0.345937036678017
Prupe.6G196900_v2.0.a1	0.0066365112393738	-0.470598493882903	0.148520168516128
Prupe.6G203600_v2.0.a1	0.0331602224860062	-0.461759824860167	0.188677577314471
Prupe.6G212200_v2.0.a1	0.0356645937182513	-0.638658135176856	0.291029988809925
Prupe.6G212500_v2.0.a1	0.0353689009513449	-0.519082726419313	0.223118062082382
Prupe.6G212600_v2.0.a1	0.00674504398269163	-0.677833935284671	0.219521868017072
Prupe.6G213500_v2.0.a1	0.00299297156795597	-0.557233377455134	0.161715026370131
Prupe.6G216100_v2.0.a1	0.0295378510974639	-0.857250895547281	0.391113486741569
Prupe.6G225300_v2.0.a1	0.019721861805992	-0.761854481410012	0.306237187863523
Prupe.6G228200_v2.0.a1	0.0137748235330132	0.819033901088221	0.304616654012129
Prupe.6G229800_v2.0.a1	0.0136745303867105	-0.566779058655346	0.201265741625509
Prupe.6G230600_v2.0.a1	0.000754765903911767	-0.465732173614655	0.11673878674538
Prupe.6G230800_v2.0.a1	0.0432350298853004	0.457650756296507	0.201132490813527
Prupe.6G235600_v2.0.a1	0.0212695076462059	-0.427985653819678	0.155560582154832
Prupe.6G235900_v2.0.a1	0.00451266361276528	0.680055660657615	0.209438338562836
Prupe.6G237100_v2.0.a1	0.0383555277728508	-0.61827594638559	0.290462913617785
Prupe.6G238500_v2.0.a1	6.8466591719552e-06	-0.438670341728433	0.0848030767506278
Prupe.6G239500_v2.0.a1	0.0254744230806681	-0.511165729256136	0.201196146704737
Prupe.6G242600_v2.0.a1	0.0316851347995171	0.520612094247795	0.215162637283312
Prupe.6G247500_v2.0.a1	0.0231396189552344	0.116512272513685	0.235940322641487
Prupe.6G248400_v2.0.a1	0.000114134267343059	-0.846119731609628	0.193206459995083
Prupe.6G252500_v2.0.a1	0.0336517268940925	-0.339716074892458	0.128321946579222
Prupe.6G254400_v2.0.a1	0.00712618608170101	-0.539358636585382	0.171436294077733
Prupe.6G257300_v2.0.a1	0.0121065902196907	-0.378147740768831	0.122386513523199
Prupe.6G261200_v2.0.a1	0.0294547842871715	3.50294083572003	1.49983138422853
Prupe.6G262100_v2.0.a1	0.0450506221837638	0.696405987357141	0.353180276129248
Prupe.6G264000_v2.0.a1	0.00449480348528685	-0.757535899592816	0.235974881848663
Prupe.6G264500_v2.0.a1	0.0146647283703783	-0.789507220262717	0.296496165093349
Prupe.6G268300_v2.0.a1	0.022355661864878	0.414656999304032	0.150517375851769
Prupe.6G273000_v2.0.a1	0.0481906518063882	-0.456713936868725	0.206175663458861
Prupe.6G278000_v2.0.a1	2.98265614672838e-23	2.21470023264518	0.211793327700895
Prupe.6G278100_v2.0.a1	2.55767494642998e-23	2.20787175022781	0.210747021437739
Prupe.6G278700_v2.0.a1	0.000666435633504972	-0.640125970945337	0.163037244265099
Prupe.6G284400_v2.0.a1	3.08447522791173e-07	3.65671935881436	0.649272700961557
Prupe.6G284700_v2.0.a1	0.0320420670454341	-0.664862485716008	0.294262845448234
Prupe.6G288000_v2.0.a1	0.02574960525008	-0.375710700571021	0.137856466674984
Prupe.6G289400_v2.0.a1	0.00674504398269163	-1.72162422644356	0.588308953688087
Prupe.6G290400_v2.0.a1	0.000604081655233125	-0.464214000404837	0.114405064369009
Prupe.6G295100_v2.0.a1	0.0169988147633415	0.990536210407573	0.39208298650398
Prupe.6G295600_v2.0.a1	0.0374358923160406	-0.301812436611352	0.113524482167353
Prupe.6G295900_v2.0.a1	0.0450506221837638	-0.538203244529641	0.252424690037507
Prupe.6G300500_v2.0.a1	0.0370479820913963	-0.510439246851546	0.22214673155208
Prupe.6G303000_v2.0.a1	0.00112392177366362	-0.989272048381501	0.270815842541606
Prupe.6G309400_v2.0.a1	0.0013497835307555	-1.18347637112145	0.331981817516966
Prupe.6G311800_v2.0.a1	0.0295393263378227	-0.377254348572606	0.141358153929628
Prupe.6G313300_v2.0.a1	0.036707488647558	0.590804233429651	0.264228458045314
Prupe.6G314000_v2.0.a1	0.0413457629640726	0.5537310305532	0.254316439015291
Prupe.6G317600_v2.0.a1	0.0189441087960593	-0.327412929274157	0.111169991719136
Prupe.6G320400_v2.0.a1	0.00791152153808862	0.794563595778908	0.267394681924349
Prupe.6G332500_v2.0.a1	0.000457776029678964	0.725235710084861	0.180598389818206
Prupe.6G335400_v2.0.a1	0.0328886017776107	0.487334731444199	0.201543622349315
Prupe.6G336100_v2.0.a1	0.035123585258444	-0.366255950431025	0.145667613819792
Prupe.6G336300_v2.0.a1	0.026240350908543	0.304984611774311	0.106857689720085
Prupe.6G337600_v2.0.a1	0.00675468307805272	-0.50428231219636	0.158287648806034
Prupe.6G340200_v2.0.a1	0.0253219435044481	0.407401842119347	0.15136513099001
Prupe.6G340900_v2.0.a1	0.0170800586431732	0.58982421229676	0.218151776860778
Prupe.6G342800_v2.0.a1	0.00432560999848902	-0.440786131504333	0.128727964474294
Prupe.6G343100_v2.0.a1	0.000463723000060729	-0.655287059273033	0.162722537350583
Prupe.6G343900_v2.0.a1	0.000168111357103086	-1.12152374806483	0.264984714982571
Prupe.6G349300_v2.0.a1	0.0175028554274744	0.404503498341873	0.140857475815182
Prupe.6G349800_v2.0.a1	0.00224364065655575	-0.633839796244022	0.180631489411318
Prupe.6G351300_v2.0.a1	0.00762634606953544	1.02902237149536	0.351339163216845
Prupe.6G356300_v2.0.a1	0.0222260438141423	-0.366088481768173	0.129674258940872
Prupe.6G361600_v2.0.a1	4.56332462427136e-06	-1.04703026560595	0.205187375625811
Prupe.6G363600_v2.0.a1	6.72334185455357e-14	1.1679516149943	0.14490417974023
Prupe.6G363700_v2.0.a1	0.0422594622002432	2.30689216299562	1.42659410454196
Prupe.7G004200_v2.0.a1	0.00101735637292831	-1.15727857234905	0.316084461448336
Prupe.7G012600_v2.0.a1	0.0393799200095457	0.361575599213786	0.144003226495106
Prupe.7G016500_v2.0.a1	0.00051380989970331	-1.03733522749361	0.261173447115296
Prupe.7G024100_v2.0.a1	0.00990159451919448	-0.655327116004202	0.225081190547386
Prupe.7G028700_v2.0.a1	0.0270531267564014	-0.360595752334772	0.132241699922591
Prupe.7G032900_v2.0.a1	0.023478491169673	0.0683622250528486	0.192493739252727
Prupe.7G033000_v2.0.a1	0.00211166988112519	0.0977932429990489	0.216379595146882
Prupe.7G038200_v2.0.a1	7.56362452081914e-05	1.31387744995032	0.296639416723681
Prupe.7G045200_v2.0.a1	0.0264440104155229	-1.32518329692192	0.603070282128948
Prupe.7G047900_v2.0.a1	0.000370477930600796	1.48202143741358	0.372032871615977
Prupe.7G048000_v2.0.a1	1.26272016016869e-13	3.8641189440948	0.485099594745746
Prupe.7G050400_v2.0.a1	4.79476330910132e-05	1.16895481296859	0.256440972574386
Prupe.7G052400_v2.0.a1	0.00475335663793631	1.59672963005965	0.519609390558641
Prupe.7G053100_v2.0.a1	0.0081152780261869	-0.257112278955241	0.0745112128530208
Prupe.7G053600_v2.0.a1	0.0416332716383026	0.408366539607967	0.171220012947057
Prupe.7G058400_v2.0.a1	0.0422594622002432	0.344380150963306	0.137744376036531
Prupe.7G058900_v2.0.a1	0.00695508699507885	-0.564809010017008	0.181645764286771
Prupe.7G060900_v2.0.a1	0.0460788704069123	0.305397863076019	0.120107238817162
Prupe.7G061500_v2.0.a1	0.00114268514314076	-0.865425236636103	0.235677265683633
Prupe.7G066800_v2.0.a1	0.00352919130699355	0.587241650578173	0.173581052298099
Prupe.7G068300_v2.0.a1	0.0055322449505438	0.667040542596451	0.210160079003439
Prupe.7G070500_v2.0.a1	0.0231376102998149	0.438381353507283	0.162798253977945
Prupe.7G070600_v2.0.a1	0.0127002314811011	0.570667387580398	0.199832890340166
Prupe.7G073700_v2.0.a1	0.0463964760800657	0.772122620877833	0.407784764554956
Prupe.7G078400_v2.0.a1	0.00087775307523699	0.750874843189398	0.197148891011831
Prupe.7G078500_v2.0.a1	0.023491496881268	0.463001247012717	0.174629031394545
Prupe.7G081600_v2.0.a1	0.0332492964740503	0.487827654004687	0.202365825364679
Prupe.7G082800_v2.0.a1	0.000621248151209746	-0.564167407602883	0.14168109490351
Prupe.7G084000_v2.0.a1	0.000168111357103086	6.49196141977668	1.55941709420762
Prupe.7G085400_v2.0.a1	0.0182666306853511	-0.401265441899371	0.138707381165843
Prupe.7G089000_v2.0.a1	0.000193032462836467	-0.793378067764431	0.186990427248919
Prupe.7G090600_v2.0.a1	0.000688124476853256	-0.869327461496356	0.22590955802141
Prupe.7G093400_v2.0.a1	0.0397682665000071	-0.9341842876549	0.481137306153632
Prupe.7G093500_v2.0.a1	0.000245707499018008	-0.514602385311088	0.120334171229628
Prupe.7G095200_v2.0.a1	0.00515804901897224	0.589563468236227	0.181589491044987
Prupe.7G098200_v2.0.a1	0.0121952663288863	-0.647346871495429	0.228624105361476
Prupe.7G100300_v2.0.a1	0.0356645937182513	-0.40985617319565	0.165400475394256
Prupe.7G102000_v2.0.a1	0.0322675776144355	0.122935991232917	0.242982347332787
Prupe.7G104600_v2.0.a1	0.0417104792938041	-0.473548395423829	0.208838095573723
Prupe.7G117200_v2.0.a1	0.00168852610746054	0.904906916596544	0.255702300741791
Prupe.7G118900_v2.0.a1	0.021510949479511	-0.545571834494783	0.207769875259145
Prupe.7G123500_v2.0.a1	0.0328886017776107	0.386128088669692	0.149592852023452
Prupe.7G124700_v2.0.a1	0.0307093832674305	-0.312588281546537	0.113512739315491
Prupe.7G125900_v2.0.a1	0.0020909512979446	-1.03253792152461	0.301619026678616
Prupe.7G131800_v2.0.a1	0.0229203710794361	-0.601824409701576	0.239305520046845
Prupe.7G132800_v2.0.a1	0.00448207648269201	0.158107404517182	0.310812312002806
Prupe.7G138500_v2.0.a1	0.00204264765476982	-0.598611865927467	0.168161920301977
Prupe.7G145100_v2.0.a1	0.000130350039681654	-0.665761461731315	0.151775360327026
Prupe.7G148200_v2.0.a1	3.15579355168292e-06	-0.564941536234828	0.106803151856883
Prupe.7G152700_v2.0.a1	0.0252505825783903	-0.504762614636235	0.20342781615309
Prupe.7G153300_v2.0.a1	0.0312365397884837	-0.741441735306688	0.335098027999106
Prupe.7G160000_v2.0.a1	0.000136119045754426	1.83338204537593	0.430864621021963
Prupe.7G162500_v2.0.a1	0.02574960525008	3.06040197581205	1.48530444413754
Prupe.7G164100_v2.0.a1	0.0253219435044481	0.546861716167975	0.218319848682747
Prupe.7G167500_v2.0.a1	0.0485560668451809	-0.453082574078842	0.205799466652752
Prupe.7G168200_v2.0.a1	0.0162421803975231	-0.763432986609499	0.292229613175709
Prupe.7G169800_v2.0.a1	0.0145582588244416	-0.807239904647909	0.304641509027601
Prupe.7G170500_v2.0.a1	0.00976458834742844	-0.361555007667722	0.112918083218936
Prupe.7G170700_v2.0.a1	0.00144155590802915	-0.950778096204564	0.265700810596334
Prupe.7G175100_v2.0.a1	0.000215751888324888	-0.924483191681344	0.222064752533191
Prupe.7G177800_v2.0.a1	3.57441554864872e-06	-1.19744789418797	0.231185480981847
Prupe.7G180700_v2.0.a1	4.81046080190918e-11	1.0896980383868	0.153111915879482
Prupe.7G181400_v2.0.a1	0.025929184778224	-0.61867546576968	0.255370490480509
Prupe.7G187000_v2.0.a1	0.0349251484855945	-0.542385293800894	0.235388315572955
Prupe.7G190300_v2.0.a1	0.00124839979822088	-1.21723859113651	0.337412566326184
Prupe.7G191700_v2.0.a1	3.30036733348039e-05	8.11411111608806	2.76779786922748
Prupe.7G194300_v2.0.a1	0.027342410950896	0.499839368050388	0.197527451060966
Prupe.7G200000_v2.0.a1	1.35996591500811e-05	-0.886551927222675	0.181977123801074
Prupe.7G202600_v2.0.a1	0.0295753398184949	-0.561898575875655	0.235497451875964
Prupe.7G206100_v2.0.a1	0.0195755633398247	-0.459349233968534	0.166948728851601
Prupe.7G210800_v2.0.a1	0.0286350861216598	0.0566544557497296	0.1856443328662
Prupe.7G211000_v2.0.a1	0.0105793852173312	0.452486025853726	0.14772866356176
Prupe.7G213500_v2.0.a1	0.0407212670281252	-0.65915027547868	0.314942817941809
Prupe.7G214800_v2.0.a1	0.0157076408641971	0.471642864595112	0.165523302217373
Prupe.7G219100_v2.0.a1	0.0104550299704604	-0.660481408622868	0.228792698436625
Prupe.7G219300_v2.0.a1	0.00161000773802239	-0.846749715624004	0.23754912147699
Prupe.7G221700_v2.0.a1	0.00750484494292854	-0.5656064092875	0.182526193813845
Prupe.7G222700_v2.0.a1	0.00200269222025666	-0.664848561991712	0.187749362691328
Prupe.7G228100_v2.0.a1	0.0225330549833649	-1.15208801212973	0.502362788774065
Prupe.7G229300_v2.0.a1	0.0168482648552123	-1.00710676376311	0.39967458388747
Prupe.7G232200_v2.0.a1	0.0294547842871715	-0.498705552209487	0.202776208223595
Prupe.7G233900_v2.0.a1	0.00520282398225556	-0.505314598208238	0.153319900113135
Prupe.7G234300_v2.0.a1	0.0462002759507672	-0.532983285634834	0.251505693835734
Prupe.7G234600_v2.0.a1	0.047020569774894	-0.512524268783624	0.243782028688911
Prupe.7G237200_v2.0.a1	0.00454011270819595	-0.792130082472825	0.248402651913683
Prupe.7G240000_v2.0.a1	0.0149053649120079	-0.486417479738767	0.169019847388775
Prupe.7G240900_v2.0.a1	0.0055322449505438	0.786561829148737	0.251240904028104
Prupe.7G241800_v2.0.a1	1.33183515001498e-05	-1.42585013016513	0.295113106105486
Prupe.7G244300_v2.0.a1	0.0231376102998149	-0.521912377358613	0.203039145436863
Prupe.7G246400_v2.0.a1	2.20939621693988e-08	-1.4634413286492	0.239571208458337
Prupe.7G247900_v2.0.a1	0.00882186126176441	2.45656575404057	0.855683369534086
Prupe.7G248200_v2.0.a1	0.00114888180703911	-1.04448573367869	0.287379224290324
Prupe.7G250100_v2.0.a1	0.0436900850361628	-0.473262484647771	0.212013826568492
Prupe.7G250800_v2.0.a1	0.00935336939012628	-1.07977791249131	0.385134650412367
Prupe.7G252300_v2.0.a1	0.033216217532455	-0.255260773462617	0.090034596957394
Prupe.7G257500_v2.0.a1	0.0279736910982889	0.444454568943036	0.172504338363964
Prupe.7G259400_v2.0.a1	2.01856351191306e-05	-1.01258079637886	0.212182251411473
Prupe.7G263100_v2.0.a1	0.0240142394670808	-0.59066973848604	0.236323976186
Prupe.7G266800_v2.0.a1	0.000157477797296681	-0.980190415070018	0.229542485119169
Prupe.7G267000_v2.0.a1	0.00018972619615979	-0.437085972478179	0.0994073614803663
Prupe.7G267200_v2.0.a1	0.00608518735205853	0.48844582452092	0.150161759964623
Prupe.7G268800_v2.0.a1	0.023913044049548	-0.306483444961776	0.110081402803894
Prupe.7G270800_v2.0.a1	0.0327929359353516	0.430792415431168	0.17145138723333
Prupe.7G271400_v2.0.a1	0.0341714039938993	-0.881633936137799	0.423246572733475
Prupe.8G005400_v2.0.a1	0.0252439713395745	-0.615157669032048	0.251099792876354
Prupe.8G019100_v2.0.a1	0.0472966358903211	0.704304277678297	0.365028592027353
Prupe.8G019200_v2.0.a1	4.14849698191929e-08	-0.993227637114336	0.164593734612057
Prupe.8G022500_v2.0.a1	0.00591549029750739	-0.662558252180457	0.209997007414599
Prupe.8G023100_v2.0.a1	0.0268408738060535	1.16806066520446	0.528284282411324
Prupe.8G032400_v2.0.a1	5.884491721117e-07	-0.700250254168403	0.125457614577052
Prupe.8G034100_v2.0.a1	0.000315950120442934	-0.403553624943755	0.0940422724969731
Prupe.8G034700_v2.0.a1	0.00090415231325139	3.5781417003928	0.896499505753375
Prupe.8G036200_v2.0.a1	0.00691119783956313	0.490659446664063	0.152608976917634
Prupe.8G036800_v2.0.a1	0.00312943135510774	0.53395510591639	0.154323345992928
Prupe.8G038200_v2.0.a1	0.0464825421534993	3.81305056456436	2.19714201873864
Prupe.8G043300_v2.0.a1	0.0158394986982235	0.451954260851956	0.157548740568656
Prupe.8G043500_v2.0.a1	0.0476679219274476	0.547889704615566	0.262035326555854
Prupe.8G045400_v2.0.a1	0.0146708754267957	1.19495062994858	0.465465749677818
Prupe.8G053500_v2.0.a1	0.0190908108335979	-0.429658147949907	0.154316868501608
Prupe.8G056100_v2.0.a1	0.000925807585543928	-0.755634016820075	0.200353424750763
Prupe.8G058900_v2.0.a1	0.00357407505464217	-0.625558297756788	0.18605222944074
Prupe.8G062200_v2.0.a1	0.0101136247998268	-0.496358912296155	0.162352612323795
Prupe.8G062900_v2.0.a1	0.0213143285655044	-0.785221697184903	0.320299422657842
Prupe.8G064100_v2.0.a1	0.00508824655443611	-0.949747453519061	0.305338403751736
Prupe.8G066000_v2.0.a1	1.3132856352123e-06	3.18095260847451	0.591926467136905
Prupe.8G067800_v2.0.a1	0.0466633042822505	-0.110171369509203	0.226868906953748
Prupe.8G070200_v2.0.a1	0.0279736910982889	0.356541807982831	0.131011454741129
Prupe.8G077900_v2.0.a1	0.0222118623605224	0.361112956625757	0.127322936403316
Prupe.8G078700_v2.0.a1	0.0320420670454341	-0.529909808140096	0.222644282567988
Prupe.8G081700_v2.0.a1	0.00297750574760855	-0.440150968652362	0.123840167322867
Prupe.8G083100_v2.0.a1	2.50051479051949e-09	-1.08199620452105	0.166194384199391
Prupe.8G086300_v2.0.a1	0.000175646672981646	-0.473164660291784	0.107565852046535
Prupe.8G088200_v2.0.a1	0.00203326177179036	0.87843704525704	0.252229773011064
Prupe.8G092600_v2.0.a1	0.013317626293878	0.13315969301819	0.261274823918406
Prupe.8G096200_v2.0.a1	0.0167552366592782	1.74490070163844	0.712014753834208
Prupe.8G101500_v2.0.a1	0.0179084948842346	-0.742531685935512	0.292264472066365
Prupe.8G104600_v2.0.a1	0.0110254893822271	0.556820730948775	0.188858117867885
Prupe.8G106200_v2.0.a1	0.0316762069209574	1.63822584966699	0.798446959357308
Prupe.8G110200_v2.0.a1	0.0115695498066778	0.443495983597838	0.146183704289852
Prupe.8G111600_v2.0.a1	0.0451971227691679	-0.660602280632711	0.332620687610055
Prupe.8G116200_v2.0.a1	1.19894427869302e-05	-0.69306880341902	0.1407938434236
Prupe.8G116700_v2.0.a1	0.0372420789784374	0.541605018294218	0.237780864572383
Prupe.8G123800_v2.0.a1	3.33942981202888e-06	0.835793020024426	0.160353856970255
Prupe.8G125700_v2.0.a1	0.00782351312594829	-0.616744231586817	0.202054186668209
Prupe.8G127500_v2.0.a1	0.02574960525008	-0.696841918276198	0.294406232417273
Prupe.8G127600_v2.0.a1	0.0320858093801801	-0.334889141244526	0.12578276995623
Prupe.8G137400_v2.0.a1	0.0380494673320688	0.635202167024698	0.292801229327401
Prupe.8G137900_v2.0.a1	0.0058961339250998	-0.65961328334225	0.209514488830381
Prupe.8G142400_v2.0.a1	0.0212007109227249	-0.58208060330055	0.224796575278887
Prupe.8G145800_v2.0.a1	0.0459819496578213	-0.500653491985615	0.231490659698326
Prupe.8G149100_v2.0.a1	4.19459735053029e-05	-1.28595553748413	0.280919251441164
Prupe.8G150200_v2.0.a1	0.0222118623605224	-0.803212831682451	0.332193987487857
Prupe.8G150600_v2.0.a1	4.37697567640526e-10	3.33152824868884	0.490757283690977
Prupe.8G152100_v2.0.a1	0.0195755633398247	-0.536812796548281	0.203403747923448
Prupe.8G159400_v2.0.a1	0.0246544930473672	0.404217936122043	0.148658316187137
Prupe.8G161600_v2.0.a1	0.0231149175991251	-0.425937723974081	0.157926996176723
Prupe.8G165100_v2.0.a1	0.0389229430885761	-0.463262734463045	0.196657053189222
Prupe.8G170600_v2.0.a1	0.00983642137914277	-0.378126150127995	0.120167475526528
Prupe.8G172900_v2.0.a1	0.00211166988112519	-1.20352052321924	0.354698049074726
Prupe.8G173400_v2.0.a1	0.000621248151209746	2.29238420409843	0.604270794434634
Prupe.8G173500_v2.0.a1	0.00980704191572714	0.802609963483401	0.279722700638532
Prupe.8G174500_v2.0.a1	2.94301083679775e-05	-1.28203911350462	0.27551747718588
Prupe.8G179300_v2.0.a1	0.0173071651306483	-0.680577348827112	0.259737901148596
Prupe.8G190900_v2.0.a1	0.0186883531590584	0.181326746128103	0.368008825320245
Prupe.8G193500_v2.0.a1	0.033216217532455	-0.3471335197733	0.135123549804387
Prupe.8G195900_v2.0.a1	0.00960799945154049	-0.862498636652709	0.303122902868905
Prupe.8G196200_v2.0.a1	0.048578861286225	-0.367300855355064	0.15745064205076
Prupe.8G196600_v2.0.a1	0.00716942728082839	0.84515980692615	0.281509380438643
Prupe.8G196800_v2.0.a1	0.0327929359353516	-1.33668976888997	0.6765930163253
Prupe.8G197500_v2.0.a1	0.00747174715331281	-2.02176105197189	0.703913741937349
Prupe.8G209100_v2.0.a1	0.000678613815122642	-0.385325473198548	0.0941271247875723
Prupe.8G210000_v2.0.a1	0.0323799445974629	-0.477486688807866	0.196064779517581
Prupe.8G212600_v2.0.a1	0.00709182470812582	-0.560705282475183	0.179143588124852
Prupe.8G216200_v2.0.a1	0.0265301843783451	1.36495962721922	0.633474649174763
Prupe.8G217300_v2.0.a1	0.0417073873953408	1.38827847667063	0.755950314507436
Prupe.8G221700_v2.0.a1	0.0404693653814859	-0.697005934112211	0.33774865966082
Prupe.8G227600_v2.0.a1	0.0393860795922829	0.40810898434114	0.168376300038211
Prupe.8G228800_v2.0.a1	0.0292919452030295	0.537878037340168	0.221238610666341
Prupe.8G234000_v2.0.a1	0.0402541970756765	-1.06894156407181	0.557296116568075
Prupe.8G234500_v2.0.a1	0.00737228574986818	-0.682071371984415	0.224323882865064
Prupe.8G238000_v2.0.a1	0.0147571022014579	2.00709120093524	0.787306951225368
Prupe.8G239600_v2.0.a1	0.000185161517060496	0.94928314728883	0.22445876094384
Prupe.8G242600_v2.0.a1	0.034262728234501	-0.423954678683361	0.171184724928992
Prupe.8G242800_v2.0.a1	0.00166746889591736	-0.887899877968429	0.251817860512447
Prupe.8G246000_v2.0.a1	0.000707351444737385	0.677257590939231	0.174075061834411
Prupe.8G249500_v2.0.a1	0.0450506221837638	-0.525559587168186	0.244323209124729
Prupe.8G253400_v2.0.a1	0.00591549029750739	0.485421249263669	0.148536281233389
Prupe.8G256900_v2.0.a1	2.52835695483148e-06	-0.768376807794143	0.146317515242705
Prupe.8G258700_v2.0.a1	0.0109109008942445	-0.50821382541463	0.170432116966881
Prupe.8G260500_v2.0.a1	0.0212568445883004	-0.296625429838692	0.0996006130073984
Prupe.8G261200_v2.0.a1	0.0286728071071622	0.438728173612565	0.16961503841825
Prupe.8G261600_v2.0.a1	0.0349251484855945	-0.438702748836443	0.179282934551445
Prupe.8G264100_v2.0.a1	0.045696934709445	-0.80301714376963	0.4300280709184
Prupe.8G266400_v2.0.a1	0.00198610781194813	-0.523335116837118	0.144406742992286
Prupe.8G267100_v2.0.a1	0.0216659022093772	-0.454329117769259	0.168087997210158
Prupe.8G268500_v2.0.a1	0.00716942728082839	-0.609271328641853	0.197197028226393
Prupe.8G270100_v2.0.a1	0.0440655196905834	0.350288421131287	0.142094058665123
Prupe.8G270300_v2.0.a1	0.0294547842871715	-0.470617314452951	0.187870826314057
Prupe.8G270600_v2.0.a1	0.00815255302260034	-0.54989163283511	0.178970872620818
Prupe.I000500_v2.0.a1	0.0216068679082242	0.931865601423569	0.388136144112999
Prupe.I001000_v2.0.a1	3.17772856373469e-13	2.61451299903483	0.335200152896235

## Sheet: Long graft vs Short graft
Table S1: Differentially expressed genes in the various conditions tested.
gene	padj	lfcShrunk	lfcShrunkSE
Prupe.1G002900_v2.0.a1	0.0242420440364561	-0.704669835048798	0.263543454645357
Prupe.1G003000_v2.0.a1	0.00397450062633556	-1.02728543530642	0.297021041681051
Prupe.1G011600_v2.0.a1	7.90308145916368e-08	-1.48751840405115	0.241970976060245
Prupe.1G021800_v2.0.a1	0.000186927969739355	-1.33870221684565	0.29971542703424
Prupe.1G025900_v2.0.a1	7.28603063585028e-09	1.05930686131905	0.158592172400907
Prupe.1G026100_v2.0.a1	1.59686730872685e-09	1.16166260769498	0.167291269738302
Prupe.1G026200_v2.0.a1	4.44864825633165e-10	1.16379009292321	0.161059426223844
Prupe.1G038000_v2.0.a1	0.0375605717979043	-1.280018252877	0.569237527921023
Prupe.1G038800_v2.0.a1	0.0375605717979043	0.577758264340647	0.238027042412006
Prupe.1G041700_v2.0.a1	0.0183885333084056	-0.378495248498116	0.125751574292333
Prupe.1G042400_v2.0.a1	3.15568146976356e-05	0.814235293709255	0.164258888745437
Prupe.1G045100_v2.0.a1	0.026052187093993	-0.282153972895591	0.0942941420459629
Prupe.1G054200_v2.0.a1	0.0364878192652144	-0.613005318838152	0.252793331902802
Prupe.1G075600_v2.0.a1	0.00403755685333136	-0.394835450140968	0.107661387768327
Prupe.1G080700_v2.0.a1	7.26602440620389e-08	-1.96475593805821	0.3173272741201
Prupe.1G084500_v2.0.a1	0.0032423021170907	-0.823045706510346	0.229747256056595
Prupe.1G086000_v2.0.a1	0.0222579236854629	-0.385471334431746	0.132073000682991
Prupe.1G088100_v2.0.a1	0.0395636642219262	0.647975401086505	0.28041073823293
Prupe.1G088600_v2.0.a1	0.00397450062633556	-1.93088311332508	0.559957127456068
Prupe.1G098600_v2.0.a1	0.047372734043916	-0.414201061452963	0.175577635519196
Prupe.1G098900_v2.0.a1	0.00239690513987099	-0.525702024614794	0.137899119758492
Prupe.1G099200_v2.0.a1	0.0320774353447051	-0.346018428267469	0.125636148647913
Prupe.1G102100_v2.0.a1	0.0353195746294597	-0.357062308918033	0.136847815731461
Prupe.1G103600_v2.0.a1	0.0165404580147428	0.736521713349939	0.255367520768342
Prupe.1G114800_v2.0.a1	0.0420592292908852	-0.920304337669076	0.422237193878508
Prupe.1G115100_v2.0.a1	0.0369719073266176	-0.479968831295975	0.191791141734011
Prupe.1G121000_v2.0.a1	0.00308024012014727	0.621517572544131	0.16960895786978
Prupe.1G127200_v2.0.a1	2.68672677282683e-05	-1.14472407657893	0.229499531115009
Prupe.1G127300_v2.0.a1	0.0371985127960227	-0.645555655493263	0.268268483786592
Prupe.1G127600_v2.0.a1	0.0266962397755995	-0.6838138773696	0.261553252451508
Prupe.1G127700_v2.0.a1	0.00036189808787156	-0.702754349809334	0.161082992738438
Prupe.1G127900_v2.0.a1	2.06556599075815e-08	-1.14486655954749	0.178662599348911
Prupe.1G128200_v2.0.a1	0.0474250163217746	-0.718821698601505	0.337236428463041
Prupe.1G128500_v2.0.a1	0.0321019495394866	-1.11509036185884	0.465650738506945
Prupe.1G131000_v2.0.a1	0.00244865070724297	0.866719998742172	0.232699071241545
Prupe.1G131300_v2.0.a1	0.0498929631833746	1.00915428406847	0.500641171768186
Prupe.1G152500_v2.0.a1	0.0032423021170907	0.552374701123995	0.151662257586388
Prupe.1G154800_v2.0.a1	0.0469353961718616	-0.458445538462131	0.202587712770057
Prupe.1G155200_v2.0.a1	9.75997721418505e-06	-2.45371513106015	0.472476609662872
Prupe.1G164000_v2.0.a1	0.029680419191359	0.422242737722359	0.155402744394352
Prupe.1G172900_v2.0.a1	0.00323655215334266	-1.06978591318293	0.301076587085191
Prupe.1G175800_v2.0.a1	0.0375605717979043	-0.321687895648734	0.120343624523942
Prupe.1G176900_v2.0.a1	0.026520374339621	0.401644097460951	0.142504580261327
Prupe.1G184200_v2.0.a1	0.0294962927426165	0.678001933888226	0.263349830600455
Prupe.1G196700_v2.0.a1	0.0266640886670779	-0.516616752191253	0.191872267694011
Prupe.1G201700_v2.0.a1	0.01896388578172	-0.543696908703373	0.189613258718297
Prupe.1G202200_v2.0.a1	0.041191177618864	-0.412531771940124	0.168270666933309
Prupe.1G214900_v2.0.a1	0.0018173909198082	-1.03183030149059	0.271488225678196
Prupe.1G217800_v2.0.a1	0.0270773001292541	0.40384036424204	0.14438125393464
Prupe.1G218500_v2.0.a1	0.0332003912691619	-0.806473625021714	0.332773633802165
Prupe.1G224900_v2.0.a1	0.00827138825181286	-0.468138725783878	0.142571261968004
Prupe.1G242500_v2.0.a1	0.0474020924981441	0.273123936163568	0.104116648145938
Prupe.1G243800_v2.0.a1	0.0246748945880319	-0.399486672603849	0.139757053054997
Prupe.1G250600_v2.0.a1	0.0254092025937147	-0.467134385701505	0.169437317355268
Prupe.1G261500_v2.0.a1	0.013815692841245	-0.541987133781156	0.178923337656879
Prupe.1G264700_v2.0.a1	0.00688831105399074	-0.480524478237313	0.143150810220911
Prupe.1G264900_v2.0.a1	0.00110919296104411	-1.08506715906118	0.272180507310165
Prupe.1G275900_v2.0.a1	0.00922882760932452	0.735340518431375	0.233867496884995
Prupe.1G288700_v2.0.a1	0.0266640886670779	-0.447479703308728	0.162808314964113
Prupe.1G294500_v2.0.a1	1.60599239218826e-08	-1.73248485881488	0.268612557700692
Prupe.1G301700_v2.0.a1	0.0257936986926663	-0.906041764307954	0.349058767065258
Prupe.1G305100_v2.0.a1	0.00658626328647218	-0.71936723441341	0.219354818502763
Prupe.1G306100_v2.0.a1	0.0108251895388517	-0.598690308154445	0.192790055672226
Prupe.1G311800_v2.0.a1	0.0400972143088645	-0.301112031610195	0.113082781489747
Prupe.1G315000_v2.0.a1	0.0306596749925948	-0.511454800938519	0.196653988275245
Prupe.1G324100_v2.0.a1	0.0402472891568133	-0.421540395324984	0.167348463304095
Prupe.1G324400_v2.0.a1	0.0176443090869217	-0.478150560848162	0.162112835451484
Prupe.1G326400_v2.0.a1	0.0246748945880319	-0.618194936927591	0.232067687354148
Prupe.1G328100_v2.0.a1	0.01896388578172	0.967587041046347	0.350807335134853
Prupe.1G330600_v2.0.a1	0.0410013412285748	-0.569139862173267	0.245203368748519
Prupe.1G338700_v2.0.a1	0.0464043295354748	-0.323786882530742	0.128561891561194
Prupe.1G341500_v2.0.a1	0.0378783007675187	-0.641571061917952	0.272457027717008
Prupe.1G341800_v2.0.a1	0.0389275672776552	-0.662121986492197	0.284304462216257
Prupe.1G344200_v2.0.a1	0.0305128216692752	-0.415128585158453	0.153873970436763
Prupe.1G361900_v2.0.a1	0.00242987158225342	0.590053641353358	0.15597194221625
Prupe.1G367000_v2.0.a1	0.00523723724224535	-0.401206714820721	0.114228549054001
Prupe.1G376400_v2.0.a1	0.0166480487821397	-0.719477708246484	0.249728473542136
Prupe.1G383600_v2.0.a1	0.0463727861003412	0.401038751382621	0.166488944682663
Prupe.1G386300_v2.0.a1	0.0393800275872839	-0.562097402348796	0.237460049877959
Prupe.1G388600_v2.0.a1	0.0303603732330711	-0.406845853169188	0.150109692477567
Prupe.1G390600_v2.0.a1	0.0463727861003412	-0.372318571989033	0.15664831144538
Prupe.1G393000_v2.0.a1	0.00757226540751026	-0.981274459858388	0.310439947336899
Prupe.1G398300_v2.0.a1	0.0187190409604196	-0.373847922366581	0.124250302105523
Prupe.1G403500_v2.0.a1	0.0183885333084056	0.407904617859777	0.136458647291286
Prupe.1G404700_v2.0.a1	0.0353457256155456	-0.434967994852827	0.169208592152105
Prupe.1G406000_v2.0.a1	0.0447676196512231	-0.296289206513681	0.113645018640106
Prupe.1G411700_v2.0.a1	0.0443605094593025	-0.817476209693352	0.384277941993271
Prupe.1G425100_v2.0.a1	3.4405382158124e-07	-0.865349073527485	0.146517534774892
Prupe.1G427200_v2.0.a1	0.03611798194644	0.316773336901424	0.115670855855905
Prupe.1G430300_v2.0.a1	7.25250838561182e-06	-0.975664801884834	0.183978075192054
Prupe.1G431700_v2.0.a1	0.0362174246545158	-0.427308568206037	0.165988449490799
Prupe.1G437200_v2.0.a1	0.0307738891173406	0.642823383410754	0.253059685639982
Prupe.1G444300_v2.0.a1	0.0242420440364561	-0.428309174444866	0.148106857654348
Prupe.1G445100_v2.0.a1	0.00845135835106792	0.783871005573093	0.247617737489704
Prupe.1G452300_v2.0.a1	0.0149059339907534	-0.681420850097754	0.231221191278794
Prupe.1G473400_v2.0.a1	0.0275360999555781	-0.457108064774365	0.167657544072855
Prupe.1G482300_v2.0.a1	0.0490397916466531	-0.415447608664126	0.178264380563568
Prupe.1G492500_v2.0.a1	0.029680419191359	0.807844730259878	0.320489906570778
Prupe.1G498200_v2.0.a1	0.0119140320753333	0.872114554447616	0.287073868004131
Prupe.1G498300_v2.0.a1	0.00314505013061279	0.625153247553111	0.171462441245763
Prupe.1G506700_v2.0.a1	0.0313550990048327	-0.417933041988965	0.156566538548296
Prupe.1G508900_v2.0.a1	0.0489978962919743	0.697018571849401	0.327153612396641
Prupe.1G513800_v2.0.a1	0.000126662206568078	0.998096045784632	0.216618889337873
Prupe.1G515300_v2.0.a1	0.0191865450694608	0.429004716048265	0.145860248645619
Prupe.1G521900_v2.0.a1	0.00403755685333136	-0.490079907403889	0.137554222226017
Prupe.1G522900_v2.0.a1	0.0393800275872839	-0.424674710802828	0.169944331479194
Prupe.1G523700_v2.0.a1	0.000551725194526509	1.86765779384938	0.444594876461039
Prupe.1G543500_v2.0.a1	0.0242420440364561	-0.337925442744912	0.114962881272726
Prupe.1G544400_v2.0.a1	0.000991885878953794	-0.509860175036642	0.123695192200631
Prupe.1G558100_v2.0.a1	0.0362174246545158	-0.711962318258979	0.298000034973636
Prupe.1G570800_v2.0.a1	0.0224260736085016	-1.44043102937464	0.551403161011539
Prupe.1G573600_v2.0.a1	0.0375605717979043	-0.419569471719564	0.165617951290336
Prupe.1G579700_v2.0.a1	0.0429325171816489	-0.476571802801992	0.200797362178206
Prupe.1G584200_v2.0.a1	0.0298783994791402	-0.411886906043322	0.150412604661744
Prupe.1G585100_v2.0.a1	0.00115494934883798	-0.902737096398993	0.226715574039178
Prupe.1G586500_v2.0.a1	0.00855945573957884	-0.422676911550873	0.128310924602903
Prupe.1G586900_v2.0.a1	0.00410715292064864	-0.478117842488677	0.134374740651634
Prupe.2G002300_v2.0.a1	0.0469353961718616	-0.465729160732603	0.201781909290541
Prupe.2G005900_v2.0.a1	0.000105579738046636	-1.01004817639906	0.217488412314429
Prupe.2G010000_v2.0.a1	0.0306596749925948	-0.416155443548667	0.154403036831754
Prupe.2G010900_v2.0.a1	0.0222579236854629	-0.68660554112858	0.251707657040476
Prupe.2G012700_v2.0.a1	0.0484215860367792	-0.284300351069032	0.111611342301229
Prupe.2G013500_v2.0.a1	0.000104893112540571	-0.12055176477832	0.250242913235862
Prupe.2G014100_v2.0.a1	0.0375605717979043	0.585898885584328	0.243382542356756
Prupe.2G019800_v2.0.a1	0.0424880851443347	-0.625686971459844	0.276106064495915
Prupe.2G024900_v2.0.a1	0.0349151181181827	-1.04345819536841	0.441220574215849
Prupe.2G030800_v2.0.a1	0.0397090341495792	0.606629652996993	0.258316184122825
Prupe.2G039200_v2.0.a1	0.0395636642219262	-0.326176998172152	0.124805562624984
Prupe.2G039300_v2.0.a1	0.029680419191359	-1.12614945467379	0.454353707158603
Prupe.2G065900_v2.0.a1	0.0489978962919743	-0.290495339126202	0.115885748913404
Prupe.2G075600_v2.0.a1	0.0222579236854629	-0.454914493870846	0.159278572646289
Prupe.2G078900_v2.0.a1	0.00403755685333136	-0.445611162434897	0.124058192251732
Prupe.2G084200_v2.0.a1	0.0375605717979043	0.299556133629391	0.110027907484599
Prupe.2G084300_v2.0.a1	7.25250838561182e-06	0.73326056469938	0.138012890663581
Prupe.2G110400_v2.0.a1	0.0342544577246083	-0.133465291363421	0.276960755216035
Prupe.2G118300_v2.0.a1	0.00472893977350061	-0.411576863309496	0.113600060794171
Prupe.2G125000_v2.0.a1	0.0375605717979043	-0.96225926635768	0.41870291471515
Prupe.2G136100_v2.0.a1	0.01896388578172	-0.426983506313657	0.14513264580254
Prupe.2G139800_v2.0.a1	0.015792788169266	-0.646484639565394	0.223172512068339
Prupe.2G140400_v2.0.a1	0.0161888334718441	-0.417560521038811	0.137064478633821
Prupe.2G150200_v2.0.a1	0.0339959959312544	-0.997143983546944	0.421736082601907
Prupe.2G152300_v2.0.a1	0.0271678761208121	-0.359876322956665	0.127088382592261
Prupe.2G154400_v2.0.a1	0.0307738891173406	0.538162132983485	0.207781099121035
Prupe.2G160400_v2.0.a1	0.00472893977350061	-0.077031576903517	0.160426054478099
Prupe.2G189600_v2.0.a1	0.0375605717979043	0.266524493631509	0.0949332650231325
Prupe.2G190600_v2.0.a1	0.0265972114883064	-0.460454175082604	0.167420375169845
Prupe.2G194400_v2.0.a1	0.0266962397755995	-0.0688692472718161	0.150767905405686
Prupe.2G195700_v2.0.a1	0.0425364415762299	0.423806226961615	0.1742939962271
Prupe.2G228900_v2.0.a1	0.0395066586549162	-0.370837836902406	0.146219647795374
Prupe.2G232000_v2.0.a1	0.0393800275872839	-0.575494388927757	0.244709376433988
Prupe.2G232200_v2.0.a1	0.0422980275348087	-0.758205953958572	0.342349884380919
Prupe.2G235400_v2.0.a1	0.0362174246545158	-0.798400984403509	0.337379846264143
Prupe.2G243500_v2.0.a1	0.0032423021170907	-1.52332024182503	0.431317451404605
Prupe.2G247200_v2.0.a1	0.0320774353447051	-0.304750654671376	0.108476576925735
Prupe.2G247600_v2.0.a1	0.0375605717979043	-0.483650286721448	0.195420940286703
Prupe.2G249000_v2.0.a1	0.00403755685333136	0.455863966580012	0.12680053999798
Prupe.2G250900_v2.0.a1	0.00700484142296607	-1.04675722112617	0.326978581913993
Prupe.2G252800_v2.0.a1	0.0383212609330959	-0.447855559356787	0.181175257418542
Prupe.2G256700_v2.0.a1	0.00171117040296105	-0.836104783208805	0.218382462568723
Prupe.2G258900_v2.0.a1	0.0476959963578476	-0.318637590634976	0.126965579072891
Prupe.2G263900_v2.0.a1	0.00349649496264741	-0.596023085238798	0.166142201868291
Prupe.2G265400_v2.0.a1	0.00398422077036459	-0.755978735616827	0.216434518428583
Prupe.2G269800_v2.0.a1	0.000725631879987678	-1.00139391051059	0.242685313737728
Prupe.2G269900_v2.0.a1	0.00658626328647218	-1.81078294044744	0.566496811836415
Prupe.2G281100_v2.0.a1	0.047372734043916	-0.518850017892819	0.230406082004675
Prupe.2G281500_v2.0.a1	0.00132330438549165	-1.75084181473071	0.451983757964454
Prupe.2G297100_v2.0.a1	0.0490397916466531	-1.03446805921423	0.512387710202416
Prupe.2G304300_v2.0.a1	0.0170979335243712	1.07861833503051	0.384061434049966
Prupe.2G305200_v2.0.a1	0.00508727549832855	-0.0396697493792261	0.129699716388037
Prupe.2G325900_v2.0.a1	0.0298783994791402	0.378547969189813	0.136973419124294
Prupe.2G326300_v2.0.a1	0.0146762764748371	-0.531605211549113	0.176454750756889
Prupe.2G327800_v2.0.a1	0.0395066586549162	-0.479469955715424	0.196375720724098
Prupe.3G004600_v2.0.a1	0.0393800275872839	-0.370476494864517	0.143490095360816
Prupe.3G019900_v2.0.a1	0.0490397916466531	-0.711590431417118	0.337712833767081
Prupe.3G026800_v2.0.a1	1.27492761461352e-08	-1.91222594618844	0.292524726780058
Prupe.3G027400_v2.0.a1	0.0375605717979043	0.586772491157006	0.243069623677184
Prupe.3G044600_v2.0.a1	0.0393800275872839	-0.937377504034607	0.419683213426824
Prupe.3G051900_v2.0.a1	0.00313458996572147	-0.863812239370612	0.23972032141809
Prupe.3G053900_v2.0.a1	0.0335881743666513	-0.46109590120828	0.178807463138842
Prupe.3G068200_v2.0.a1	0.00018071609897193	0.54948796424323	0.119831350827845
Prupe.3G079000_v2.0.a1	0.0215865120484327	-0.556923851711437	0.198913141955027
Prupe.3G082100_v2.0.a1	2.73254220444967e-05	-2.15925460690201	0.435976345644763
Prupe.3G088500_v2.0.a1	0.0123691197131184	0.539398148531453	0.174009736582331
Prupe.3G089700_v2.0.a1	0.01896388578172	-1.13087472612933	0.412063851976291
Prupe.3G098100_v2.0.a1	0.0182349816999657	-1.0745309301175	0.393288610176479
Prupe.3G111600_v2.0.a1	0.0393800275872839	-0.442563972219297	0.17996142573547
Prupe.3G131500_v2.0.a1	0.00123730436932923	-0.0831274338695424	0.168736463690521
Prupe.3G137100_v2.0.a1	0.0449999270450098	-0.621287576978829	0.278506173087644
Prupe.3G144000_v2.0.a1	6.60900394096097e-05	-0.0572993177156752	0.141527853651744
Prupe.3G144100_v2.0.a1	0.0026357111746543	-0.0259034718871767	0.123965862916233
Prupe.3G144500_v2.0.a1	0.00757226540751026	-0.0567186462493337	0.140571509222718
Prupe.3G148300_v2.0.a1	0.00736673343582113	-1.37392022641411	0.436034818418802
Prupe.3G153400_v2.0.a1	0.00123730436932923	1.32380741897649	0.337547852408829
Prupe.3G157200_v2.0.a1	0.0449999270450098	-0.318247051207757	0.124516329999759
Prupe.3G157900_v2.0.a1	0.00323655215334266	0.714636045289371	0.198554324294326
Prupe.3G167500_v2.0.a1	0.0332003912691619	-0.364187407486829	0.133500812224296
Prupe.3G194000_v2.0.a1	0.00623083766332961	-0.7640011556982	0.235416459061139
Prupe.3G195600_v2.0.a1	0.0271678761208121	0.459387424689993	0.168501607049286
Prupe.3G210100_v2.0.a1	0.0230218681710097	-0.883065349159024	0.331796330011104
Prupe.3G214800_v2.0.a1	0.0306596749925948	-0.459330047231174	0.173292471750862
Prupe.3G217200_v2.0.a1	0.0399586631761735	-0.818334872620574	0.365782187535851
Prupe.3G217400_v2.0.a1	0.0460713016543809	-1.28548047525647	0.62494408077317
Prupe.3G232400_v2.0.a1	0.0393800275872839	-0.324814756035744	0.124892143289373
Prupe.3G235100_v2.0.a1	0.00508727549832855	-0.347689828048491	0.0968874961854181
Prupe.3G239900_v2.0.a1	5.79328461999915e-07	-1.23452604695437	0.213532189261866
Prupe.3G243600_v2.0.a1	0.0335881743666513	0.459226539512902	0.177415281385122
Prupe.3G272200_v2.0.a1	0.0476949546365475	-0.958511494756388	0.463249344400735
Prupe.3G272500_v2.0.a1	0.0228299636878649	0.608843623580702	0.221512593484319
Prupe.3G280800_v2.0.a1	0.0245639051607606	0.518187424010508	0.187854944509416
Prupe.3G282800_v2.0.a1	0.0364878192652144	0.362626074090036	0.13677349442582
Prupe.3G286600_v2.0.a1	0.042479121574978	-0.366122600918519	0.14605806886304
Prupe.3G297000_v2.0.a1	0.0327766588081284	0.404429368505723	0.152227868876726
Prupe.3G311600_v2.0.a1	0.000805326470677272	-1.14854574205716	0.28110044624938
Prupe.3G315600_v2.0.a1	0.0295378289635844	-0.366286736514082	0.131586195891079
Prupe.4G004800_v2.0.a1	0.0264370017962177	-0.45304834895025	0.164335537031938
Prupe.4G006700_v2.0.a1	0.0432780307181627	-0.584162203747025	0.256039999265791
Prupe.4G007400_v2.0.a1	0.00249116757578693	-0.426279550436397	0.111068237869518
Prupe.4G008700_v2.0.a1	0.0476959963578476	-0.284168574026406	0.110181991313818
Prupe.4G015400_v2.0.a1	0.0378783007675187	-0.332237854276979	0.125605437468636
Prupe.4G019700_v2.0.a1	0.0149023619336277	-0.688908617348563	0.233981554768552
Prupe.4G024500_v2.0.a1	0.00341873387677285	-1.55660170484646	0.445420815568449
Prupe.4G037100_v2.0.a1	0.00558358783958706	-0.774973429393957	0.232725605864305
Prupe.4G041800_v2.0.a1	0.000630968362602162	-1.4695606819732	0.3529603160792
Prupe.4G043600_v2.0.a1	0.0183885333084056	-0.439209113195748	0.14860249613533
Prupe.4G044500_v2.0.a1	0.00731549731169146	0.565487674249008	0.171890584771347
Prupe.4G051200_v2.0.a1	0.0443605094593025	-0.758483881454693	0.34739072559363
Prupe.4G053400_v2.0.a1	0.0335608023848375	0.340053010652251	0.124680171973177
Prupe.4G055500_v2.0.a1	0.0136946408649821	-0.793551503618707	0.268049496430392
Prupe.4G059500_v2.0.a1	0.0264370017962177	-0.424766137974472	0.152541449929215
Prupe.4G061700_v2.0.a1	0.0460713016543809	-0.689301745618749	0.314757879581854
Prupe.4G064400_v2.0.a1	0.029680419191359	0.486715870254133	0.182877972713879
Prupe.4G065200_v2.0.a1	0.0490397916466531	-0.301849868799208	0.11935323273297
Prupe.4G067700_v2.0.a1	0.0463747389236257	0.448252604293069	0.19114879585107
Prupe.4G071400_v2.0.a1	0.0191865450694608	0.506613067959372	0.175849792470839
Prupe.4G071500_v2.0.a1	0.024462908778084	0.614730827254584	0.225766505611097
Prupe.4G081700_v2.0.a1	0.0129772832187566	0.319784831988913	0.0981144299019068
Prupe.4G082500_v2.0.a1	0.0152094820515831	-1.27321276244338	0.446825623486634
Prupe.4G082600_v2.0.a1	0.0482025090705789	-0.563755860853543	0.254245842826843
Prupe.4G091400_v2.0.a1	0.00692091862491592	0.484718890962979	0.144969162007372
Prupe.4G110800_v2.0.a1	0.00974462473784325	-0.534654989596024	0.167961011941958
Prupe.4G139800_v2.0.a1	0.0460713016543809	0.46220680348333	0.197609200919491
Prupe.4G147500_v2.0.a1	0.0120555949901328	-0.552989425919859	0.179059647201291
Prupe.4G161600_v2.0.a1	0.0462574072514897	-0.35660508915918	0.145745383142393
Prupe.4G188900_v2.0.a1	0.0302904618746961	0.391450508408391	0.142988404768706
Prupe.4G191800_v2.0.a1	0.0320774353447051	-0.731795381291589	0.296101630422767
Prupe.4G194100_v2.0.a1	0.00110919296104411	1.54684364930968	0.388825351037625
Prupe.4G201900_v2.0.a1	0.0377791350587933	0.403931256807354	0.157903622967262
Prupe.4G202600_v2.0.a1	0.032699811517221	-0.466165545737311	0.181126202079624
Prupe.4G213500_v2.0.a1	0.0449999270450098	-0.305672943260232	0.118782862474118
Prupe.4G224100_v2.0.a1	0.0476217836058594	0.398009732000253	0.167142765879202
Prupe.4G226000_v2.0.a1	0.000434017645992344	0.805249609807023	0.187039571511178
Prupe.4G248200_v2.0.a1	0.0299524165543725	0.501251426619892	0.18972890107558
Prupe.4G254600_v2.0.a1	0.0026357111746543	0.446761861476884	0.117402669980557
Prupe.4G258700_v2.0.a1	0.0120555949901328	0.325607415714885	0.0993841003563799
Prupe.4G263100_v2.0.a1	0.00308024012014727	-1.45671188056317	0.405590482795451
Prupe.4G284000_v2.0.a1	0.0027109425632415	1.18836235978229	0.325094701218379
Prupe.5G004000_v2.0.a1	0.00313458996572147	-0.662644378204425	0.182263346989006
Prupe.5G013200_v2.0.a1	0.0433440618951443	0.493080180298889	0.209264085369849
Prupe.5G019500_v2.0.a1	0.0375605717979043	-0.330970422818906	0.123710591900316
Prupe.5G020200_v2.0.a1	0.028405726567963	0.432911579676353	0.158269308523825
Prupe.5G043000_v2.0.a1	0.0169413649810509	-0.555969372824859	0.188637312494389
Prupe.5G057900_v2.0.a1	0.0367661661133778	1.02685174939441	0.443765261437936
Prupe.5G064300_v2.0.a1	0.0103610119660919	0.468820978596769	0.146369019643255
Prupe.5G072600_v2.0.a1	0.00117701045668433	-0.600519119544491	0.149354638723112
Prupe.5G072700_v2.0.a1	0.0120555949901328	-0.59862163450535	0.194923564909486
Prupe.5G086700_v2.0.a1	0.000699194447481102	-0.84150214723633	0.203074932485558
Prupe.5G090800_v2.0.a1	0.0460713016543809	-0.0531455773628818	0.137378769024435
Prupe.5G093100_v2.0.a1	0.00112500921383634	-1.12658598050155	0.283167133303039
Prupe.5G094200_v2.0.a1	0.0183885333084056	-0.888349709983466	0.319603558551836
Prupe.5G097700_v2.0.a1	0.000434017645992344	-0.795747132012532	0.184991053992712
Prupe.5G104600_v2.0.a1	0.0402795029648131	0.319454541646514	0.123176851556844
Prupe.5G115400_v2.0.a1	0.03611798194644	0.36555545949475	0.137738152576518
Prupe.5G120700_v2.0.a1	0.0292120929801448	-0.352866033426854	0.12165338588039
Prupe.5G124000_v2.0.a1	0.0375605717979043	0.453106125907885	0.180319318179028
Prupe.5G124400_v2.0.a1	0.00664461396829192	1.19467167117271	0.370201201262681
Prupe.5G126400_v2.0.a1	0.00508727549832855	0.580758079650827	0.169259419598276
Prupe.5G134000_v2.0.a1	0.0300878961083882	-0.527151901529098	0.202754065359307
Prupe.5G134200_v2.0.a1	0.0384757787592415	-0.268335419257261	0.0973037312141669
Prupe.5G139300_v2.0.a1	0.000805326470677272	-0.0881528473792626	0.176193559788885
Prupe.5G148300_v2.0.a1	0.00119848460740781	-0.732886007589158	0.184091355874203
Prupe.5G150400_v2.0.a1	0.00146332515138792	-0.419917793600984	0.104743748603939
Prupe.5G174200_v2.0.a1	0.0375605717979043	-0.354401475638134	0.13487312190919
Prupe.5G178400_v2.0.a1	0.00298216477889431	-0.715468903490203	0.19552365476385
Prupe.5G185200_v2.0.a1	0.00563131135043055	-0.619320778373345	0.182423376840634
Prupe.5G185900_v2.0.a1	0.0375605717979043	0.499436303102982	0.20205346676559
Prupe.5G189800_v2.0.a1	8.91232193322337e-05	-0.576243816575948	0.121292325462644
Prupe.5G197100_v2.0.a1	0.0460713016543809	0.416449357786124	0.174223912619454
Prupe.5G202800_v2.0.a1	0.00430624600107343	-0.870874204384278	0.254391831472794
Prupe.5G224800_v2.0.a1	0.01896388578172	-0.772118244902411	0.277422312181601
Prupe.6G001300_v2.0.a1	0.0393800275872839	-0.312929625035668	0.118050093228006
Prupe.6G016200_v2.0.a1	0.0172354149059911	-0.488329502211864	0.165500103770282
Prupe.6G018700_v2.0.a1	0.00658626328647218	0.457796805488973	0.135269046674948
Prupe.6G021100_v2.0.a1	0.0180211719512387	-0.593801128451522	0.207760634200518
Prupe.6G023500_v2.0.a1	0.0307738891173406	-0.791634143981752	0.321757824476132
Prupe.6G032700_v2.0.a1	0.000186927969739355	0.507041151845237	0.110864739238172
Prupe.6G055300_v2.0.a1	0.0122208937844844	-0.908078397524119	0.303374806690963
Prupe.6G057100_v2.0.a1	0.00618305322634465	0.417035960489559	0.121097672422089
Prupe.6G060300_v2.0.a1	0.0465939185479781	-0.37868394169827	0.15631655895714
Prupe.6G068800_v2.0.a1	0.0196856111190895	-1.03168320847594	0.379388037603696
Prupe.6G068900_v2.0.a1	0.00508727549832855	0.46542320727728	0.135750255579127
Prupe.6G077600_v2.0.a1	0.00323655215334266	-0.455612408642148	0.124723374261173
Prupe.6G079100_v2.0.a1	0.00341873387677285	0.393745139048007	0.106301218470461
Prupe.6G082000_v2.0.a1	0.0393800275872839	-0.334826578052073	0.128878438902033
Prupe.6G083100_v2.0.a1	0.00349649496264741	1.71882313501754	0.493905103879915
Prupe.6G091600_v2.0.a1	0.00169790475432701	-0.399750886870848	0.10041866414263
Prupe.6G098200_v2.0.a1	0.00553788798219593	-0.529623047024804	0.155417536909478
Prupe.6G101700_v2.0.a1	0.0174537565047623	-0.448552554380763	0.150680625392127
Prupe.6G104300_v2.0.a1	0.0489978962919743	-0.492156586085732	0.218572023211277
Prupe.6G117600_v2.0.a1	0.0149059339907534	0.416312744747665	0.134494457090372
Prupe.6G120300_v2.0.a1	0.0433440618951443	-0.373542893041705	0.149628255228067
Prupe.6G122400_v2.0.a1	0.0362817633206528	-0.443685947556676	0.172689802372214
Prupe.6G126300_v2.0.a1	0.0371985127960227	-0.39932599145366	0.155109983351085
Prupe.6G126400_v2.0.a1	0.0230242067000388	-0.0668948046537149	0.148954583738781
Prupe.6G130100_v2.0.a1	0.0463727861003412	-0.394351106284679	0.164409946371138
Prupe.6G144900_v2.0.a1	0.0368135987431035	0.332696496289636	0.123597853590163
Prupe.6G146800_v2.0.a1	0.0310052898722208	-0.0452876461007316	0.13254883932322
Prupe.6G151200_v2.0.a1	0.0326877926403694	-0.825290413363658	0.339171959037029
Prupe.6G161400_v2.0.a1	0.0395066586549162	-0.509940550680989	0.212996667866081
Prupe.6G177200_v2.0.a1	0.0393800275872839	0.41680079076589	0.167747940178223
Prupe.6G185100_v2.0.a1	0.00247375710023777	-1.83898561880867	0.501018392834621
Prupe.6G195800_v2.0.a1	0.0368135987431035	-0.92458655552041	0.398753334921148
Prupe.6G196000_v2.0.a1	0.0392804891965217	-0.483904783112628	0.198393532988119
Prupe.6G201600_v2.0.a1	0.0310052898722208	-0.478063678906719	0.182497769366239
Prupe.6G202500_v2.0.a1	0.0265972114883064	0.765840200405362	0.294176338132122
Prupe.6G210900_v2.0.a1	0.0041965294136336	-0.924921262147531	0.274665092411827
Prupe.6G219500_v2.0.a1	0.0306596749925948	-0.576742019166016	0.225127795680925
Prupe.6G221600_v2.0.a1	0.0375605717979043	-0.395826631315446	0.155342460759636
Prupe.6G230600_v2.0.a1	0.0264370017962177	-0.346173120129808	0.120164261379263
Prupe.6G237000_v2.0.a1	0.00153480295367523	-1.00381978275995	0.259633874701454
Prupe.6G244200_v2.0.a1	0.0270773001292541	0.35824111732226	0.12633699325519
Prupe.6G252200_v2.0.a1	0.0393800275872839	-0.282914067695645	0.10413446164175
Prupe.6G255800_v2.0.a1	0.0391735585450343	-0.439103043286233	0.176947056402328
Prupe.6G257300_v2.0.a1	0.024762348648789	-0.36580259258709	0.126027423453087
Prupe.6G278400_v2.0.a1	0.0484215860367792	-0.492515073632143	0.218421883325313
Prupe.6G280400_v2.0.a1	0.00991910800641546	-0.48604826203433	0.151763308618031
Prupe.6G284000_v2.0.a1	0.00403755685333136	-0.505904859190365	0.141936457154461
Prupe.6G286100_v2.0.a1	0.00417892975105524	0.589570921127271	0.168105045948635
Prupe.6G289400_v2.0.a1	0.0124082329822488	-1.73217006529129	0.587444802961901
Prupe.6G291500_v2.0.a1	0.00313458996572147	0.716827255593987	0.19733415665301
Prupe.6G297400_v2.0.a1	0.00018071609897193	0.776783727713462	0.17090565235912
Prupe.6G297800_v2.0.a1	0.0222913487846368	-0.354435706556806	0.11985158932908
Prupe.6G298900_v2.0.a1	0.0108251895388517	-0.770509709625312	0.252292477822122
Prupe.6G301100_v2.0.a1	0.0128884603799176	0.773566913186283	0.258375851567995
Prupe.6G301500_v2.0.a1	0.0254092025937147	0.962876589142033	0.369674618079445
Prupe.6G303700_v2.0.a1	0.0369719073266176	-0.563622205780156	0.231139349776568
Prupe.6G309100_v2.0.a1	0.0327734463750436	-0.426159756223412	0.161639405112699
Prupe.6G309400_v2.0.a1	5.52879027610879e-05	-1.5462982395106	0.322726867518348
Prupe.6G317800_v2.0.a1	0.0155219919740159	0.427612871661999	0.139491934802766
Prupe.6G318100_v2.0.a1	0.00684611719373784	-0.111219920178619	0.218298519554765
Prupe.6G319900_v2.0.a1	2.29477262340259e-06	-0.632879292278301	0.113750107378091
Prupe.6G336100_v2.0.a1	0.00563131135043055	-0.500376491057845	0.148194685226972
Prupe.6G343900_v2.0.a1	0.00530371974314669	-0.909800520617204	0.272914518749931
Prupe.6G345200_v2.0.a1	0.0464043295354748	-0.317387554620366	0.125002692091376
Prupe.6G350700_v2.0.a1	0.0129772832187566	0.407436033775784	0.129295778521287
Prupe.6G366000_v2.0.a1	0.0268640769678816	0.467227039060333	0.172154060996669
Prupe.7G045000_v2.0.a1	0.00123730436932923	-0.984318679255825	0.250898632800584
Prupe.7G045200_v2.0.a1	3.57975249855587e-07	-3.02417973539359	0.514098401307423
Prupe.7G060900_v2.0.a1	0.0353457256155456	0.339321422171145	0.124948468319655
Prupe.7G061500_v2.0.a1	0.0119140320753333	-0.737201854637224	0.242714754822313
Prupe.7G063200_v2.0.a1	0.0460713016543809	-0.323420606414235	0.126629005379482
Prupe.7G068100_v2.0.a1	0.0027109425632415	-1.06904503869111	0.29357442703458
Prupe.7G075300_v2.0.a1	0.00327057561094813	0.937982504976711	0.263941009332559
Prupe.7G077000_v2.0.a1	0.00508727549832855	-0.864786101305989	0.257165598443696
Prupe.7G093500_v2.0.a1	0.0265972114883064	-0.354958407384974	0.124266746478403
Prupe.7G098500_v2.0.a1	0.0388816864666322	0.343571177040437	0.131036523015929
Prupe.7G099300_v2.0.a1	0.0129634331760594	-0.500216795973019	0.161667402423964
Prupe.7G102100_v2.0.a1	0.00417892975105524	-0.596473735705532	0.170385892132154
Prupe.7G133400_v2.0.a1	0.0492648613969524	-0.33156008876394	0.134830598116703
Prupe.7G156600_v2.0.a1	0.027905972251596	0.546920406663744	0.206156359966575
Prupe.7G160600_v2.0.a1	0.000991885878953794	-0.759925023622105	0.186799906735664
Prupe.7G182000_v2.0.a1	0.0310052898722208	-0.517907663506668	0.20025020733279
Prupe.7G193200_v2.0.a1	0.00123730436932923	-0.379947204821185	0.0928641336432828
Prupe.7G196500_v2.0.a1	0.041191177618864	0.75609887025712	0.336997895431831
Prupe.7G200800_v2.0.a1	0.0412651659578667	-0.489827425539706	0.208110213328146
Prupe.7G209400_v2.0.a1	0.0369594098880098	-0.440401547852131	0.172795211448235
Prupe.7G214000_v2.0.a1	0.0103610119660919	-0.423428185701179	0.135491736447945
Prupe.7G243100_v2.0.a1	0.0182648904917489	-0.292911638365858	0.093256978873369
Prupe.7G244500_v2.0.a1	0.0353195746294597	0.308870889128227	0.111326796845397
Prupe.7G246400_v2.0.a1	1.2205174678105e-05	-1.25197493483064	0.242022116962506
Prupe.7G258200_v2.0.a1	0.0258237684851081	-0.53518162054966	0.198688755168723
Prupe.7G269600_v2.0.a1	0.00530371974314669	-0.652704736691168	0.193105469669912
Prupe.8G024500_v2.0.a1	0.00720565247618769	-0.918222135569898	0.28632736734185
Prupe.8G030100_v2.0.a1	0.0393800275872839	0.759941598965879	0.332653495165483
Prupe.8G032700_v2.0.a1	0.0375153855937629	0.350086382381633	0.130909071248026
Prupe.8G037900_v2.0.a1	0.00260294707176638	-1.48431359800752	0.406156914829543
Prupe.8G040600_v2.0.a1	0.0378783007675187	0.331160855811311	0.122841704357834
Prupe.8G064400_v2.0.a1	0.0030133318676154	0.743362021356227	0.203722426619732
Prupe.8G065400_v2.0.a1	0.0460713016543809	-0.855567834333216	0.402855725553567
Prupe.8G083100_v2.0.a1	1.99117164121017e-05	-0.854562298918396	0.168308134049167
Prupe.8G089500_v2.0.a1	0.0393800275872839	-0.501486589345712	0.209560594983806
Prupe.8G093600_v2.0.a1	0.00736673343582113	1.15410965770242	0.363854243769741
Prupe.8G098600_v2.0.a1	0.0362504021589738	0.951114081689276	0.406578148165417
Prupe.8G128300_v2.0.a1	0.0488458321275191	-0.390374002994543	0.160974417575602
Prupe.8G130300_v2.0.a1	0.0169413649810509	-0.500312164679601	0.168067550270212
Prupe.8G131900_v2.0.a1	0.0382266000856311	-0.503661567248742	0.206602768922204
Prupe.8G137900_v2.0.a1	0.00327057561094813	-0.745784152427164	0.208683437937745
Prupe.8G138300_v2.0.a1	0.0152739297971749	-0.334224027842093	0.105528258194601
Prupe.8G144000_v2.0.a1	0.015792788169266	-1.19832156851058	0.42246023416615
Prupe.8G144900_v2.0.a1	0.00110919296104411	0.569132957287477	0.139553020994363
Prupe.8G146100_v2.0.a1	0.0393800275872839	0.530613526807623	0.220871538479517
Prupe.8G148200_v2.0.a1	0.0199998099286567	0.461637336110133	0.159418676681935
Prupe.8G149100_v2.0.a1	0.0027109425632415	-1.05157860836905	0.288305760005944
Prupe.8G155500_v2.0.a1	0.0291810313131343	-0.879807837637351	0.347910298122953
Prupe.8G157200_v2.0.a1	0.012844411238247	-1.11048452156977	0.375443328973902
Prupe.8G159200_v2.0.a1	0.00403755685333136	0.377090014982879	0.103418892743296
Prupe.8G171700_v2.0.a1	0.00554812765217599	1.0555558627798	0.318811840677816
Prupe.8G173400_v2.0.a1	0.0170087834109178	1.71796705863724	0.616952609547215
Prupe.8G174500_v2.0.a1	3.15568146976356e-05	-1.35243821834187	0.274518005173395
Prupe.8G174700_v2.0.a1	0.0206508306784471	0.728026879273088	0.263680229460701
Prupe.8G188900_v2.0.a1	0.00314505013061279	-0.500560693260316	0.136328936224023
Prupe.8G192700_v2.0.a1	0.0375605717979043	-0.859144762292091	0.373736005061513
Prupe.8G196900_v2.0.a1	0.0473727172645774	-0.999690501987242	0.481298998233043
Prupe.8G197500_v2.0.a1	0.00711944857941052	-0.116549617715249	0.231481160258643
Prupe.8G238800_v2.0.a1	0.00127643601279896	-0.913065596312215	0.232941534979893
Prupe.8G241400_v2.0.a1	0.0265972114883064	-0.730196353684508	0.278539325621081
Prupe.8G249200_v2.0.a1	0.0172354149059911	0.832887063863948	0.293706113126565
Prupe.8G250100_v2.0.a1	0.028405726567963	-0.596500171241361	0.227382861105578
Prupe.8G267700_v2.0.a1	0.0164779502314736	-1.38784317983623	0.494724238378361
