# Supplementary material for: Almond Grafting for Plum Pox Virus Resistance Triggers Significant Transcriptomic and Epigenetic Shifts in Peaches
Source: Int J Mol Sci. 2024 Dec 30;26(1):248. doi: 10.3390/ijms26010248 (PMC11720244; doi:10.3390/ijms26010248)
Supplement: Supplementary file 1 [file ijms-26-00248-s001.zip › ijms-335849R1-Supplementary TableS2.xlsx]

## Sheet: sRNA_anno_DE_summary
Table S2: Annotation of differentially expressed small RNAs
Sequence	baseMean	padj	lfcShrunk	lfcShrunkSE	Comparison	miRNA_ppe	miRNA_anno_other_spp	phasi21_anno	hcsiRNA_anno	tncRNA_Type	tRNA_info	Position	Strand	Ribosomal_RNAcentalID
AAAATTCCTGAACCGGGACGTG	106.628	0.0277892	1.15726	0.457378	Long vs Homo	NA	NA	NA	NA	NA	NA	NA	NA	URS0000C3204A_3760
AAAGCCCGGGCTGTTGATATG	16.2088	0.0497696	2.46613	0.996789	Short vs Homo	NA	NA	NA	NA	NA	NA	NA	NA	URS0000C3204A_3760
AAAGCCCGGGCTGTTGATATGC	17.7409	0.00214288	2.97967	0.825373	Long vs Homo	NA	NA	NA	NA	NA	NA	NA	NA	URS0000C21A5A_3760
AAAGCCCGGGCTGTTGATATGC	27.5463	8.78561e-07	4.05115	0.721986	Short vs Homo	NA	NA	NA	NA	NA	NA	NA	NA	URS0000C21A5A_3760
AAAGGATTGGCTCTGAGGGCT	520.811	0.00689873	1.38582	0.432725	Long vs Homo	NA	NA	NA	NA	NA	NA	NA	NA	URS0000C21A5A_3760
AAAGGATTGGCTCTGAGGGCTGG	199.42	0.0186706	1.1798	0.429753	Long vs Homo	NA	NA	NA	NA	NA	NA	NA	NA	URS0000C6A533_3760
AAATCCGGAGGACCGAGTGCC	107.105	0.0385986	1.09076	0.463712	Long vs Homo	NA	NA	NA	NA	NA	NA	NA	NA	URS0000C3891A_3760
AAATTCCTGAACCGGGACGT	26.823	0.0182142	1.6385	0.614442	Long vs Homo	NA	NA	NA	NA	NA	NA	NA	NA	URS0000C356A9_3760
AAATTCCTGAACCGGGACGTGGT	365.755	0.0464039	1.07565	0.483771	Long vs Homo	NA	NA	NA	NA	NA	NA	NA	NA	URS0000C7EB75_3760
AAATTGTCGGGAGGGAAGCGGA	35.3904	0.0282713	1.37674	0.555848	Long vs Homo	NA	NA	NA	NA	NA	NA	NA	NA	URS0000C6A533_3760
AACGGCGGGAGTAACTATGA	195.453	0.0151263	1.33179	0.471353	Long vs Homo	NA	NA	NA	NA	NA	NA	NA	NA	URS0000C4C627_3760
AAGAAGACCCTGTTGAGCTTGA	191.71	3.18514e-05	2.02933	0.417071	Long vs Homo	NA	NA	NA	NA	NA	NA	NA	NA	URS0000C41695_3760
AAGAGAGTCAAAGAGTGCTTGA	148.826	0.0151263	-1.24416	0.436763	Long vs Homo	NA	NA	NA	NA	NA	NA	NA	NA	URS000091F28F_3760
AAGATGGTGAACTATGCCTGA	115.519	0.00379193	1.64844	0.485078	Long vs Homo	NA	NA	NA	NA	NA	NA	NA	NA	URS0000C4D5EF_3760
AAGCCCGGGCTGTTGATATGC	19.1442	0.00214783	2.87058	0.783639	Short vs Homo	NA	NA	NA	NA	NA	NA	NA	NA	URS0000C137E4_3760
AAGGATTGGCTCTGAGGGCTGGG	231.364	0.0224111	1.13676	0.424978	Long vs Homo	NA	NA	NA	NA	NA	NA	NA	NA	URS0000C6A533_3760
AAGGATTGGCTCTGAGGGCTGGGC	226.207	0.00130376	1.66251	0.44054	Long vs Homo	NA	NA	NA	NA	NA	NA	NA	NA	URS0000C280EB_3760
AAGGGAACGGGCTTGGCAGAATCA	14.4963	0.0129471	2.16021	0.752826	Long vs Homo	NA	NA	NA	NA	NA	NA	NA	NA	URS0000C356A9_3760
AAGTGTTGGATTGTTCACCCA	111.738	0.0274587	1.13971	0.445827	Long vs Homo	NA	NA	NA	NA	NA	NA	NA	NA	URS0000C6A533_3760
AAGTTTTTGGGTTCCGGGGGGA	201.243	0.042438	1.21378	0.541783	Long vs Homo	NA	NA	NA	NA	NA	NA	NA	NA	URS0000BEC3C0_3760
AAGTTTTTGGGTTCCGGGGGGAGT	25.8911	0.0244537	1.75218	0.695209	Long vs Homo	NA	NA	NA	NA	NA	NA	NA	NA	URS0000216F2E_3760
AATAACAATACCGGGCTCTTAGA	95.2027	0.00478137	1.53018	0.457914	Long vs Homo	NA	NA	NA	NA	NA	NA	NA	NA	URS00004BDC58_3760
AATATCTGCCCTATCAACTTTCGA	80.7596	0.0136601	1.62119	0.570272	Long vs Homo	NA	NA	NA	NA	NA	NA	NA	NA	URS0000536BAF_3760
AATCCGGAGGACCGAGTGCCATTC	69.2673	0.0166553	1.60967	0.590454	Long vs Homo	NA	NA	NA	NA	NA	NA	NA	NA	URS0000C853A8_3760
AATCGGGCGGTAAATTCTGTC	222.034	0.0451972	1.01611	0.448729	Long vs Homo	NA	NA	NA	NA	NA	NA	NA	NA	URS0000C6A533_3760
AATGCCTCGTCATCTAATTAGTGA	72.5525	0.0231092	1.57122	0.616684	Long vs Homo	NA	NA	NA	NA	NA	NA	NA	NA	URS0000C3EBC6_3760
AATTCATGAACCGGGACGTG	18.6546	0.00454194	2.25928	0.679609	Long vs Homo	NA	NA	NA	NA	NA	NA	NA	NA	URS0000C38180_3760
AATTCATGAACCGGGACGTGG	25.37	0.000443481	2.54428	0.612813	Long vs Homo	NA	NA	NA	NA	NA	NA	NA	NA	URS0000C7D4EA_3760
AATTGGTCATCGCGCTTGGTTGA	32.4591	0.00628751	1.77531	0.556216	Long vs Homo	NA	NA	NA	NA	NA	NA	NA	NA	URS0000C7D4EA_3760
AATTGTCGGGAGGGAAGCGGA	507.555	2.7206e-06	2.46766	0.454423	Long vs Homo	NA	NA	NA	NA	NA	NA	NA	NA	URS0000C3EBC6_3760
AATTGTCGGGAGGGAAGCGGAT	51.9332	0.0121836	1.51591	0.521383	Long vs Homo	NA	NA	NA	NA	NA	NA	NA	NA	URS0000C4C0C5_3760
AATTGTCGGGAGGGAAGCGGATGG	113.652	0.0383374	1.38241	0.614217	Long vs Homo	NA	NA	NA	NA	NA	NA	NA	NA	URS0000C3891A_3760
ACAATTGGTCATCGCGCTTGG	13.7153	0.00551464	2.66315	0.781224	Short vs Homo	NA	NA	NA	NA	NA	NA	NA	NA	URS0000C38180_3760
ACACAGGACTGTCTTGGCATGGAC	31.8729	0.0152131	-1.73032	0.570204	Short vs Homo	NA	NA	NA	NA	NA	NA	NA	NA	NA
ACAGAAATCTCGTGTGGAACAA	524.814	0.0274587	1.24996	0.497002	Long vs Homo	NA	NA	NA	NA	NA	NA	NA	NA	URS0000C137E4_3760
ACAGAAATCTCGTGTGGAACAAA	859.67	0.0276785	1.38894	0.562036	Long vs Homo	NA	NA	NA	NA	NA	NA	NA	NA	URS0000C3891A_3760
ACAGAAATCTCGTGTGGAACAAAA	738.637	0.0158759	1.6331	0.592419	Long vs Homo	NA	NA	NA	NA	NA	NA	NA	NA	URS0000C41695_3760
ACCAAGTGTTGGATTGTTCACCCA	17.279	0.0296026	1.87352	0.787411	Long vs Homo	NA	NA	NA	NA	NA	NA	NA	NA	URS0000C7D4EA_3760
ACCTAGGCACCCAGAGACGAG	146.891	0.0346684	-1.81201	0.553382	Long vs Short	NA	NA	NA	NA	NA	NA	NA	NA	URS0002267BB5_3760
ACCTAGGCACCCAGAGACGAG	119.525	0.0277664	-1.24531	0.499199	Long vs Homo	NA	NA	NA	NA	NA	NA	NA	NA	URS0002267BB5_3760
ACCTAGGCACCCAGAGACGAGG	44.7714	0.0166553	-1.40101	0.507329	Long vs Homo	NA	NA	NA	NA	NA	NA	NA	NA	URS0002267BB5_3760
ACCTCGGGAAAAGGATTGGCTC	23.4069	0.00556787	2.16797	0.665174	Long vs Homo	NA	NA	NA	NA	NA	NA	NA	NA	URS0000C548CE_3760
ACCTCGGGAAAAGGATTGGCTCT	44.3205	0.00177224	2.16711	0.594102	Long vs Homo	NA	NA	NA	NA	NA	NA	NA	NA	URS0000C0D35F_3760
ACGAAAGTTGGGGGCTCGAAGAC	37.9653	0.0247051	1.41539	0.555053	Long vs Homo	NA	NA	NA	NA	NA	NA	NA	NA	URS0000BE7BE4_3760
ACGACTGTCGTGCCCGCGGCGAG	57.2595	1.26604e-07	2.90141	0.492203	Short vs Homo	NA	NA	NA	Pp05:6667123-6668141	NA	NA	NA	NA	NA
ACGACTGTCGTGCCCGCGGCGAG	40.0239	0.00130779	1.98141	0.526971	Long vs Homo	NA	NA	NA	Pp05:6667123-6668141	NA	NA	NA	NA	NA
ACGTTAGGGAGTCCGGAGACGTCG	14.7139	0.0440397	1.72161	0.799151	Long vs Homo	NA	NA	NA	NA	NA	NA	NA	NA	URS0000C3891A_3760
ACTGGACATCTAGGGGTAAA	24.4691	0.035612	-1.58734	0.69975	Long vs Homo	NA	NA	NA	NA	NA	NA	NA	NA	URS0000C070B9_3760
ACTGGTACGGACAAGGGGAA	288.235	0.00440739	1.34915	0.398065	Long vs Homo	NA	NA	NA	NA	NA	NA	NA	NA	URS0000C21A5A_3760
ACTGGTACGGACAAGGGGAATCC	63.4871	0.0433435	1.14438	0.50776	Long vs Homo	NA	NA	NA	NA	NA	NA	NA	NA	URS0000C7D4EA_3760
AGAAGACCCTGTTGAGCTTGA	196.992	2.50792e-05	2.02966	0.411731	Long vs Homo	NA	NA	NA	NA	NA	NA	NA	NA	URS0000C21A5A_3760
AGACCTTCGGAATTTGAAGCTAGA	101.353	0.0257685	1.66553	0.674537	Long vs Homo	NA	NA	NA	NA	NA	NA	NA	NA	URS0000C548CE_3760
AGCATCACTAGCTTACGCTCTG	169.181	0.0304859	-1.19088	0.486847	Long vs Homo	NA	NA	NA	NA	NA	NA	NA	NA	URS000099C56E_3760
AGCTACCGTGCGCTGGATTATGA	27.076	0.00714972	2.10842	0.674295	Long vs Homo	NA	NA	NA	Pp05:1526257-1527734	NA	NA	NA	NA	URS0000C38939_3760
AGCTACCGTGCGCTGGATTATGAC	33.4469	0.022308	1.82714	0.708647	Long vs Homo	NA	NA	NA	Pp05:1526257-1527734	NA	NA	NA	NA	URS0000C7D4EA_3760
AGCTCGTAGTTGGACCTTGGGT	624.286	0.0300038	1.02557	0.404448	Long vs Homo	NA	NA	NA	NA	NA	NA	NA	NA	URS0000BF35B9_3760
AGCTCGTAGTTGGACCTTGGGTT	1688.83	0.0338085	0.990009	0.396188	Long vs Homo	NA	NA	NA	NA	NA	NA	NA	NA	URS00004BDC58_3760
AGCTGTGGGATGTAAAAATGCA	107.097	0.0157112	1.4552	0.522733	Long vs Homo	NA	NA	NA	Pp03:16339580-16340883	NA	NA	NA	NA	URS000031503A_3760
AGGAAGTTGGTGACCTGATGA	56.5248	0.0413665	1.30655	0.584335	Long vs Homo	NA	NA	NA	NA	NA	NA	NA	NA	URS000099C56E_3760
AGGAAGTTGGTGACCTGATGACA	91.4513	0.000585081	1.80085	0.445395	Long vs Homo	NA	NA	NA	NA	NA	NA	NA	NA	URS0002267BB5_3760
AGGATTGGCTCTGAGGGCTGGG	158.273	0.00388385	1.43279	0.416914	Long vs Homo	NA	NA	NA	NA	NA	NA	NA	NA	URS0000C3935B_3760
AGGATTGGCTCTGAGGGCTGGGC	266.136	0.000251905	1.7482	0.407575	Long vs Homo	NA	NA	NA	NA	NA	NA	NA	NA	URS0000C38180_3760
AGGATTGGCTCTGAGGGCTGGGCA	1065.4	9.24443e-07	2.4178	0.426515	Long vs Homo	NA	NA	NA	NA	NA	NA	NA	NA	URS0000C0D35F_3760
AGGCATCTGCGTGCTCCTGGCA	22.7121	0.0178845	1.85191	0.684917	Long vs Homo	NA	NA	NA	NA	NA	NA	NA	NA	URS0000C4C0C5_3760
AGGCTAAATACGGGCGAGAGA	71.3805	0.0128897	1.49566	0.520232	Long vs Homo	NA	NA	NA	NA	NA	NA	NA	NA	URS0000C3935B_3760
AGGCTGAAACTTAAAGGAATTGA	1785.8	0.0419215	1.36209	0.611069	Long vs Homo	NA	NA	NA	NA	NA	NA	NA	NA	URS0000BEEDE3_3760
AGGGAACGGGCTTGGCAGAATCA	97.0655	0.000223835	1.96439	0.45434	Long vs Homo	NA	NA	NA	NA	NA	NA	NA	NA	URS0000C280EB_3760
AGGGACAGTCTCAGGTAGACA	776.734	0.0431878	0.962317	0.411685	Long vs Homo	NA	NA	NA	NA	NA	NA	NA	NA	URS0002267BB5_3760
AGTCCACTGAACCTTATCATTTA	51.0374	0.0172513	1.47639	0.541123	Long vs Homo	NA	NA	NA	NA	NA	NA	NA	NA	URS0000BE41DA_3760
AGTGGGCCATTTTTGGTAAGCAGA	60.5816	0.032786	1.51681	0.65383	Long vs Homo	NA	NA	NA	NA	NA	NA	NA	NA	URS0000C7EB75_3760
AGTGTTCGGATCGCGGCGACGT	42.3578	0.0143109	1.58981	0.565449	Long vs Homo	NA	NA	NA	Pp03:10045337-10046571	NA	NA	NA	NA	URS0000BEEDE3_3760
AGTTTCCCTCAGGATAGCTGGA	46.2175	0.0219036	1.68536	0.665938	Long vs Homo	NA	NA	NA	NA	NA	NA	NA	NA	URS0000C4D5EF_3760
AGTTTTTGGGTTCCGGGGGGA	223.424	0.0186392	1.23077	0.451192	Long vs Homo	NA	NA	NA	NA	NA	NA	NA	NA	URS0000216F2E_3760
ATAACAATACCGGGCTCTTAGA	92.056	0.00191765	1.72965	0.477572	Long vs Homo	NA	NA	NA	NA	NA	NA	NA	NA	URS0000297589_3760
ATAACAATACCGGGCTCTTAGAGT	48.3867	0.0277722	1.48565	0.604215	Long vs Homo	NA	NA	NA	NA	NA	NA	NA	NA	URS0000BF872E_3760
ATACCTAGGCACCCAGAGACG	642.889	0.0492597	-1.23465	0.589384	Long vs Homo	NA	NA	NA	NA	NA	NA	NA	NA	URS000031503A_3760
ATACCTAGGCACCCAGAGACGA	156.631	0.0100514	-1.49127	0.49559	Long vs Homo	NA	NA	NA	NA	NA	NA	NA	NA	URS000031503A_3760
ATACCTAGGCACCCAGAGACGAG	362.422	0.0128356	-1.41788	0.489522	Long vs Homo	NA	NA	NA	NA	NA	NA	NA	NA	URS0002267BB5_3760
ATACCTAGGCACCCAGAGACGAGG	173.435	0.0418657	-1.29395	0.585867	Long vs Homo	NA	NA	NA	NA	NA	NA	NA	NA	URS000031503A_3760
ATAGACGTCTGACACCGATTTC	13.3677	0.00125542	3.74252	0.924961	Short vs Homo	NA	NA	NA	NA	NA	NA	NA	NA	NA
ATAGACGTCTGACACCGATTTC	16.6753	0.000304393	3.91358	0.885061	Long vs Homo	NA	NA	NA	NA	NA	NA	NA	NA	NA
ATATGCTAGTTTCAACAATT	25.3885	0.0173581	-1.58334	0.584704	Long vs Homo	NA	NA	NA	NA	NA	NA	NA	NA	NA
ATCAAATGAGAACTTTGAAGG	100.994	0.0494605	1.1013	0.507622	Long vs Homo	NA	NA	NA	NA	NA	NA	NA	NA	URS0000C38939_3760
ATCAAATGAGAACTTTGAAGGCCG	31.2053	0.0384062	1.3175	0.574449	Long vs Homo	NA	NA	NA	NA	NA	NA	NA	NA	URS0000C38939_3760
ATCCGACTGTTTAATTAAAACAAA	11645.4	0.00661152	1.66682	0.518631	Long vs Homo	NA	NA	NA	NA	NA	NA	NA	NA	URS0000C280EB_3760
ATCCGACTGTTTAATTAAAACAAG	19.139	0.017774	1.82738	0.686115	Long vs Homo	NA	NA	NA	NA	NA	NA	NA	NA	URS0000C21A5A_3760
ATCCGGAGGACCGAGTGCCATTC	60.1259	0.0356427	1.27106	0.543932	Long vs Homo	NA	NA	NA	NA	NA	NA	NA	NA	URS0000C6A533_3760
ATCCGGAGGACCGAGTGCCATTCA	49.2864	0.00219271	2.17461	0.609506	Long vs Homo	NA	NA	NA	NA	NA	NA	NA	NA	URS0000C88164_3760
ATCGACTGGTCTAACTTACATT	33.4158	0.00578807	-2.00382	0.603678	Short vs Homo	NA	NA	NA	Pp01:22496780-22497198	NA	NA	NA	NA	NA
ATCGGGTTAAAATTCCTGAAC	30.8821	0.0138001	1.74266	0.6159	Long vs Homo	NA	NA	NA	NA	NA	NA	NA	NA	URS0000C4C0C5_3760
ATCGGGTTAAAATTCCTGAACCG	26.6709	0.00617608	2.18759	0.685931	Long vs Homo	NA	NA	NA	NA	NA	NA	NA	NA	URS0000C6CC73_3760
ATCGGGTTAAAATTCCTGAACCGG	235.928	0.00120097	2.05492	0.546441	Long vs Homo	NA	NA	NA	NA	NA	NA	NA	NA	URS0000C356A9_3760
ATCGGTTCAAGGACGCGGGGTG	93.9423	0.0365983	-1.17997	0.506259	Long vs Homo	NA	NA	NA	NA	NA	NA	NA	NA	URS0002267BB5_3760
ATGAAAGACGAACAACTGCGAAA	103.674	0.0156854	1.4876	0.535088	Long vs Homo	NA	NA	NA	NA	NA	NA	NA	NA	URS00001F423A_3760
ATGACAGACTGAGAGCTCTTTC	67.6448	0.0300038	1.33585	0.55475	Long vs Homo	NA	NA	NA	NA	NA	NA	NA	NA	URS0000BF2B3F_3760
ATGCCTCGTCATCTAATTAGTGA	110.728	0.00598462	1.58455	0.488256	Long vs Homo	NA	NA	NA	NA	NA	NA	NA	NA	URS0000C88164_3760
ATGCGCCCCGGTCGGATGTGGA	15.5923	0.0289874	1.74103	0.717736	Long vs Homo	NA	NA	NA	NA	NA	NA	NA	NA	URS0000C0D35F_3760
ATGGTCCGGTGAAGTGTTCGGA	80.8104	0.00249733	1.59072	0.446329	Long vs Homo	NA	NA	NA	NA	NA	NA	NA	NA	URS0000BE44FC_3760
ATTACAATTTCTACCGAGCGGC	20.0397	0.012087	2.02922	0.692187	Long vs Homo	NA	NA	NA	Pp05:6669417-6670605	NA	NA	NA	NA	URS0000C4C0C5_3760
ATTAGAGGAAGGAGAAGTCGTA	22.4442	0.013599	1.82038	0.644196	Long vs Homo	NA	NA	NA	NA	NA	NA	NA	NA	URS0000BF8FF6_3760
ATTCTGCCCAGTGCTCTGAATG	97.7565	0.0341397	1.20127	0.502552	Long vs Homo	NA	NA	NA	NA	NA	NA	NA	NA	URS0000C13659_3760
ATTGCAGAATCCCGTGAACCA	536.026	0.0392894	1.65618	0.513867	Long vs Short	NA	NA	NA	Pp04:25576475-25576800	NA	NA	NA	NA	URS0000D7395A_3760
ATTGGAATGAGTACAATCTAA	21.6845	0.0265462	1.62279	0.660878	Long vs Homo	NA	NA	NA	Pp03:20585698-20586354	NA	NA	NA	NA	URS0000088C90_3760
ATTGGTCATCGCGCTTGGTTGAAA	73.0418	0.022308	1.38678	0.529888	Long vs Homo	NA	NA	NA	NA	NA	NA	NA	NA	URS0000C13659_3760
ATTGTAGTCTGGAGAAGCGTCC	37.4547	0.0300038	1.31059	0.541326	Long vs Homo	NA	NA	NA	NA	NA	NA	NA	NA	URS000091F28F_3760
ATTGTCGGGAGGGAAGCGGA	335.25	0.000505964	2.09511	0.517405	Long vs Homo	NA	NA	NA	NA	NA	NA	NA	NA	URS0000C7EB75_3760
ATTTTTGGTAAGCAGAACTGGCGA	40.5677	0.0462278	1.58712	0.766781	Long vs Homo	NA	NA	NA	NA	NA	NA	NA	NA	URS0000C38180_3760
CAAAGCCCGGGCTGTTGATATG	21.5016	0.00240813	2.84429	0.784904	Short vs Homo	NA	NA	NA	NA	NA	NA	NA	NA	URS0000C4CD56_3760
CAAAGCCCGGGCTGTTGATATG	20.3279	0.000797848	2.64162	0.669448	Long vs Homo	NA	NA	NA	NA	NA	NA	NA	NA	URS0000C4CD56_3760
CAAAGGCACGTGTCGTTGGTG	50.1946	0.00511706	2.09632	0.629563	Short vs Homo	NA	NA	NA	Pp06:2394546-2395663	NA	NA	NA	NA	URS0000C3891A_3760
CAAAGTTTTTGGGTTCCGGGGG	16.9279	0.0101015	2.11882	0.704168	Long vs Homo	NA	NA	NA	NA	NA	NA	NA	NA	URS000028B1E7_3760
CAAGGAGTCTGACATGTGTGCG	121.45	0.032747	1.11648	0.455799	Long vs Homo	NA	NA	NA	NA	NA	NA	NA	NA	URS0000C3935B_3760
CAAGGAGTCTGACATGTGTGCG	120.836	0.00967756	1.42538	0.451788	Short vs Homo	NA	NA	NA	NA	NA	NA	NA	NA	URS0000C3935B_3760
CAAGTGCCAGGCCCCGATGAGT	17.3228	0.0148126	2.03284	0.669388	Short vs Homo	NA	NA	NA	NA	NA	NA	NA	NA	URS0000C38180_3760
CAAGTGCCAGGCCCCGATGAGT	19.9094	0.0128897	1.99327	0.695383	Long vs Homo	NA	NA	NA	NA	NA	NA	NA	NA	URS0000C38180_3760
CAAGTGTTGGATTGTTCACCCA	64.3172	0.0275792	1.28261	0.511401	Long vs Homo	NA	NA	NA	NA	NA	NA	NA	NA	URS0000C41695_3760
CAATCGGGCGGTAAATTCTGTC	125.743	1.5592e-11	3.25329	0.43351	Long vs Homo	NA	NA	NA	NA	NA	NA	NA	NA	URS0000C0D35F_3760
CAATCGGGCGGTAAATTCTGTC	99.6163	1.16963e-10	3.1184	0.441945	Short vs Homo	NA	NA	NA	NA	NA	NA	NA	NA	URS0000C0D35F_3760
CAATTGGTCATCGCGCTTGGT	88.698	6.17698e-06	2.56364	0.488608	Long vs Homo	NA	NA	NA	NA	NA	NA	NA	NA	URS0000C38939_3760
CAATTGGTCATCGCGCTTGGT	91.2947	3.51665e-09	2.90347	0.44353	Short vs Homo	NA	NA	NA	NA	NA	NA	NA	NA	URS0000C38939_3760
CAATTGGTCATCGCGCTTGGTT	39.647	0.000117493	2.4285	0.53877	Long vs Homo	NA	NA	NA	NA	NA	NA	NA	NA	URS0000C3891A_3760
CAATTGGTCATCGCGCTTGGTT	32.1927	0.000406485	2.31067	0.553467	Short vs Homo	NA	NA	NA	NA	NA	NA	NA	NA	URS0000C3891A_3760
CAATTGGTCATCGCGCTTGGTTGA	324.704	0.0154781	1.34502	0.47849	Long vs Homo	NA	NA	NA	NA	NA	NA	NA	NA	URS0000C4C627_3760
CACAATTGGTCATCGCGCTTGG	25.0524	4.35708e-05	2.95789	0.622045	Short vs Homo	NA	NA	NA	NA	NA	NA	NA	NA	URS0000C88164_3760
CACAATTGGTCATCGCGCTTGG	19.7468	0.00413195	2.2536	0.661881	Long vs Homo	NA	NA	NA	NA	NA	NA	NA	NA	URS0000C88164_3760
CACGTGTCGTTGGTGAAGCCC	1253.58	0.000405316	2.00467	0.48348	Short vs Homo	NA	NA	NA	Pp06:2394546-2395663	NA	NA	NA	NA	URS0000C43697_3760
CACGTGTCGTTGGTGAAGCCCT	68.9172	0.00235112	1.72917	0.476599	Short vs Homo	NA	NA	NA	Pp06:2394546-2395663	NA	NA	NA	NA	URS0000C280EB_3760
CAGAAATCTCGTGTGGAACAA	600.442	0.0346012	1.03082	0.424197	Long vs Homo	NA	NA	NA	NA	NA	NA	NA	NA	URS0000C280EB_3760
CAGAAATCTCGTGTGGAACAAA	1174.57	0.0274587	1.16533	0.45793	Long vs Homo	NA	NA	NA	NA	NA	NA	NA	NA	URS0000C137E4_3760
CAGAAATCTCGTGTGGAACAAAA	1020.18	0.0494605	1.17446	0.54754	Long vs Homo	NA	NA	NA	NA	NA	NA	NA	NA	URS0000C7D4EA_3760
CAGAACTGGTACGGACAAGGGGA	29.8463	0.0138001	1.92819	0.679159	Long vs Homo	NA	NA	NA	NA	NA	NA	NA	NA	URS0000C32372_3760
CAGATATTAAACTGATAAGAAC	20.6096	0.000703111	3.24959	0.838453	Long vs Homo	NA	NA	NA	Pp02:8678135-8679517	NA	NA	NA	NA	NA
CAGCTGGTAGAGCAGAGGACTG	59.6613	0.00192158	-0.0880948	0.175415	Short vs Homo	NA	NA	NA	NA	other-tRF	PheGAA	13-34	+	NA
CAGGACGGTGGTCATGGAAGT	41.127	0.00206017	2.10997	0.578139	Short vs Homo	NA	NA	NA	NA	NA	NA	NA	NA	URS0000C21A5A_3760
CAGGGATAACTGGCTTGTGGCA	140.958	0.000703111	1.88667	0.479624	Long vs Homo	NA	NA	NA	NA	NA	NA	NA	NA	URS0000C88164_3760
CAGTCCACCGACAGCCGACGG	19.2484	0.000902505	3.21737	0.817875	Long vs Homo	NA	NA	NA	NA	NA	NA	NA	NA	URS0000C356A9_3760
CAGTCCACCGACAGCCGACGG	23.2002	0.000111569	3.74149	0.823271	Short vs Homo	NA	NA	NA	NA	NA	NA	NA	NA	URS0000C356A9_3760
CAGTGCTCTGAATGTCAAAGTGA	359.631	0.0306664	1.3412	0.559355	Long vs Homo	NA	NA	NA	NA	NA	NA	NA	NA	URS0000C548CE_3760
CATAGTAAGGATTGACAGACTGA	1112.11	0.036552	1.1402	0.482837	Long vs Homo	NA	NA	NA	NA	NA	NA	NA	NA	URS0000BEF6C0_3760
CATCTGCGTGCTCCTGGCATC	411.466	6.02498e-05	2.20344	0.469255	Long vs Homo	NA	NA	NA	NA	NA	NA	NA	NA	URS0000C4C627_3760
CATCTGCGTGCTCCTGGCATC	599.781	1.23065e-08	3.11436	0.493908	Short vs Homo	NA	NA	NA	NA	NA	NA	NA	NA	URS0000C4C627_3760
CATGGCGTCCGAATTGTAGTCT	24.2459	0.0344675	1.40847	0.602489	Long vs Homo	NA	NA	NA	NA	NA	NA	NA	NA	URS0000C3204A_3760
CATGGTGGTGACGGGTGACGG	42.8719	0.0293721	1.54159	0.564776	Short vs Homo	NA	NA	NA	NA	NA	NA	NA	NA	URS0000BEEDE3_3760
CATGGTGGTGACGGGTGACGG	45.8262	0.0258071	1.40868	0.558348	Long vs Homo	NA	NA	NA	NA	NA	NA	NA	NA	URS0000BEEDE3_3760
CATGGTGGTGACGGGTGACGGA	30.791	0.0155669	1.72499	0.621601	Long vs Homo	NA	NA	NA	NA	NA	NA	NA	NA	URS0000BE44FC_3760
CATGTCTGTGAAGATGCGGACT	84.63	0.044385	-1.49664	0.474013	Long vs Short	NA	NA	NA	NA	NA	NA	NA	NA	URS0002267BB5_3760
CATGTGTGCGAGTCAACGGGCG	146.397	0.0490757	-1.30954	0.42917	Long vs Short	NA	NA	NA	NA	NA	NA	NA	NA	URS0000C7D4EA_3760
CCAAGTGTTGGATTGTTCACCCA	679.222	0.016359	1.371	0.495296	Long vs Homo	NA	NA	NA	NA	NA	NA	NA	NA	URS0000C6148B_3760
CCACATCCAAGGAAGGCAGCA	15.8663	0.032747	1.82284	0.781243	Long vs Homo	NA	NA	NA	NA	NA	NA	NA	NA	URS0000BF2A1B_3760
CCACGAGGCGCTGTCGGCGAGT	38.1618	0.0212758	1.45923	0.553835	Long vs Homo	NA	NA	NA	NA	NA	NA	NA	NA	URS0000C32372_3760
CCACGATCCACTGAGATTCAGC	177.65	0.000407553	2.21959	0.537731	Short vs Homo	NA	NA	NA	Pp05:1526257-1527734	NA	NA	NA	NA	URS0000C3891A_3760
CCACGATCCACTGAGATTCAGC	196.004	7.19342e-05	2.16784	0.469391	Long vs Homo	NA	NA	NA	Pp05:1526257-1527734	NA	NA	NA	NA	URS0000C3891A_3760
CCATGGAATCGAGAGCTCCAAG	110.827	4.21588e-08	2.85184	0.468944	Short vs Homo	NA	NA	NA	NA	NA	NA	NA	NA	URS0000C6A533_3760
CCATGGAATCGAGAGCTCCAAG	87.5002	1.11485e-05	2.20235	0.43118	Long vs Homo	NA	NA	NA	NA	NA	NA	NA	NA	URS0000C6A533_3760
CCCACCAATAGGGAACGTGAGC	158.68	0.0270144	1.26677	0.499949	Long vs Homo	NA	NA	NA	NA	NA	NA	NA	NA	URS0000C21A5A_3760
CCCACCAATAGGGAACGTGAGCT	840.007	0.028404	1.39203	0.569071	Long vs Homo	NA	NA	NA	NA	NA	NA	NA	NA	URS0000C4CD56_3760
CCCGAAAGATGGTGAACTAT	87.9693	0.0224111	1.18441	0.444823	Long vs Homo	NA	NA	NA	NA	NA	NA	NA	NA	URS0000C13659_3760
CCCGAAAGATGGTGAACTATGC	119.462	0.0128897	1.50919	0.520925	Long vs Homo	NA	NA	NA	NA	NA	NA	NA	NA	URS0000C38939_3760
CCCGAAAGATGGTGAACTATGCC	1440.2	0.000103769	1.92778	0.424333	Long vs Homo	NA	NA	NA	NA	NA	NA	NA	NA	URS0000C3204A_3760
CCCGAAAGATGGTGAACTATGCCT	256.267	0.000699368	2.1064	0.535006	Long vs Homo	NA	NA	NA	NA	NA	NA	NA	NA	URS0000C0D35F_3760
CCCGGCCGTCGGGGCAAGTG	973.664	0.0262379	-1.58805	0.651158	Long vs Homo	NA	NA	NA	NA	NA	NA	NA	NA	URS0000C0D35F_3760
CCCGGCCGTCGGGGCAAGTG	1072.67	0.0346684	-2.01655	0.612767	Long vs Short	NA	NA	NA	NA	NA	NA	NA	NA	URS0000C0D35F_3760
CCGAAAGATGGTGAACTATGCC	388.418	0.0121836	1.25439	0.421705	Long vs Homo	NA	NA	NA	NA	NA	NA	NA	NA	URS0000C7EB75_3760
CCGAAAGATGGTGAACTATGCCT	52.231	0.0163304	1.52486	0.555785	Long vs Homo	NA	NA	NA	NA	NA	NA	NA	NA	URS0000C3891A_3760
CCGACCTTGATCTTCTGAGAAG	3687.29	0.0434127	0.913652	0.379221	Long vs Homo	NA	NA	NA	NA	NA	NA	NA	NA	URS0000C21A5A_3760
CCGACTGTTTAATTAAAACAAA	806.856	0.0306518	1.10046	0.442056	Long vs Homo	NA	NA	NA	NA	NA	NA	NA	NA	URS0000C3891A_3760
CCGACTTTGTGAAATGACTTGA	1677.55	0.0152963	1.35041	0.474994	Long vs Homo	NA	NA	NA	NA	NA	NA	NA	NA	URS0000C548CE_3760
CCGACTTTGTGAAATGACTTGAGA	3679.66	0.012087	1.65985	0.566755	Long vs Homo	NA	NA	NA	NA	NA	NA	NA	NA	URS0000C4CD56_3760
CCGATGCGGATTGCGGCGGCGGC	227.695	0.0324009	-1.50917	0.564277	Short vs Homo	NA	NA	NA	NA	NA	NA	NA	NA	URS0000C7EB75_3760
CCGCGCCATGGAATCGAGAGC	29.509	0.0276857	1.80032	0.657031	Short vs Homo	NA	NA	NA	NA	NA	NA	NA	NA	URS0000C7D4EA_3760
CCGGCACCTTATGAGAAATCAAA	48.0771	0.0184437	1.42145	0.523804	Long vs Homo	NA	NA	NA	NA	NA	NA	NA	NA	URS0000BFED01_3760
CCGGCGACTCATAGGCAGTG	39.1842	0.0423939	-1.48603	0.689065	Long vs Homo	NA	NA	NA	NA	NA	NA	NA	NA	URS000099C56E_3760
CCGGCGACTCATAGGCAGTG	47.7539	0.0490757	-2.05619	0.681221	Long vs Short	NA	NA	NA	NA	NA	NA	NA	NA	URS000099C56E_3760
CCGGGACGTGGTGGTTGACGG	56.786	0.0328171	1.23996	0.517616	Long vs Homo	NA	NA	NA	NA	NA	NA	NA	NA	URS0000C853A8_3760
CCGGGACGTGGTGGTTGACGGCA	344.771	0.00505218	1.42871	0.429824	Long vs Homo	NA	NA	NA	NA	NA	NA	NA	NA	URS0000C0D35F_3760
CCGGGACGTGGTGGTTGACGGCAA	76.7737	0.00676954	1.70806	0.538787	Long vs Homo	NA	NA	NA	NA	NA	NA	NA	NA	URS0000C4C0C5_3760
CCGGGGGACGGACTGGGAGCG	42.125	0.0388602	1.41759	0.540423	Short vs Homo	NA	NA	NA	NA	NA	NA	NA	NA	URS0000C13659_3760
CCGGGGGACGGACTGGGAGCGT	23.7583	0.0139975	1.86974	0.672205	Long vs Homo	NA	NA	NA	NA	NA	NA	NA	NA	URS0000C6148B_3760
CCGGGGGACGGACTGGGAGCGT	21.0908	0.0160406	1.97004	0.663373	Short vs Homo	NA	NA	NA	NA	NA	NA	NA	NA	URS0000C6148B_3760
CCGGGTAATCTTTGAAATTTCA	30.7599	0.0378913	1.46828	0.64994	Long vs Homo	NA	NA	NA	Pp04:17261515-17263123	NA	NA	NA	NA	URS0000BE41DA_3760
CCGGTCGGCTCGTCCCTTCTA	26.4069	0.0154781	1.75065	0.633853	Long vs Homo	NA	NA	NA	NA	NA	NA	NA	NA	URS0000088C90_3760
CCGGTGCTGTTACTTTGAAGA	598.308	0.0128897	1.10981	0.372743	Long vs Homo	NA	NA	NA	NA	NA	NA	NA	NA	URS00004C4D9C_3760
CCGGTGCTGTTACTTTGAAGAA	866.447	0.000618408	1.48584	0.368721	Long vs Homo	NA	NA	NA	NA	NA	NA	NA	NA	URS00003D468C_3760
CCGGTGCTGTTACTTTGAAGAAA	1098.89	0.00556787	1.55096	0.474057	Long vs Homo	NA	NA	NA	NA	NA	NA	NA	NA	URS000022FC6B_3760
CCGTCGGCTGTCGGTGGACTGC	30.9165	0.0273434	1.52721	0.62257	Long vs Homo	NA	NA	NA	NA	NA	NA	NA	NA	URS0000C280EB_3760
CCGTCGGTGCAGATCTTGGTGG	26.1782	0.0299765	1.80801	0.667213	Short vs Homo	NA	NA	NA	NA	NA	NA	NA	NA	URS0000C6CC73_3760
CCGTTTGCCGACCCTCAGTAGG	43.6165	0.000566287	2.02457	0.502558	Long vs Homo	NA	NA	NA	Pp06:2394546-2395663	NA	NA	NA	NA	URS0000C853A8_3760
CCGTTTGCCGACCCTCAGTAGG	44.7986	2.44973e-05	2.36713	0.489489	Short vs Homo	NA	NA	NA	Pp06:2394546-2395663	NA	NA	NA	NA	URS0000C853A8_3760
CCTAAGATGAGCTCAACGAGAA	102.269	0.0365983	1.11529	0.470915	Long vs Homo	NA	NA	NA	NA	NA	NA	NA	NA	URS0000C38939_3760
CCTCGGGAAAAGGATTGGCTC	31.3643	0.0472492	1.30956	0.61672	Long vs Homo	NA	NA	NA	NA	NA	NA	NA	NA	URS0000C853A8_3760
CCTCGGGAAAAGGATTGGCTCT	65.9036	0.00685964	1.68474	0.532696	Long vs Homo	NA	NA	NA	NA	NA	NA	NA	NA	URS0000C41695_3760
CCTCGGGAAAAGGATTGGCTCTGA	293.084	2.12029e-07	2.92679	0.490368	Long vs Homo	NA	NA	NA	NA	NA	NA	NA	NA	URS0000C38180_3760
CCTCTGACTATGAAATACGAAT	19.8735	0.00449262	2.43585	0.735759	Long vs Homo	NA	NA	NA	NA	NA	NA	NA	NA	URS0000BEC3C0_3760
CCTGGGGCTGTAGTATGTTCCA	4118.65	0.0195906	1.09078	0.393569	Long vs Homo	NA	NA	NA	NA	NA	NA	NA	NA	URS000099C56E_3760
CCTTTAGACCTTCGGAATTTGA	150.943	0.0223246	1.35122	0.516679	Long vs Homo	NA	NA	NA	NA	NA	NA	NA	NA	URS0000C3204A_3760
CCTTTAGACCTTCGGAATTTGAA	93.8898	0.044224	1.46366	0.693358	Long vs Homo	NA	NA	NA	NA	NA	NA	NA	NA	URS0000C853A8_3760
CGAAAGACTAATCGAACCGTC	35.8322	0.0456452	1.27032	0.594773	Long vs Homo	NA	NA	NA	NA	NA	NA	NA	NA	URS0000C38180_3760
CGAAAGATGGTGAACTATGCC	192.027	0.0430772	1.05224	0.458821	Long vs Homo	NA	NA	NA	NA	NA	NA	NA	NA	URS0000C0D35F_3760
CGACCGACCTTGATCTTCTGAG	299.707	9.90523e-12	3.0111	0.404831	Short vs Homo	NA	NA	NA	NA	NA	NA	NA	NA	URS0000C38939_3760
CGACCGACCTTGATCTTCTGAG	308.362	1.5181e-07	2.76964	0.458377	Long vs Homo	NA	NA	NA	NA	NA	NA	NA	NA	URS0000C38939_3760
CGACCGGTCCGCCTCTGGTGTG	61.692	0.000469627	2.19992	0.540173	Long vs Homo	NA	NA	NA	NA	NA	NA	NA	NA	URS0000BF2B3F_3760
CGACCGGTCCGCCTCTGGTGTG	90.8555	1.46195e-09	3.18264	0.477446	Short vs Homo	NA	NA	NA	NA	NA	NA	NA	NA	URS0000BF2B3F_3760
CGACGGGGTATTGTAAGTGGC	111.125	8.24734e-12	3.47507	0.464695	Short vs Homo	NA	NA	NA	Pp05:6669417-6670605	NA	NA	NA	NA	URS0000C3935B_3760
CGACGGGGTATTGTAAGTGGC	89.9722	1.40285e-06	2.85089	0.512064	Long vs Homo	NA	NA	NA	Pp05:6669417-6670605	NA	NA	NA	NA	URS0000C3935B_3760
CGACGGGGTATTGTAAGTGGCA	34.1974	0.0494605	1.18983	0.555736	Long vs Homo	NA	NA	NA	Pp05:6669417-6670605	NA	NA	NA	NA	URS0000C38180_3760
CGACGGGTTCGGGACTGGGACC	56.1309	2.76869e-12	4.1076	0.535664	Short vs Homo	NA	NA	NA	NA	NA	NA	NA	NA	URS0000C7D4EA_3760
CGACGGGTTCGGGACTGGGACC	62.7798	1.83387e-09	4.003	0.591491	Long vs Homo	NA	NA	NA	NA	NA	NA	NA	NA	URS0000C7D4EA_3760
CGACGTGGGTGGTTCGCTGCC	725.251	4.6037e-07	2.70116	0.465353	Long vs Homo	NA	NA	NA	Pp01:7787208-7789329	NA	NA	NA	NA	URS0000BF2B3F_3760
CGACGTGGGTGGTTCGCTGCC	880.066	2.22846e-12	3.31332	0.430707	Short vs Homo	NA	NA	NA	Pp01:7787208-7789329	NA	NA	NA	NA	URS0000BF2B3F_3760
CGACGTTGCTTTTTGATCCTTC	1074.92	0.00752683	1.35078	0.415505	Short vs Homo	NA	NA	NA	NA	NA	NA	NA	NA	URS0000C88164_3760
CGACGTTGCTTTTTGATCCTTC	1275.45	0.00265228	1.41128	0.394705	Long vs Homo	NA	NA	NA	NA	NA	NA	NA	NA	URS0000C88164_3760
CGACTGTTTAATTAAAACAAA	112.894	0.0284393	1.12189	0.4464	Long vs Homo	NA	NA	NA	NA	NA	NA	NA	NA	URS0000C6148B_3760
CGACTGTTTAATTAAAACAAAGCA	1408.14	0.0123134	1.65886	0.572018	Long vs Homo	NA	NA	NA	NA	NA	NA	NA	NA	URS0000C4CD56_3760
CGACTTTGTGAAATGACTTGA	337.504	0.0427624	1.07647	0.469833	Long vs Homo	NA	NA	NA	NA	NA	NA	NA	NA	URS0000C548CE_3760
CGACTTTGTGAAATGACTTGAG	67.9967	0.0244537	1.33525	0.522716	Long vs Homo	NA	NA	NA	NA	NA	NA	NA	NA	URS0000C548CE_3760
CGACTTTGTGAAATGACTTGAGA	996.762	0.0100514	1.51475	0.501484	Long vs Homo	NA	NA	NA	NA	NA	NA	NA	NA	URS0000C4C627_3760
CGAGGAATTCCTAGTAAGCGCGA	19.2644	0.0237695	1.76242	0.690477	Long vs Homo	NA	NA	NA	NA	NA	NA	NA	NA	URS0000C03875_3760
CGATCCGGGCGGAAGACATTG	216.831	0.0160774	1.38996	0.501606	Long vs Homo	NA	NA	NA	NA	NA	NA	NA	NA	URS0000C0D35F_3760
CGATCCGGGCGGAAGACATTG	298.191	3.08216e-06	2.35417	0.446494	Short vs Homo	NA	NA	NA	NA	NA	NA	NA	NA	URS0000C0D35F_3760
CGATCCGGGCGGAAGACATTGT	36.7539	0.00521034	2.00289	0.594547	Short vs Homo	NA	NA	NA	NA	NA	NA	NA	NA	URS0000C4C0C5_3760
CGATGCGCCCCGGTCGGATGTG	1278.97	2.16205e-16	3.21048	0.361952	Short vs Homo	NA	NA	NA	NA	NA	NA	NA	NA	URS0000C356A9_3760
CGATGCGCCCCGGTCGGATGTG	1227.37	1.01982e-10	2.87131	0.3983	Long vs Homo	NA	NA	NA	NA	NA	NA	NA	NA	URS0000C356A9_3760
CGATGCGGGATGAACCGGAAGC	40.599	0.00691846	1.64051	0.520807	Long vs Homo	NA	NA	NA	NA	NA	NA	NA	NA	URS0000C4D5EF_3760
CGATGTCGGCTCTTCCTATCAT	226.427	0.012087	1.29071	0.434152	Long vs Homo	NA	NA	NA	NA	NA	NA	NA	NA	URS0000C32372_3760
CGATGTCGGCTCTTCCTATCAT	214.744	0.00206017	1.51677	0.412715	Short vs Homo	NA	NA	NA	NA	NA	NA	NA	NA	URS0000C32372_3760
CGATTAAGACAGCAGGACGGT	308.89	0.000618408	1.78233	0.446264	Long vs Homo	NA	NA	NA	NA	NA	NA	NA	NA	URS0000C853A8_3760
CGATTAAGACAGCAGGACGGTGG	22.7518	0.0436401	1.40887	0.651879	Long vs Homo	NA	NA	NA	NA	NA	NA	NA	NA	URS0000C3935B_3760
CGCCATGGAATCGAGAGCTCC	123.08	1.15601e-07	2.73148	0.463945	Short vs Homo	NA	NA	NA	NA	NA	NA	NA	NA	URS0000C88164_3760
CGCCATGGAATCGAGAGCTCC	114.487	0.000167999	2.28676	0.523694	Long vs Homo	NA	NA	NA	NA	NA	NA	NA	NA	URS0000C88164_3760
CGCCCGCCGCCCGTTTGCCGAC	29.7866	0.0176679	1.70219	0.580777	Short vs Homo	NA	NA	NA	Pp06:2394546-2395663	NA	NA	NA	NA	URS0000C6A533_3760
CGCCCGCCGCCCGTTTGCCGAC	34.5069	0.0105064	1.73143	0.579745	Long vs Homo	NA	NA	NA	Pp06:2394546-2395663	NA	NA	NA	NA	URS0000C6A533_3760
CGCCCGGTCGTACTCATAACC	75.4193	0.00774569	1.46095	0.466367	Long vs Homo	NA	NA	NA	NA	NA	NA	NA	NA	URS0000C356A9_3760
CGCCCGGTCGTACTCATAACCGCA	108.803	0.0030434	1.86341	0.536599	Long vs Homo	NA	NA	NA	NA	NA	NA	NA	NA	URS0000C4D5EF_3760
CGCGACGGGGTATTGTAAGTGG	68.9865	0.0199031	1.33121	0.497826	Long vs Homo	NA	NA	NA	Pp05:6669417-6670605	NA	NA	NA	NA	URS0000C21A5A_3760
CGCGACGGGGTATTGTAAGTGG	79.322	0.000235558	1.9657	0.458016	Short vs Homo	NA	NA	NA	Pp05:6669417-6670605	NA	NA	NA	NA	URS0000C21A5A_3760
CGCGCATGAATGGATTAACGA	223.574	0.0452995	1.14601	0.521128	Long vs Homo	NA	NA	NA	NA	NA	NA	NA	NA	URS0000C6CC73_3760
CGCGCATGAATGGATTAACGAGAT	32.7575	0.0240077	1.78083	0.707368	Long vs Homo	NA	NA	NA	NA	NA	NA	NA	NA	URS0000C3891A_3760
CGCGCTTGGTTGAAAAGCCA	49.5791	0.0136601	1.39811	0.484905	Long vs Homo	NA	NA	NA	NA	NA	NA	NA	NA	URS0000C6A533_3760
CGGAACAGATCTACTAATTCT	21.6351	0.0136602	1.9826	0.659649	Short vs Homo	NA	NA	NA	Pp02:7583979-7584410	NA	NA	NA	NA	NA
CGGAATTTGAAGCTAGAGGTG	100.032	0.0156854	1.31051	0.465927	Long vs Homo	NA	NA	NA	NA	NA	NA	NA	NA	URS0000C280EB_3760
CGGAATTTGAAGCTAGAGGTGT	96.9836	7.39869e-05	2.11093	0.455121	Long vs Homo	NA	NA	NA	NA	NA	NA	NA	NA	URS0000C3935B_3760
CGGAATTTGAAGCTAGAGGTGT	67.9965	0.00374918	1.68663	0.483816	Short vs Homo	NA	NA	NA	NA	NA	NA	NA	NA	URS0000C3935B_3760
CGGACCCTGTCGCACCACGAGG	389.64	3.77323e-06	2.3082	0.441293	Short vs Homo	NA	NA	NA	NA	NA	NA	NA	NA	URS0000C3891A_3760
CGGACCCTGTCGCACCACGAGG	322.426	0.00136332	1.65451	0.441497	Long vs Homo	NA	NA	NA	NA	NA	NA	NA	NA	URS0000C3891A_3760
CGGACTGGGAGCGTTCCTTCGG	19.333	0.00280501	2.6036	0.723491	Short vs Homo	NA	NA	NA	NA	NA	NA	NA	NA	URS0000C4CD56_3760
CGGACTGGGAGCGTTCCTTCGG	18.253	0.00537263	2.29313	0.69671	Long vs Homo	NA	NA	NA	NA	NA	NA	NA	NA	URS0000C4CD56_3760
CGGATGTGGAACGGTCACAA	46.6377	4.4291e-05	3.29496	0.687938	Long vs Homo	NA	NA	NA	NA	NA	NA	NA	NA	URS0000C280EB_3760
CGGCAACGTTAGGGAGTCCGGA	969.982	1.56121e-05	2.32046	0.462448	Long vs Homo	NA	NA	NA	NA	NA	NA	NA	NA	URS0000C0D35F_3760
CGGCAACGTTAGGGAGTCCGGAGA	13.026	0.0455461	1.86978	0.895772	Long vs Homo	NA	NA	NA	NA	NA	NA	NA	NA	URS0000C4D5EF_3760
CGGCCGTCGGTGCAGATCTTGG	50.732	2.93428e-06	2.62584	0.493142	Short vs Homo	NA	NA	NA	NA	NA	NA	NA	NA	URS0000C3204A_3760
CGGCCGTCGGTGCAGATCTTGG	46.7562	9.90854e-05	2.22087	0.487141	Long vs Homo	NA	NA	NA	NA	NA	NA	NA	NA	URS0000C3204A_3760
CGGCGAAATTGAAATACCACTA	44.69	0.0240708	1.78807	0.716563	Long vs Homo	NA	NA	NA	NA	NA	NA	NA	NA	URS0000C7D4EA_3760
CGGCGCGGCTGCTTTGTTGAGC	264.661	4.20223e-08	2.66827	0.438336	Short vs Homo	NA	NA	NA	NA	NA	NA	NA	NA	URS0000C6A533_3760
CGGCGCGGCTGCTTTGTTGAGC	266.012	2.7206e-06	2.40113	0.443378	Long vs Homo	NA	NA	NA	NA	NA	NA	NA	NA	URS0000C6A533_3760
CGGCGGATGTTACTTTTAGGAC	25.4805	0.0440397	1.3424	0.615551	Long vs Homo	NA	NA	NA	NA	NA	NA	NA	NA	URS00003D7168_3760
CGGCTACCACATCCAAGGAAGGCA	104.363	0.0235056	1.37507	0.532433	Long vs Homo	NA	NA	NA	NA	NA	NA	NA	NA	URS0000BF0BD3_3760
CGGGAAAAGGATTGGCTCTGA	38.5217	0.00166046	2.16981	0.589803	Long vs Homo	NA	NA	NA	NA	NA	NA	NA	NA	URS0000C4C627_3760
CGGGAAAAGGATTGGCTCTGAG	21.1523	0.00149991	2.55694	0.694418	Long vs Homo	NA	NA	NA	NA	NA	NA	NA	NA	URS0000C3935B_3760
CGGGACCCGAAAGATGGTGAAC	113.696	0.0229642	1.27401	0.487516	Long vs Homo	NA	NA	NA	NA	NA	NA	NA	NA	URS0000C38939_3760
CGGGACCCGAAAGATGGTGAACTA	725.84	0.0362059	1.24119	0.534061	Long vs Homo	NA	NA	NA	NA	NA	NA	NA	NA	URS0000C3891A_3760
CGGGACGTGGTGGTTGACGGC	86.8053	0.0494605	1.2022	0.567374	Long vs Homo	NA	NA	NA	NA	NA	NA	NA	NA	URS0000C137E4_3760
CGGGACGTGGTGGTTGACGGC	92.9414	0.00214783	1.75379	0.48191	Short vs Homo	NA	NA	NA	NA	NA	NA	NA	NA	URS0000C137E4_3760
CGGGACGTGGTGGTTGACGGCA	59.0947	0.0361355	1.24921	0.539471	Long vs Homo	NA	NA	NA	NA	NA	NA	NA	NA	URS0000C6148B_3760
CGGGACGTGGTGGTTGACGGCAA	14.174	0.0126805	2.45632	0.862136	Long vs Homo	NA	NA	NA	NA	NA	NA	NA	NA	URS0000C3EBC6_3760
CGGGATCGGAGTAATGATTAACA	195.544	0.0108144	1.34603	0.448811	Long vs Homo	NA	NA	NA	NA	NA	NA	NA	NA	URS0000BF2B3F_3760
CGGGCCCAAGTCCACTGGAAGG	26.0408	0.00158323	2.50401	0.678508	Long vs Homo	NA	NA	NA	NA	NA	NA	NA	NA	URS0000C4C627_3760
CGGGCCCAAGTCCACTGGAAGG	30.7697	8.44462e-05	3.05001	0.671493	Short vs Homo	NA	NA	NA	NA	NA	NA	NA	NA	URS0000C4C627_3760
CGGGGACTTTCCCCGGGCGTCGA	16.5176	0.0277664	1.75753	0.714294	Long vs Homo	NA	NA	NA	NA	NA	NA	NA	NA	URS0000C356A9_3760
CGGGGAGTGAAATAGAACATG	116.733	0.0294563	-1.54807	0.442516	Long vs Short	NA	NA	NA	Pp01:6498744-6499268	NA	NA	NA	NA	URS0002267BB5_3760
CGGGGGACGGACTGGGAGCGT	35.5665	0.0133396	1.64554	0.539082	Short vs Homo	NA	NA	NA	NA	NA	NA	NA	NA	URS0000C7EB75_3760
CGGGGGACGGACTGGGAGCGT	40.1752	0.0139975	1.57587	0.555702	Long vs Homo	NA	NA	NA	NA	NA	NA	NA	NA	URS0000C7EB75_3760
CGGGGGACGGACTGGGAGCGTT	34.5198	0.00786684	1.69913	0.546536	Long vs Homo	NA	NA	NA	NA	NA	NA	NA	NA	URS0000C137E4_3760
CGGGGGACGGACTGGGAGCGTT	32.7542	0.00289036	1.91585	0.534782	Short vs Homo	NA	NA	NA	NA	NA	NA	NA	NA	URS0000C137E4_3760
CGGGGTATTGTAAGTGGCAGA	299.35	0.0001491	1.72529	0.387925	Long vs Homo	NA	NA	NA	Pp05:6669417-6670605	NA	NA	NA	NA	URS0000C38939_3760
CGGGTTAAAATTCCTGAACCGG	25.2656	0.0128897	1.86358	0.653144	Long vs Homo	NA	NA	NA	NA	NA	NA	NA	NA	URS0000C356A9_3760
CGGGTTAAAATTCCTGAACCGGG	89.8649	0.000459731	2.04148	0.496385	Long vs Homo	NA	NA	NA	NA	NA	NA	NA	NA	URS0000C4C627_3760
CGGGTTAAAATTCCTGAACCGGGA	209.825	0.000531914	2.5002	0.620542	Long vs Homo	NA	NA	NA	NA	NA	NA	NA	NA	URS0000C41695_3760
CGGTCGCTGCAAAACCTGGGGC	23.8462	0.00065893	2.59306	0.647954	Long vs Homo	NA	NA	NA	NA	NA	NA	NA	NA	URS0000C6A533_3760
CGGTCGCTGCAAAACCTGGGGC	25.5599	2.44973e-05	3.00327	0.613361	Short vs Homo	NA	NA	NA	NA	NA	NA	NA	NA	URS0000C6A533_3760
CGGTGCTGTTACTTTGAAGA	701.341	0.0121836	1.18071	0.39461	Long vs Homo	NA	NA	NA	NA	NA	NA	NA	NA	URS0000BE8F74_3760
CGGTGCTGTTACTTTGAAGAA	1161.98	0.000103769	1.58838	0.349145	Long vs Homo	NA	NA	NA	NA	NA	NA	NA	NA	URS000028B1E7_3760
CGGTGCTGTTACTTTGAAGAAA	1689.96	0.000154156	1.7847	0.402224	Long vs Homo	NA	NA	NA	NA	NA	NA	NA	NA	URS0000BEA154_3760
CGGTGGTCATGGAAGTCGAA	232.811	0.00562013	1.31048	0.396705	Long vs Homo	NA	NA	NA	NA	NA	NA	NA	NA	URS0000C3204A_3760
CGGTGGTCATGGAAGTCGAAATC	33.1781	0.00426716	2.06615	0.615585	Long vs Homo	NA	NA	NA	NA	NA	NA	NA	NA	URS0000C4CD56_3760
CGGTGGTCATGGAAGTCGAAATCC	381.329	0.0423939	1.28977	0.579403	Long vs Homo	NA	NA	NA	NA	NA	NA	NA	NA	URS0000C3935B_3760
CGTCGGCGGGGGCCTCGGGAAGA	28.5214	0.00310255	2.00434	0.579243	Long vs Homo	NA	NA	NA	NA	NA	NA	NA	NA	URS0000C280EB_3760
CGTGAGCTTGTAACCCGAGTGGG	57.8765	0.0286714	-2.02317	0.566178	Long vs Short	NA	NA	NA	NA	NA	NA	NA	NA	NA
CGTGGAATCCCGTGTGAATCAGCA	19.0996	0.0100514	2.45307	0.81496	Long vs Homo	NA	NA	NA	NA	NA	NA	NA	NA	URS0000C070B9_3760
CGTGGATCCAGGTTCTTTTCTG	23.3684	0.012087	1.8911	0.653996	Long vs Homo	NA	NA	Pp02:23869061-23869755	NA	NA	NA	NA	NA	NA
CGTGGTGGTTGACGGCAACGT	39.5866	0.0396564	1.368	0.616629	Long vs Homo	NA	NA	NA	NA	NA	NA	NA	NA	URS0000C0D35F_3760
CGTGGTGGTTGACGGCAACGTT	43.7885	0.0446832	1.19902	0.544801	Long vs Homo	NA	NA	NA	NA	NA	NA	NA	NA	URS0000C21A5A_3760
CGTGGTGGTTGACGGCAACGTTA	1289.07	9.61641e-06	2.04297	0.395728	Long vs Homo	NA	NA	NA	NA	NA	NA	NA	NA	URS0000C7EB75_3760
CGTGGTGGTTGACGGCAACGTTAG	38.763	0.00426716	2.03262	0.6034	Long vs Homo	NA	NA	NA	NA	NA	NA	NA	NA	URS0000C3204A_3760
CGTGTCGTTGGTGAAGCCCTC	1752.92	0.0434127	1.32352	0.610313	Long vs Homo	NA	NA	NA	Pp06:2394546-2395663	NA	NA	NA	NA	URS0000C3891A_3760
CGTGTCGTTGGTGAAGCCCTC	2071.18	6.44781e-05	2.12848	0.461259	Short vs Homo	NA	NA	NA	Pp06:2394546-2395663	NA	NA	NA	NA	URS0000C3891A_3760
CGTGTCGTTGGTGAAGCCCTCG	286.424	5.39492e-09	2.6168	0.404799	Short vs Homo	NA	NA	NA	Pp06:2394546-2395663	NA	NA	NA	NA	URS0000C3935B_3760
CGTGTCGTTGGTGAAGCCCTCG	238.238	0.000103769	1.98503	0.438535	Long vs Homo	NA	NA	NA	Pp06:2394546-2395663	NA	NA	NA	NA	URS0000C3935B_3760
CGTTAGGGAGTCCGGAGACGT	298.771	0.0012209	2.02058	0.537704	Long vs Homo	NA	NA	NA	NA	NA	NA	NA	NA	URS0000C3891A_3760
CGTTAGGGAGTCCGGAGACGTC	58.4988	0.0179545	1.53434	0.568236	Long vs Homo	NA	NA	NA	NA	NA	NA	NA	NA	URS0000C6CC73_3760
CGTTAGGGAGTCCGGAGACGTCGG	92.9714	0.00617608	1.58708	0.492425	Long vs Homo	NA	NA	NA	NA	NA	NA	NA	NA	URS0000C137E4_3760
CGTTGCTTTTTGATCCTTCGA	373.766	0.0296026	1.14565	0.461266	Long vs Homo	NA	NA	NA	NA	NA	NA	NA	NA	URS0000C3891A_3760
CGTTTGCCGACCCTCAGTAGG	177.474	8.91535e-05	2.11944	0.465004	Long vs Homo	NA	NA	NA	Pp06:2394546-2395663	NA	NA	NA	NA	URS0000C43697_3760
CGTTTGCCGACCCTCAGTAGG	198.571	2.18386e-07	2.61125	0.452532	Short vs Homo	NA	NA	NA	Pp06:2394546-2395663	NA	NA	NA	NA	URS0000C43697_3760
CTACTGGAGCTCTCAAGCGTC	53.763	0.000371037	2.71487	0.653553	Short vs Homo	NA	NA	NA	NA	NA	NA	NA	NA	NA
CTAGGCCCCCAAAGGCACGTGT	67.8926	0.000607771	1.88154	0.470308	Long vs Homo	NA	NA	NA	Pp06:2394546-2395663	NA	NA	NA	NA	URS0000C4C0C5_3760
CTAGGCCCCCAAAGGCACGTGT	96.9213	5.89249e-09	2.82508	0.439195	Short vs Homo	NA	NA	NA	Pp06:2394546-2395663	NA	NA	NA	NA	URS0000C4C0C5_3760
CTCAAACTTTAAATAGGTAGGAC	12.568	0.0284071	1.96548	0.799568	Long vs Homo	NA	NA	NA	NA	NA	NA	NA	NA	URS0000C6148B_3760
CTCAGGATAGCTGGAGCCCGTGA	34.6184	0.0349531	1.46082	0.638397	Long vs Homo	NA	NA	NA	NA	NA	NA	NA	NA	URS0000C13659_3760
CTCCGCCGGCACCTTATGAGA	145.375	0.0151263	1.31663	0.465133	Long vs Homo	NA	NA	NA	NA	NA	NA	NA	NA	URS0000216F2E_3760
CTCCGCCGGCACCTTATGAGAAA	20.2634	0.0451972	1.60669	0.765384	Long vs Homo	NA	NA	NA	NA	NA	NA	NA	NA	URS0000297589_3760
CTCCGGTGCTGTTACTTTGAA	44.7679	0.0121836	1.53354	0.524931	Long vs Homo	NA	NA	NA	NA	NA	NA	NA	NA	URS00000298CD_3760
CTCCGGTGCTGTTACTTTGAAGA	184.618	0.0247051	1.11523	0.424485	Long vs Homo	NA	NA	NA	NA	NA	NA	NA	NA	URS0000BF0BD3_3760
CTCCGGTGCTGTTACTTTGAAGAA	191.636	0.01454	1.44938	0.512795	Long vs Homo	NA	NA	NA	NA	NA	NA	NA	NA	URS00003EE3D9_3760
CTCCGTTTGTCTGTGCTTGGG	10.5375	0.0470874	2.45459	0.930302	Short vs Homo	NA	NA	NA	NA	NA	NA	NA	NA	NA
CTCGGGAAAAGGATTGGCTCTGA	40.6903	0.000607771	2.6225	0.652188	Long vs Homo	NA	NA	NA	NA	NA	NA	NA	NA	URS0000C4CD56_3760
CTCGTGTCGGCCGATCCGGGCG	64.2654	0.00779433	1.62543	0.52221	Long vs Homo	NA	NA	NA	NA	NA	NA	NA	NA	URS0000C21A5A_3760
CTCGTGTCGGCCGATCCGGGCG	76.8827	2.12644e-05	2.29169	0.471264	Short vs Homo	NA	NA	NA	NA	NA	NA	NA	NA	URS0000C21A5A_3760
CTCTAGTCCGACTTTGTGAAATGA	19734.9	0.0273434	1.51338	0.609364	Long vs Homo	NA	NA	NA	NA	NA	NA	NA	NA	URS0000C4CD56_3760
CTCTCGGCAACGGATATCTCGG	24.3909	0.023045	-1.75678	0.694905	Long vs Homo	NA	NA	NA	Pp04:25830734-25831123	NA	NA	NA	NA	URS00002B6226_3760
CTCTGACTATGAAATACGAAT	20.4272	0.0484472	1.97468	0.781882	Short vs Homo	NA	NA	NA	NA	NA	NA	NA	NA	URS0000216F2E_3760
CTCTGACTATGAAATACGAAT	26.2159	0.00440739	2.31175	0.689501	Long vs Homo	NA	NA	NA	NA	NA	NA	NA	NA	URS0000216F2E_3760
CTGAACGCCTCTAAGTCAGA	14.2679	0.028404	1.86778	0.784718	Long vs Homo	NA	NA	NA	Pp05:1526257-1527734	NA	NA	NA	NA	URS0000C43697_3760
CTGAGATTCAGCCCTGCGTC	108.261	0.000618408	1.80605	0.453089	Long vs Homo	NA	NA	NA	Pp05:6669417-6670605	NA	NA	NA	NA	URS0000C4C627_3760
CTGGCGATGCGGGATGAACCGGA	662.953	0.0299616	1.05844	0.421375	Long vs Homo	NA	NA	NA	NA	NA	NA	NA	NA	URS0000C13659_3760
CTGGCGATGCGGGATGAACCGGAA	253.036	0.0154781	1.39099	0.496735	Long vs Homo	NA	NA	NA	NA	NA	NA	NA	NA	URS0000C4C0C5_3760
CTGGTAATTGGAATGAGTACA	26.6082	0.0276785	1.44192	0.580128	Long vs Homo	NA	NA	NA	NA	NA	NA	NA	NA	URS000056F1AD_3760
CTGGTACGGACAAGGGGAATCC	67.504	0.0177984	1.28825	0.4677	Long vs Homo	NA	NA	NA	NA	NA	NA	NA	NA	URS0000C4C0C5_3760
CTGGTACGGACAAGGGGAATCCGA	96.7032	6.75056e-05	2.39109	0.512973	Long vs Homo	NA	NA	NA	NA	NA	NA	NA	NA	URS0000C43697_3760
CTGGTGTGCACCGGTCGGCTCG	18.7235	0.0389477	1.75735	0.821474	Long vs Homo	NA	NA	NA	NA	NA	NA	NA	NA	URS00000C5E50_3760
CTGTCTCGGAGAGAGGCTCGGTG	1209.35	0.0203986	-1.257	0.470868	Long vs Homo	NA	NA	NA	NA	NA	NA	NA	NA	URS000099C56E_3760
CTTTAGACCTTCGGAATTTGA	297.242	0.043015	1.0947	0.478075	Long vs Homo	NA	NA	NA	NA	NA	NA	NA	NA	URS0000C6A533_3760
CTTTCCCCGGGCGTCGAACAG	56.6047	9.82331e-11	3.85634	0.542858	Short vs Homo	NA	NA	NA	NA	NA	NA	NA	NA	URS0000C3204A_3760
CTTTCCCCGGGCGTCGAACAG	58.0092	3.29863e-08	3.63102	0.576757	Long vs Homo	NA	NA	NA	NA	NA	NA	NA	NA	URS0000C3204A_3760
CTTTCCCCGGGCGTCGAACAGC	37.2356	0.00140706	2.38176	0.62482	Short vs Homo	NA	NA	NA	NA	NA	NA	NA	NA	URS0000C32372_3760
CTTTCCCCGGGCGTCGAACAGC	34.3906	0.00682861	1.97489	0.623177	Long vs Homo	NA	NA	NA	NA	NA	NA	NA	NA	URS0000C32372_3760
CTTTCGATGGTAGGATAGTGGC	17.6631	0.0111589	2.12525	0.714161	Long vs Homo	NA	NA	NA	NA	NA	NA	NA	NA	URS0000BF2A1B_3760
CTTTCGATGGTAGGATAGTGGCC	174.693	0.0281867	1.12149	0.441663	Long vs Homo	NA	NA	NA	NA	NA	NA	NA	NA	URS0000C00015_3760
CTTTGTGAAATGACTTGAGA	2142.65	0.0160774	1.24728	0.442433	Long vs Homo	NA	NA	NA	NA	NA	NA	NA	NA	URS0000C4CD56_3760
CTTTTAGGACTCCGCCGGCA	462.194	0.0138916	1.3556	0.472721	Long vs Homo	NA	NA	NA	NA	NA	NA	NA	NA	URS0000BE41DA_3760
CTTTTAGGACTCCGCCGGCACC	95.0817	0.000288908	1.81435	0.427734	Long vs Homo	NA	NA	NA	NA	NA	NA	NA	NA	URS00000298CD_3760
CTTTTAGGACTCCGCCGGCACCT	53.9793	0.028404	1.26674	0.509028	Long vs Homo	NA	NA	NA	NA	NA	NA	NA	NA	URS0000BEC3C0_3760
GAAAAGGATTGGCTCTGAGGGCT	84.9316	0.0452652	1.03533	0.455655	Long vs Homo	NA	NA	NA	NA	NA	NA	NA	NA	URS0000C41695_3760
GAAAGACGAACAACTGCGAAA	77.3901	0.0136601	1.36171	0.474538	Long vs Homo	NA	NA	NA	NA	NA	NA	NA	NA	URS000060769E_3760
GAAATTGTCGGGAGGGAAGCGGA	13.8638	0.0119376	2.28251	0.770082	Long vs Homo	NA	NA	NA	NA	NA	NA	NA	NA	URS00003D78A9_3760
GAACAGAAATCTCGTGTGGAACAA	375.482	0.0403743	1.4574	0.665601	Long vs Homo	NA	NA	NA	NA	NA	NA	NA	NA	URS0000C38180_3760
GAACTGGTACGGACAAGGGGA	202.164	6.69228e-07	2.52978	0.440831	Long vs Homo	NA	NA	NA	NA	NA	NA	NA	NA	URS0000C4D5EF_3760
GAACTGGTACGGACAAGGGGAA	409.629	0.000227432	2.02619	0.470357	Long vs Homo	NA	NA	NA	NA	NA	NA	NA	NA	URS0000C43697_3760
GAACTGGTACGGACAAGGGGAAT	26.8201	0.0244537	1.58505	0.628328	Long vs Homo	NA	NA	NA	NA	NA	NA	NA	NA	URS0000C43697_3760
GAACTGGTACGGACAAGGGGAATC	47.1377	0.00706479	1.59796	0.505392	Long vs Homo	NA	NA	NA	NA	NA	NA	NA	NA	URS0000C21A5A_3760
GAATTGCAGAATCCCGTGAACCA	73.8223	0.0490757	2.06181	0.669585	Long vs Short	NA	NA	NA	Pp08:14182092-14182680	NA	NA	NA	NA	URS00006666B4_3760
GACCGACCTTGATCTTCTGAGAA	84.2744	0.000694232	1.70323	0.428075	Long vs Homo	NA	NA	NA	NA	NA	NA	NA	NA	URS0000C88164_3760
GACCTACGGGCCAAGGGACA	554.009	0.0212138	1.14665	0.425705	Long vs Homo	NA	NA	NA	NA	NA	NA	NA	NA	URS000099C56E_3760
GACCTTCGGAATTTGAAGCTAGA	378.714	0.0423939	1.23887	0.553456	Long vs Homo	NA	NA	NA	NA	NA	NA	NA	NA	URS0000C3891A_3760
GACGCGATCGTGGTAGGCAGCACG	17.5899	0.0361355	-1.57791	0.693664	Long vs Homo	NA	NA	NA	NA	NA	NA	NA	NA	URS0000C6CC73_3760
GACTCTAGTCCGACTTTGTGAAA	1282.94	0.0494605	1.17948	0.55264	Long vs Homo	NA	NA	NA	NA	NA	NA	NA	NA	URS0000C6148B_3760
GACTTTGTGAAATGACTTGAGA	70.7418	0.0173581	1.3618	0.497541	Long vs Homo	NA	NA	NA	NA	NA	NA	NA	NA	URS0000C0D35F_3760
GAGGAAGGTGAGGATGACGTC	26.5863	0.0218046	-1.65606	0.638275	Long vs Homo	NA	NA	NA	NA	NA	NA	NA	NA	URS00003D8003_3760
GAGGACTTGGTATTTATGCCA	19.2114	0.0064343	2.23519	0.673029	Short vs Homo	NA	NA	NA	Pp04:25715422-25715543	NA	NA	NA	NA	NA
GAGGTGTAGTATAAGTGGGA	99.7017	0.0106167	1.41469	0.471918	Long vs Homo	NA	NA	NA	NA	NA	NA	NA	NA	URS0000C4C0C5_3760
GAGTTATCTTTTCTGTTTAACA	17.0114	0.00114272	3.19146	0.822511	Long vs Homo	NA	NA	NA	NA	NA	NA	NA	NA	URS0000C0D35F_3760
GATAAGCTTCATCGTCGAGA	29.6558	0.0027698	1.96227	0.557373	Long vs Homo	NA	NA	NA	NA	NA	NA	NA	NA	URS000099C56E_3760
GATAAGCTTCATCGTCGAGAGGGA	25.7613	0.0273434	1.70046	0.690707	Long vs Homo	NA	NA	NA	NA	NA	NA	NA	NA	URS000099C56E_3760
GATACCTAGGCACCCAGAGACG	218.707	0.0327388	-1.36817	0.583661	Long vs Homo	NA	NA	NA	NA	NA	NA	NA	NA	URS0002267BB5_3760
GATACCTAGGCACCCAGAGACGA	47.7204	0.0173581	-1.46252	0.5401	Long vs Homo	NA	NA	NA	NA	NA	NA	NA	NA	URS0002267BB5_3760
GATTAAGACAGCAGGACGGT	155.174	0.0434127	1.13616	0.506109	Long vs Homo	NA	NA	NA	NA	NA	NA	NA	NA	URS0000C38180_3760
GATTGGCTCTGAGGGCTGGGCA	243.411	0.0282713	1.14993	0.457351	Long vs Homo	NA	NA	NA	NA	NA	NA	NA	NA	URS0000C6148B_3760
GATTTCTGCCCAGTGCTCTGAA	163.39	0.0330815	1.16292	0.482239	Long vs Homo	NA	NA	NA	NA	NA	NA	NA	NA	URS0000C4C627_3760
GCAACGGATATCTCGGCTCTCGC	33.5175	0.00628751	-1.80241	0.561791	Long vs Homo	NA	NA	NA	Pp04:25830734-25831123	NA	NA	NA	NA	URS000052890B_3760
GCATCACTAGCTTACGCTCTG	71.5536	0.0440397	-1.1348	0.510929	Long vs Homo	NA	NA	NA	NA	NA	NA	NA	NA	URS0002267BB5_3760
GCATTGCGATGGTCCCTGCGGA	533.871	0.0283533	1.03617	0.403139	Long vs Homo	NA	NA	NA	NA	NA	NA	NA	NA	URS0000C21A5A_3760
GCCGGCCGGGGGACGGACTGGG	61.8769	0.019982	-1.68374	0.593804	Short vs Homo	NA	NA	NA	NA	NA	NA	NA	NA	URS0000C13659_3760
GCCTCCGGTGCTGTTACTTTGA	118.134	0.00863072	1.34722	0.433497	Long vs Homo	NA	NA	NA	NA	NA	NA	NA	NA	URS00000C5E50_3760
GCGGAACAGATCTACTAATTCT	124.462	0.0362059	1.03679	0.429056	Long vs Homo	NA	NA	NA	Pp02:7583979-7584410	NA	NA	NA	NA	NA
GCGGCGGGTAGAATCCTTTGC	208.205	0.0285747	1.16722	0.467087	Long vs Homo	NA	NA	NA	Pp05:6669417-6670605	NA	NA	NA	NA	URS0000C13659_3760
GCGGCGGGTAGAATCCTTTGCAGA	278.939	0.000220725	2.11053	0.487986	Long vs Homo	NA	NA	NA	Pp05:6669417-6670605	NA	NA	NA	NA	URS0000C88164_3760
GCTAAGGAGTGTGTAACAACTCA	27.1653	0.00690099	2.05133	0.656063	Long vs Homo	NA	NA	NA	NA	NA	NA	NA	NA	URS0000C4CD56_3760
GCTACCGTGCGCTGGATTATGA	48.4358	0.00965063	1.71308	0.565681	Long vs Homo	NA	NA	NA	Pp05:1526257-1527734	NA	NA	NA	NA	URS0000C3935B_3760
GCTACCGTGCGCTGGATTATGAC	70.9742	0.000476491	1.9363	0.472612	Long vs Homo	NA	NA	NA	Pp05:1526257-1527734	NA	NA	NA	NA	URS0000C4D5EF_3760
GCTCAACGAGAACAGAAATCT	167.225	0.0434127	0.983109	0.422852	Long vs Homo	NA	NA	NA	NA	NA	NA	NA	NA	URS0000C4D5EF_3760
GCTCGTAGTTGGACCTTGGGT	863.853	0.0165143	1.11196	0.39395	Long vs Homo	NA	NA	NA	NA	NA	NA	NA	NA	URS0000C00299_3760
GCTCGTAGTTGGACCTTGGGTTG	157.546	0.00466167	1.35082	0.400429	Long vs Homo	NA	NA	NA	NA	NA	NA	NA	NA	URS000057C0B8_3760
GCTCGTAGTTGGACCTTGGGTTGG	32.6106	0.0272196	1.53399	0.616246	Long vs Homo	NA	NA	NA	NA	NA	NA	NA	NA	URS00000BDD5F_3760
GCTTGAAATTGTCGGGAGGGAA	66.28	0.0128019	1.41837	0.486487	Long vs Homo	NA	NA	NA	NA	NA	NA	NA	NA	URS0000C3204A_3760
GCTTGACTCTAGTCCGACTTTGT	173.318	0.00863072	1.32257	0.425222	Long vs Homo	NA	NA	NA	NA	NA	NA	NA	NA	URS0000C21A5A_3760
GGAAGTTGGTGACCTGATGACA	34.2161	0.000206007	2.62234	0.60068	Long vs Homo	NA	NA	NA	NA	NA	NA	NA	NA	URS000099C56E_3760
GGAGGTAGGATGGGCAGTTGGTC	56.8195	0.00426716	-1.83559	0.547185	Long vs Homo	NA	NA	NA	Pp08:12028610-12029389	NA	NA	NA	NA	NA
GGATAAGCTTCATCGTCGAGA	14.3988	0.0361355	1.78638	0.780411	Long vs Homo	NA	NA	NA	NA	NA	NA	NA	NA	URS000099C56E_3760
GGATTGGCTCTGAGGGCTGGGCA	152.414	0.00604664	1.65873	0.517022	Long vs Homo	NA	NA	NA	NA	NA	NA	NA	NA	URS0000C38180_3760
GGCAGGGCTAGTGACTGGAGTGA	65.3673	0.0155669	1.40005	0.497843	Long vs Homo	NA	NA	NA	Pp06:399086-399583	NA	NA	NA	NA	URS00003D8003_3760
GGCATCTGCGTGCTCCTGGCA	21.3729	0.00505218	2.08771	0.631473	Long vs Homo	NA	NA	NA	NA	NA	NA	NA	NA	URS0000C4C627_3760
GGCCGAGGGCACGCCTGCCTGG	74.5772	0.0346012	-1.24237	0.526798	Long vs Homo	NA	NA	NA	Pp04:25576475-25576800	NA	NA	NA	NA	URS00005897E0_3760
GGCGATGCGGGATGAACCGGAA	95.8125	0.0317313	1.13255	0.460962	Long vs Homo	NA	NA	NA	NA	NA	NA	NA	NA	URS0000C4C627_3760
GGCGGAACAGATCTACTAATTCT	303.884	0.0434127	1.45036	0.678379	Long vs Homo	NA	NA	NA	Pp02:7583979-7584410	NA	NA	NA	NA	NA
GGGAAAAGGATTGGCTCTGA	50.0147	7.19342e-05	2.49521	0.535581	Long vs Homo	NA	NA	NA	NA	NA	NA	NA	NA	URS0000C3935B_3760
GGGAACGGGCTTGGCAGAATCA	149.856	0.000227166	1.72919	0.40025	Long vs Homo	NA	NA	NA	NA	NA	NA	NA	NA	URS0000C280EB_3760
GGGAACGTGAGCTGGGTTTAGA	98.7023	0.00676954	1.48816	0.465405	Long vs Homo	NA	NA	NA	NA	NA	NA	NA	NA	URS0000C6CC73_3760
GGGAGTCCGGAGACGTCGGC	87.2677	0.00028714	2.42584	0.575381	Long vs Homo	NA	NA	NA	NA	NA	NA	NA	NA	URS0000C3204A_3760
GGGAGTCCGGAGACGTCGGCG	58.2619	0.00505218	1.80637	0.547434	Long vs Homo	NA	NA	NA	NA	NA	NA	NA	NA	URS0000C3204A_3760
GGGAGTCCGGAGACGTCGGCGG	34.6631	4.14457e-05	2.67714	0.553246	Long vs Homo	NA	NA	NA	NA	NA	NA	NA	NA	URS0000C4C0C5_3760
GGGAGTCCGGAGACGTCGGCGGG	39.9815	0.0138237	1.8757	0.662397	Long vs Homo	NA	NA	NA	NA	NA	NA	NA	NA	URS0000C38939_3760
GGGAGTCCGGAGACGTCGGCGGGG	24.6725	0.0491818	1.60525	0.777065	Long vs Homo	NA	NA	NA	NA	NA	NA	NA	NA	URS0000C280EB_3760
GGGCTAGTGACTGGAGTGAA	32.9161	0.012651	1.90118	0.66513	Long vs Homo	NA	NA	NA	Pp06:399086-399583	NA	NA	NA	NA	URS00022AAC71_3760
GGGCTAGTGACTGGAGTGAAGTC	57.7655	0.0494605	1.22593	0.575989	Long vs Homo	NA	NA	NA	NA	NA	NA	NA	NA	URS00022AAC71_3760
GGGGAGTGAAATAGAACATG	349.06	0.0346684	-1.71663	0.514855	Long vs Short	NA	NA	NA	Pp01:6498744-6499268	NA	NA	NA	NA	URS0002267BB5_3760
GGGGCTGTAGTATGTTCCAA	80.2621	0.0427624	1.06836	0.465325	Long vs Homo	NA	NA	NA	NA	NA	NA	NA	NA	URS0002267BB5_3760
GGGGCTGTAGTATGTTCCAAGGGT	116.925	0.0173581	1.48989	0.54824	Long vs Homo	NA	NA	NA	NA	NA	NA	NA	NA	URS000099C56E_3760
GGGTAGAATCCTTTGCAGACGA	394.013	0.000957879	1.53163	0.395326	Long vs Homo	NA	NA	NA	Pp05:6669417-6670605	NA	NA	NA	NA	URS0000C3935B_3760
GGGTTCGATTCCGGAGAGGGA	21.4498	0.032747	1.84834	0.797262	Long vs Homo	NA	NA	NA	NA	NA	NA	NA	NA	URS0000BF0BD3_3760
GGTAGAATCCTTTGCAGACGA	74.2449	0.0276785	1.37119	0.556199	Long vs Homo	NA	NA	NA	Pp05:6669417-6670605	NA	NA	NA	NA	URS0000C356A9_3760
GGTGCTGTTACTTTGAAGAA	196.722	0.0030434	1.44117	0.410596	Long vs Homo	NA	NA	NA	NA	NA	NA	NA	NA	URS0000088C90_3760
GGTGCTGTTACTTTGAAGAAA	85.399	0.00393002	1.57479	0.460567	Long vs Homo	NA	NA	NA	NA	NA	NA	NA	NA	URS00003D468C_3760
GGTGTCCTAAGATGAGCTCAA	74.7879	0.0196756	1.4677	0.557415	Long vs Homo	NA	NA	NA	NA	NA	NA	NA	NA	URS0000C32372_3760
GGTGTCCTAAGATGAGCTCAACGA	216.233	0.00258218	1.64919	0.464182	Long vs Homo	NA	NA	NA	NA	NA	NA	NA	NA	URS0000C3935B_3760
GTAGTCATATGCTTGTCTCAA	19.7059	0.000427498	-2.71432	0.652017	Long vs Homo	NA	NA	NA	NA	NA	NA	NA	NA	URS0000BF2B3F_3760
GTCCGACTTTGTGAAATGACT	85.5639	0.0203304	1.35033	0.508951	Long vs Homo	NA	NA	NA	NA	NA	NA	NA	NA	URS0000C21A5A_3760
GTCCGACTTTGTGAAATGACTTGA	292.035	0.0333827	1.36816	0.585636	Long vs Homo	NA	NA	NA	NA	NA	NA	NA	NA	URS0000C6A533_3760
GTCCGGAGACGTCGGCGGGG	70.4222	0.012087	1.95188	0.676193	Long vs Homo	NA	NA	NA	NA	NA	NA	NA	NA	URS0000C88164_3760
GTCCGGAGACGTCGGCGGGGGC	29.6143	0.032747	1.33875	0.562145	Long vs Homo	NA	NA	NA	NA	NA	NA	NA	NA	URS0000C4CD56_3760
GTGAGAGCATGCCTGTCGGGA	61.0325	0.00808599	1.45512	0.466634	Long vs Homo	NA	NA	NA	NA	NA	NA	NA	NA	URS0000C43697_3760
GTGCAGTGATGTATGCAGCTGAG	47.8831	0.031799	-1.26841	0.530775	Long vs Homo	NA	NA	NA	NA	NA	NA	NA	NA	URS000099C56E_3760
GTGCTGTTACTTTGAAGAAA	1899.62	0.000861508	1.38137	0.350408	Long vs Homo	NA	NA	NA	NA	NA	NA	NA	NA	URS0000C03875_3760
GTGCTTGAAATTGTCGGGAGGGAA	387.031	0.0160774	1.36803	0.492107	Long vs Homo	NA	NA	NA	NA	NA	NA	NA	NA	URS0000C4C0C5_3760
GTGGTGGTTGACGGCAACGTTA	28.8591	0.00100462	2.1909	0.571551	Long vs Homo	NA	NA	NA	NA	NA	NA	NA	NA	URS0000C7D4EA_3760
GTGTCGTTGGTGAAGCCCTC	39.6536	0.032691	1.68824	0.63609	Short vs Homo	NA	NA	NA	Pp06:2394546-2395663	NA	NA	NA	NA	URS0000C4D5EF_3760
GTGTGTAACAACTCACCTGCCGA	15.7753	0.0276785	1.92108	0.788121	Long vs Homo	NA	NA	NA	NA	NA	NA	NA	NA	URS0000C13659_3760
GTGTTCGGATCGAGGCGACGT	95.0312	0.0385986	1.35987	0.603241	Long vs Homo	NA	NA	NA	NA	NA	NA	NA	NA	URS0000BF2B3F_3760
GTGTTCGGATCGCGGCGACGT	62.5883	0.0208949	1.48407	0.569607	Long vs Homo	NA	NA	NA	Pp03:10045337-10046571	NA	NA	NA	NA	URS0000BF0BD3_3760
GTTACTTTTAGGACTCCGCCGGCA	18.594	0.000703161	2.93128	0.72639	Long vs Homo	NA	NA	NA	NA	NA	NA	NA	NA	URS0000BFB42E_3760
GTTAGTCGATCCTAAGAGACGGG	349.202	0.0242143	-1.19841	0.460865	Long vs Homo	NA	NA	NA	NA	NA	NA	NA	NA	URS0000C4C0C5_3760
GTTGGTCGATTAAGACAGCAGGA	18.5385	0.0450839	1.59425	0.765529	Long vs Homo	NA	NA	NA	NA	NA	NA	NA	NA	URS0000C38939_3760
TAACAATACCGGGCTCTTAGA	108.425	0.0105632	1.43419	0.476892	Long vs Homo	NA	NA	NA	NA	NA	NA	NA	NA	URS0000BEA154_3760
TAACATCATAGGATTTCGGT	24.1657	0.0262379	1.58398	0.640765	Long vs Homo	NA	NA	NA	NA	NA	NA	NA	NA	URS00004BDC58_3760
TAACCTCGGGAAAAGGATTGGC	19.178	0.0128897	2.06927	0.725279	Long vs Homo	NA	NA	NA	NA	NA	NA	NA	NA	URS0000C280EB_3760
TAACCTCGGGAAAAGGATTGGC	21.0035	0.000514368	2.60905	0.635992	Short vs Homo	NA	NA	NA	NA	NA	NA	NA	NA	URS0000C280EB_3760
TAAGTCAGAATCCGGGCTAGAAG	14.6987	0.0499696	1.95582	0.973687	Long vs Homo	NA	NA	NA	NA	NA	NA	NA	NA	URS0000C4D5EF_3760
TACAAGGATTCCCCTAGTAACGG	93.2337	0.0111901	-1.47172	0.49613	Long vs Homo	NA	NA	NA	NA	NA	NA	NA	NA	URS0000C4C0C5_3760
TACACCGAACTGGGAAGTGTCC	13.6802	0.0365983	1.85801	0.825552	Long vs Homo	NA	NA	Pp02:23869061-23869755	NA	NA	NA	NA	NA	NA
TACCTAGGCACCCAGAGACG	2338.35	0.0147448	-1.58282	0.569992	Long vs Homo	NA	NA	NA	NA	NA	NA	NA	NA	URS000031503A_3760
TACCTAGGCACCCAGAGACG	2474.6	0.0490757	-1.86067	0.610938	Long vs Short	NA	NA	NA	NA	NA	NA	NA	NA	URS000031503A_3760
TACCTAGGCACCCAGAGACGA	980.373	0.0208949	-1.33658	0.507083	Long vs Homo	NA	NA	NA	NA	NA	NA	NA	NA	URS000031503A_3760
TACCTAGGCACCCAGAGACGAG	2043.89	0.0346684	-1.60022	0.472149	Long vs Short	NA	NA	NA	NA	NA	NA	NA	NA	URS000099C56E_3760
TACCTAGGCACCCAGAGACGAG	2051.93	0.0151263	-1.38524	0.494356	Long vs Homo	NA	NA	NA	NA	NA	NA	NA	NA	URS000099C56E_3760
TACCTAGGCACCCAGAGACGAGG	758.538	0.0176898	-1.38547	0.511794	Long vs Homo	NA	NA	NA	NA	NA	NA	NA	NA	URS0002267BB5_3760
TACGACTGTCGTGCCCGCGGC	91.2213	0.00385306	1.83692	0.535543	Short vs Homo	NA	NA	NA	Pp04:25768027-25768428	NA	NA	NA	NA	NA
TACTTTTAGGACTCCGCCGGCA	41.8601	0.0229642	1.58833	0.614767	Long vs Homo	NA	NA	NA	NA	NA	NA	NA	NA	URS0000C0314C_3760
TAGAATCAAGAAAGAGCTCTC	94.4365	3.83495e-07	3.41711	0.582518	Long vs Homo	NA	NA	NA	NA	NA	NA	NA	NA	URS0000BF411E_3760
TAGAATCAAGAAAGAGCTCTC	88.8593	7.11348e-09	3.57357	0.556956	Short vs Homo	NA	NA	NA	NA	NA	NA	NA	NA	URS0000BF411E_3760
TAGACCTTCGGAATTTGAAGCT	32.9261	0.0262379	1.38848	0.549154	Long vs Homo	NA	NA	NA	NA	NA	NA	NA	NA	URS0000C6CC73_3760
TAGGACGGCGCGGCTGCTTTGT	59.8642	0.0121836	1.40582	0.477783	Long vs Homo	NA	NA	NA	NA	NA	NA	NA	NA	URS0000C356A9_3760
TAGGACGGCGCGGCTGCTTTGT	58.9364	0.00864996	1.62806	0.512573	Short vs Homo	NA	NA	NA	NA	NA	NA	NA	NA	URS0000C356A9_3760
TAGGCAGTGGCTTGGTTAAG	100.889	0.0392894	-1.98152	0.621986	Long vs Short	NA	NA	NA	NA	NA	NA	NA	NA	URS000031503A_3760
TAGGCAGTGGCTTGGTTAAGG	60.075	0.000182541	-2.43775	0.559468	Long vs Homo	NA	NA	NA	NA	NA	NA	NA	NA	URS0000C070B9_3760
TAGGCAGTGGCTTGGTTAAGG	66.2331	0.000867694	-2.71171	0.60716	Long vs Short	NA	NA	NA	NA	NA	NA	NA	NA	URS0000C070B9_3760
TAGGCAGTGGCTTGGTTAAGGG	37.7791	0.0294563	-2.07308	0.592627	Long vs Short	NA	NA	NA	NA	NA	NA	NA	NA	URS000031503A_3760
TAGGCATCTGCGTGCTCCTGGC	32.775	0.000703161	2.30965	0.582684	Long vs Homo	NA	NA	NA	NA	NA	NA	NA	NA	URS0000C38180_3760
TAGGCATCTGCGTGCTCCTGGCA	34.4682	0.0462278	1.3875	0.658242	Long vs Homo	NA	NA	NA	NA	NA	NA	NA	NA	URS0000C853A8_3760
TAGGCCCCCAAAGGCACGTGT	195.434	3.05981e-05	2.48757	0.522477	Short vs Homo	NA	NA	NA	Pp06:2394546-2395663	NA	NA	NA	NA	URS0000C3EBC6_3760
TAGGCCCCCAAAGGCACGTGT	129.019	0.0129851	1.41234	0.490248	Long vs Homo	NA	NA	NA	Pp06:2394546-2395663	NA	NA	NA	NA	URS0000C3EBC6_3760
TAGTAAGGATTGACAGACTGAGA	3550.78	0.0193451	1.28271	0.472322	Long vs Homo	NA	NA	NA	NA	NA	NA	NA	NA	URS0000BEA154_3760
TAGTCATATGCTTGTCTCAA	47.6083	0.012087	-1.63338	0.560807	Long vs Homo	NA	NA	NA	NA	NA	NA	NA	NA	URS0000BEC3C0_3760
TAGTCCGACTTTGTGAAATGA	2542.83	6.68734e-05	1.94857	0.41406	Long vs Homo	NA	NA	NA	NA	NA	NA	NA	NA	URS0000C4C0C5_3760
TAGTCCGACTTTGTGAAATGAC	232.39	1.65167e-05	2.19615	0.4388	Long vs Homo	NA	NA	NA	NA	NA	NA	NA	NA	URS0000C4CD56_3760
TAGTCCGACTTTGTGAAATGAC	141.506	0.00503494	1.5198	0.449637	Short vs Homo	NA	NA	NA	NA	NA	NA	NA	NA	URS0000C4CD56_3760
TAGTGGCCTACCATGGTGGT	32.3471	0.0328886	1.5315	0.663795	Long vs Homo	NA	NA	NA	NA	NA	NA	NA	NA	URS0000BEEDE3_3760
TAGTTTTACCCTACTGATGACA	36.5077	0.0357565	1.34219	0.578819	Long vs Homo	NA	NA	NA	NA	NA	NA	NA	NA	URS0000C4D5EF_3760
TATAGACTCGTTGAATACATC	21.5484	0.000468919	3.1218	0.758511	Short vs Homo	NA	NA	NA	Pp04:17261515-17263123	NA	NA	NA	NA	URS0000BF8FF6_3760
TATCTGCCCTATCAACTTTCGA	108.449	0.0455461	1.01399	0.446258	Long vs Homo	NA	NA	NA	NA	NA	NA	NA	NA	URS0000216F2E_3760
TATGAAAGACGAACAACTGCGA	121.113	0.00617608	1.42351	0.439205	Long vs Homo	NA	NA	NA	NA	NA	NA	NA	NA	URS0000BE8F74_3760
TATGAAAGACGAACAACTGCGAAA	117.082	0.0427624	1.32867	0.606243	Long vs Homo	NA	NA	NA	NA	NA	NA	NA	NA	URS000028B1E7_3760
TATGACGTTGGCTCTCCTACAG	18.5105	0.000465524	3.31173	0.79459	Long vs Homo	NA	NA	NA	NA	NA	NA	NA	NA	NA
TATGACGTTGGCTCTCCTACAG	14.0061	0.00538618	3.00888	0.878649	Short vs Homo	NA	NA	NA	NA	NA	NA	NA	NA	NA
TATGCAGCTGAGGCATCCTAAC	483.336	0.027961	-1.01157	0.392472	Long vs Homo	NA	NA	NA	NA	NA	NA	NA	NA	URS00004290B8_3760
TATTGGAGGGCTGGGTGATA	15.4618	0.0275933	-1.82007	0.749564	Long vs Homo	NA	NA	NA	NA	NA	NA	NA	NA	NA
TCACCTGCCGAATCAACTAGC	43.7821	0.00364919	2.17535	0.628903	Short vs Homo	NA	NA	NA	NA	NA	NA	NA	NA	URS0000C548CE_3760
TCACCTGCCGAATCAACTAGC	42.7472	0.0160774	1.81251	0.670926	Long vs Homo	NA	NA	NA	NA	NA	NA	NA	NA	URS0000C548CE_3760
TCAGAACTGGTACGGACAAGGGGA	39.0598	0.0341442	1.54386	0.671464	Long vs Homo	NA	NA	NA	NA	NA	NA	NA	NA	URS0000C3EBC6_3760
TCAGAATCCGGGCTAGAAGCG	82.8809	0.00023525	2.21915	0.518364	Long vs Homo	NA	NA	NA	NA	NA	NA	NA	NA	URS0000C280EB_3760
TCAGAATCCGGGCTAGAAGCG	75.3147	8.24225e-06	2.35165	0.464167	Short vs Homo	NA	NA	NA	NA	NA	NA	NA	NA	URS0000C280EB_3760
TCAGAATCCGGGCTAGAAGCGA	42.9608	4.93294e-05	2.43395	0.51802	Short vs Homo	NA	NA	NA	NA	NA	NA	NA	NA	URS0000C280EB_3760
TCAGAATCCGGGCTAGAAGCGA	57.3454	8.106e-06	2.66776	0.513692	Long vs Homo	NA	NA	NA	NA	NA	NA	NA	NA	URS0000C280EB_3760
TCAGATACCGTCCTAGTCTCA	41.8575	0.0362059	1.22287	0.521899	Long vs Homo	NA	NA	NA	NA	NA	NA	NA	NA	URS000056F1AD_3760
TCAGCCACACAGGGACTGAGA	17.3472	0.0245553	1.8656	0.734764	Long vs Homo	NA	NA	NA	NA	NA	NA	NA	NA	URS0000E2C3E1_3760
TCAGCCGGAGGTAGGGTCCAG	38.9794	0.00374918	1.91001	0.553565	Short vs Homo	NA	NA	NA	NA	NA	NA	NA	NA	URS0000C38939_3760
TCAGCTGGTAGAGCAGAGGACTG	52.1983	0.0490757	1.75268	0.587841	Long vs Short	NA	NA	NA	NA	other-tRF	PheGAA	12-34	+	NA
TCAGGATAGCTGGAGCCCGTGAA	17.6314	0.0434127	1.56427	0.730104	Long vs Homo	NA	NA	NA	NA	NA	NA	NA	NA	URS0000C3891A_3760
TCAGGTCTCCAAGGTGAACAGC	30.1429	0.0166553	1.70982	0.630502	Long vs Homo	NA	NA	NA	Pp01:9005691-9006594	NA	NA	NA	NA	URS0000C6CC73_3760
TCCACTGAGATTCAGCCCTGC	18.6708	0.0333827	1.64439	0.708833	Long vs Homo	NA	NA	NA	Pp05:1526257-1527734	NA	NA	NA	NA	URS0000C0D35F_3760
TCCGACTGTTTAATTAAAACAAA	17045.6	0.00791954	1.46775	0.463918	Long vs Homo	NA	NA	NA	NA	NA	NA	NA	NA	URS0000C13659_3760
TCCGACTTTGTGAAATGACTT	901.541	4.44491e-06	2.32392	0.43543	Long vs Homo	NA	NA	NA	NA	NA	NA	NA	NA	URS0000C6A533_3760
TCCGACTTTGTGAAATGACTT	564.425	0.000280967	1.74522	0.411166	Short vs Homo	NA	NA	NA	NA	NA	NA	NA	NA	URS0000C6A533_3760
TCCGACTTTGTGAAATGACTTG	1705.36	0.0287018	1.03465	0.40472	Long vs Homo	NA	NA	NA	NA	NA	NA	NA	NA	URS0000C0D35F_3760
TCCGGAGACGTCGGCGGGGGC	31.3212	0.0294624	1.81882	0.675131	Short vs Homo	NA	NA	NA	NA	NA	NA	NA	NA	URS0000C3891A_3760
TCCGGAGGACCGAGTGCCATTCA	16.249	0.00426716	2.62886	0.768236	Long vs Homo	NA	NA	NA	NA	NA	NA	NA	NA	URS0000C6CC73_3760
TCCGGTGCTGTTACTTTGAA	73.473	0.0448071	1.06423	0.470756	Long vs Homo	NA	NA	NA	NA	NA	NA	NA	NA	URS0000421D6B_3760
TCCGGTGCTGTTACTTTGAAGA	491.172	0.00330827	1.33592	0.381458	Long vs Homo	NA	NA	NA	NA	NA	NA	NA	NA	URS0000BFABF1_3760
TCCGGTGCTGTTACTTTGAAGAA	473.423	0.00718485	1.42484	0.449991	Long vs Homo	NA	NA	NA	NA	NA	NA	NA	NA	URS000028B1E7_3760
TCCGGTGCTGTTACTTTGAAGAAA	598.855	0.0272196	1.46185	0.591572	Long vs Homo	NA	NA	NA	NA	NA	NA	NA	NA	URS0000552AE5_3760
TCCTCAGCGGCGGACCGGGCC	19.524	0.0473391	1.49238	0.710268	Long vs Homo	NA	NA	NA	NA	NA	NA	NA	NA	URS000091F28F_3760
TCCTCAGCGGCGGACCGGGCC	23.655	0.00538618	2.17891	0.650552	Short vs Homo	NA	NA	NA	NA	NA	NA	NA	NA	URS000091F28F_3760
TCCTTTAGACCTTCGGAATTTGA	690.041	0.0377276	1.30221	0.570767	Long vs Homo	NA	NA	NA	NA	NA	NA	NA	NA	URS0000C41695_3760
TCCTTTAGACCTTCGGAATTTGAA	534.54	0.0418657	1.39509	0.635205	Long vs Homo	NA	NA	NA	NA	NA	NA	NA	NA	URS0000C853A8_3760
TCGACCGGTCCGCCTCTGGTG	142.823	1.56121e-05	2.72614	0.545031	Long vs Homo	NA	NA	NA	NA	NA	NA	NA	NA	URS0000D74F81_3760
TCGACCGGTCCGCCTCTGGTG	179.988	1.16963e-10	3.41054	0.484318	Short vs Homo	NA	NA	NA	NA	NA	NA	NA	NA	URS0000D74F81_3760
TCGATGGTAGGATAGTGGCC	121.122	0.0133396	1.49781	0.493472	Short vs Homo	NA	NA	NA	NA	NA	NA	NA	NA	URS000060769E_3760
TCGATTAAGACAGCAGGACGGT	425.016	2.7206e-06	2.12144	0.390453	Long vs Homo	NA	NA	NA	NA	NA	NA	NA	NA	URS0000C3204A_3760
TCGATTAAGACAGCAGGACGGT	332.09	3.70855e-06	1.96168	0.374213	Short vs Homo	NA	NA	NA	NA	NA	NA	NA	NA	URS0000C3204A_3760
TCGCAAGAATGAAACTCAAAGGAA	66.8867	0.0494605	1.38036	0.668803	Long vs Homo	NA	NA	NA	NA	NA	NA	NA	NA	URS0000E2C3E1_3760
TCGCGTTGACTACGTCCCTGCC	22.9154	0.00691846	2.1016	0.673495	Long vs Homo	NA	NA	NA	NA	NA	NA	NA	NA	URS0000BFABF1_3760
TCGCGTTGACTACGTCCCTGCC	25.9144	0.000862639	2.58605	0.661167	Short vs Homo	NA	NA	NA	NA	NA	NA	NA	NA	URS0000BFABF1_3760
TCGGAATTTGAAGCTAGAGGT	23.6418	0.00212097	2.21568	0.61265	Long vs Homo	NA	NA	NA	NA	NA	NA	NA	NA	URS0000C4C0C5_3760
TCGGAATTTGAAGCTAGAGGTG	262.016	0.00689873	1.63773	0.516711	Long vs Homo	NA	NA	NA	NA	NA	NA	NA	NA	URS0000C4CD56_3760
TCGGAATTTGAAGCTAGAGGTGT	80.1099	0.0100514	1.74004	0.579461	Long vs Homo	NA	NA	NA	NA	NA	NA	NA	NA	URS0000C3891A_3760
TCGGATGTGGAACGGTCACAA	34.8939	0.017307	1.84088	0.685883	Long vs Homo	NA	NA	NA	NA	NA	NA	NA	NA	URS0000C3204A_3760
TCGGCCTGTGGGCTCCCCAT	211.744	0.00965063	1.46663	0.481714	Long vs Homo	NA	NA	NA	NA	NA	NA	NA	NA	URS0000C548CE_3760
TCGGCCTGTGGGCTCCCCATT	625.583	0.000103769	1.74322	0.384336	Long vs Homo	NA	NA	NA	NA	NA	NA	NA	NA	URS0000C0D35F_3760
TCGGCCTGTGGGCTCCCCATTC	63.1554	0.000479232	2.10628	0.516574	Long vs Homo	NA	NA	NA	NA	NA	NA	NA	NA	URS0000C38180_3760
TCGGCGAAATTGAAATACCACTA	61.7291	0.047001	1.41969	0.681564	Long vs Homo	NA	NA	NA	NA	NA	NA	NA	NA	URS0000C548CE_3760
TCGGGAAAAGGATTGGCTCTGA	47.4667	6.58588e-05	2.43209	0.522455	Long vs Homo	NA	NA	NA	NA	NA	NA	NA	NA	URS0000C41695_3760
TCGGGTTAAAATTCCTGAAC	114.11	0.00965063	1.33504	0.4352	Long vs Homo	NA	NA	NA	NA	NA	NA	NA	NA	URS0000C4D5EF_3760
TCGGGTTAAAATTCCTGAACCGG	102.859	0.00184458	1.99482	0.548657	Long vs Homo	NA	NA	NA	NA	NA	NA	NA	NA	URS0000C6148B_3760
TCGGGTTAAAATTCCTGAACCGGG	276.019	0.000252434	2.16358	0.50781	Long vs Homo	NA	NA	NA	NA	NA	NA	NA	NA	URS0000C4C0C5_3760
TCGGTGCAGATCTTGGTGGTA	58.0866	0.0484472	1.25037	0.493751	Short vs Homo	NA	NA	NA	NA	NA	NA	NA	NA	URS0000C6A533_3760
TCGGTGCAGATCTTGGTGGTA	68.9804	0.0262379	1.29212	0.509836	Long vs Homo	NA	NA	NA	NA	NA	NA	NA	NA	URS0000C6A533_3760
TCGGTGGACTGCTCGAGCTGC	77.2576	8.87089e-05	2.72991	0.60333	Long vs Homo	NA	NA	NA	Pp02:15589641-15590726	NA	NA	NA	NA	URS0000C137E4_3760
TCGGTGGACTGCTCGAGCTGC	112.365	1.37629e-08	3.63834	0.583136	Short vs Homo	NA	NA	NA	Pp02:15589641-15590726	NA	NA	NA	NA	URS0000C137E4_3760
TCGTACTAGGTTGAATTACT	21.2776	0.0019865	3.01837	0.829193	Long vs Homo	NA	NA	NA	NA	NA	NA	NA	NA	URS0000C137E4_3760
TCGTACTAGGTTGAATTACT	20.2565	0.000487505	3.19349	0.772528	Short vs Homo	NA	NA	NA	NA	NA	NA	NA	NA	URS0000C137E4_3760
TCGTAGTTGGACCTTGGGTTG	27.7404	0.042438	1.34782	0.614832	Long vs Homo	NA	NA	NA	NA	NA	NA	NA	NA	URS00000DADB9_3760
TCTAGTCCGACTTTGTGAAATGA	1827.74	0.04092	1.19901	0.527478	Long vs Homo	NA	NA	NA	NA	NA	NA	NA	NA	URS0000C3935B_3760
TCTCGGCTCTCGCATCGATGA	239.517	0.0427624	-1.12438	0.497141	Long vs Homo	NA	NA	NA	Pp08:14182092-14182680	NA	NA	NA	NA	URS000069080C_3760
TCTGGTGTGCACCGGTCGGCTC	35.7011	5.08655e-05	3.00131	0.648285	Short vs Homo	NA	NA	NA	NA	NA	NA	NA	NA	URS00000298CD_3760
TCTGGTGTGCACCGGTCGGCTC	39.0022	7.19342e-05	2.92542	0.635161	Long vs Homo	NA	NA	NA	NA	NA	NA	NA	NA	URS00000298CD_3760
TGAAAGACGAACAACTGCGAAA	1473.05	0.0434127	0.972461	0.414765	Long vs Homo	NA	NA	NA	NA	NA	NA	NA	NA	URS0000536BAF_3760
TGAATGGATTAACGAGATTCC	30.3048	0.0262379	1.39667	0.554151	Long vs Homo	NA	NA	NA	NA	NA	NA	NA	NA	URS0000C88164_3760
TGACTGAACGCCTCTAAGTCAGA	877.837	0.0266307	1.21322	0.476104	Long vs Homo	NA	NA	NA	Pp05:1526257-1527734	NA	NA	NA	NA	URS0000C0D35F_3760
TGACTGGCGGGATCCCCTCGAG	31.787	0.00369321	2.06353	0.595346	Short vs Homo	NA	NA	NA	NA	NA	NA	NA	NA	URS0000C356A9_3760
TGACTGGCGGGATCCCCTCGAG	26.0967	0.0453293	1.35551	0.631614	Long vs Homo	NA	NA	NA	NA	NA	NA	NA	NA	URS0000C356A9_3760
TGAGAGCATGCCTGTCGGGAC	14.4041	0.0277892	2.00563	0.823217	Long vs Homo	NA	NA	NA	NA	NA	NA	NA	NA	URS0000C853A8_3760
TGAGATGAAGGACCTGGGAGA	17.8635	0.00598462	-2.38072	0.736036	Long vs Homo	NA	NA	NA	Pp01:2089099-2093369	NA	NA	NA	NA	NA
TGATGCCCTTAGATGTTCTGG	108.588	0.0475411	1.46515	0.580302	Short vs Homo	NA	NA	NA	NA	NA	NA	NA	NA	URS0000C03875_3760
TGCAGCTGAGGCATCCTAAC	640.363	0.0128897	-1.30523	0.448118	Long vs Homo	NA	NA	NA	NA	NA	NA	NA	NA	URS000099C56E_3760
TGCCCTGGGCGACACACGTG	190.162	0.0396982	-1.42151	0.647512	Long vs Homo	NA	NA	NA	NA	NA	NA	NA	NA	URS0000875946_3760
TGCCTGTTGAAGAATGAGCCG	20.1054	0.0361355	-1.63107	0.71503	Long vs Homo	NA	NA	NA	NA	NA	NA	NA	NA	URS000031503A_3760
TGCCTGTTGAAGAATGAGCCGG	86.7394	0.000867694	-2.27146	0.504463	Long vs Short	NA	NA	NA	NA	NA	NA	NA	NA	URS0002267BB5_3760
TGCCTGTTGAAGAATGAGCCGG	72.0669	0.0124446	-1.68246	0.584106	Long vs Homo	NA	NA	NA	NA	NA	NA	NA	NA	URS0002267BB5_3760
TGCGCCCCGGTCGGATGTGGA	131.924	0.00170903	1.78674	0.487619	Long vs Homo	NA	NA	NA	NA	NA	NA	NA	NA	URS0000C356A9_3760
TGCGCCCCGGTCGGATGTGGAA	64.2131	0.0160467	1.36328	0.486834	Long vs Homo	NA	NA	NA	NA	NA	NA	NA	NA	URS0000C21A5A_3760
TGCTGTTACTTTGAAGAAATTAGA	335.531	0.0462278	1.35202	0.641842	Long vs Homo	NA	NA	NA	NA	NA	NA	NA	NA	URS00003EE3D9_3760
TGGAACAATGTAGGCAAGGGAA	378.473	0.00376733	1.4399	0.417879	Long vs Homo	NA	NA	NA	NA	NA	NA	NA	NA	URS0000C32372_3760
TGGATTATGACTGAACGCCTC	83.6889	0.000703161	2.17022	0.55444	Long vs Homo	NA	NA	NA	Pp05:1526257-1527734	NA	NA	NA	NA	URS0000C38939_3760
TGGATTATGACTGAACGCCTC	73.9777	6.3803e-05	2.26753	0.495116	Short vs Homo	NA	NA	NA	Pp05:1526257-1527734	NA	NA	NA	NA	URS0000C38939_3760
TGGATTATGACTGAACGCCTCT	34.1773	0.00187693	2.11653	0.572195	Short vs Homo	NA	NA	NA	Pp05:1526257-1527734	NA	NA	NA	NA	URS0000C7D4EA_3760
TGGATTATGACTGAACGCCTCT	48.9468	6.75056e-05	2.51255	0.542473	Long vs Homo	NA	NA	NA	Pp05:1526257-1527734	NA	NA	NA	NA	URS0000C7D4EA_3760
TGGATTATGACTGAACGCCTCTA	58.4662	0.028404	1.40344	0.575837	Long vs Homo	NA	NA	NA	Pp05:1526257-1527734	NA	NA	NA	NA	URS0000D74C0D_3760
TGGATTATGACTGAACGCCTCTAA	20.8638	0.0275933	2.19624	0.912525	Long vs Homo	NA	NA	NA	Pp05:1526257-1527734	NA	NA	NA	NA	URS0000C3204A_3760
TGGCCGTTCTTAGTTGGTGGA	76.8801	0.0171879	1.25162	0.451592	Long vs Homo	NA	NA	NA	NA	NA	NA	NA	NA	URS0000BFABF1_3760
TGGCCTTAATTGGCCGGGTCGTG	111.162	0.0349336	1.20015	0.505734	Long vs Homo	NA	NA	NA	NA	NA	NA	NA	NA	URS00003EE3D9_3760
TGGGACACGTGGAATCCCGTGT	23.5192	0.0418657	1.47459	0.67288	Long vs Homo	NA	NA	NA	NA	NA	NA	NA	NA	URS000031503A_3760
TGGGAGTGTGTGACTTGAACTAT	23.8083	0.0434127	-1.6215	0.769434	Long vs Homo	NA	NA	NA	NA	NA	NA	NA	NA	NA
TGGGGGATAAGCTTCATCGTCGA	14.4706	0.0242453	2.27988	0.901941	Long vs Homo	NA	NA	NA	NA	NA	NA	NA	NA	URS0002267BB5_3760
TGGGGTCGCTTTTGTAACTGGATA	202.202	0.0441645	-1.061	0.470223	Long vs Homo	NA	NA	NA	NA	NA	NA	NA	NA	NA
TGGTCATGGAAGTCGAAATCC	195.436	0.00364919	1.70185	0.487883	Short vs Homo	NA	NA	NA	Pp04:803919-804235	NA	NA	NA	NA	URS0000C41695_3760
TGGTCATGGAAGTCGAAATCC	189.068	0.00617608	1.38654	0.425676	Long vs Homo	NA	NA	NA	Pp04:803919-804235	NA	NA	NA	NA	URS0000C41695_3760
TGGTCCCTGCGGATGCTAACGC	45.1438	0.00653554	1.67216	0.522188	Long vs Homo	NA	NA	NA	NA	NA	NA	NA	NA	URS0000C6148B_3760
TGGTCCCTGCGGATGCTAACGCA	232.38	0.01454	1.4932	0.530755	Long vs Homo	NA	NA	NA	NA	NA	NA	NA	NA	URS0000C853A8_3760
TGGTCCGGTGAAGTGTTCGGA	62.2207	0.0296542	1.32941	0.550053	Long vs Homo	NA	NA	NA	NA	NA	NA	NA	NA	URS0000BF8FF6_3760
TGGTCGATTAAGACAGCAGGA	36.1088	0.000487759	2.18653	0.537117	Long vs Homo	NA	NA	NA	NA	NA	NA	NA	NA	URS0000C4CD56_3760
TGGTCGATTAAGACAGCAGGAC	29.7207	0.0174106	1.61574	0.600813	Long vs Homo	NA	NA	NA	NA	NA	NA	NA	NA	URS0000C28D08_3760
TGGTGTGCACCGGTCGGCTCG	191.996	0.000307941	2.16064	0.514835	Long vs Homo	NA	NA	NA	NA	NA	NA	NA	NA	URS00000298CD_3760
TGGTGTGCACCGGTCGGCTCG	205.483	2.01383e-07	2.6063	0.449997	Short vs Homo	NA	NA	NA	NA	NA	NA	NA	NA	URS00000298CD_3760
TGGTGTGCACCGGTCGGCTCGT	62.8788	0.0010831	1.95338	0.506022	Short vs Homo	NA	NA	NA	NA	NA	NA	NA	NA	URS00004BDC58_3760
TGGTGTGCACCGGTCGGCTCGT	70.4736	0.00222519	1.86539	0.523559	Long vs Homo	NA	NA	NA	NA	NA	NA	NA	NA	URS00004BDC58_3760
TGTATTCAACGAGTCTATAGCCTT	44.0702	0.0128897	1.70143	0.595611	Long vs Homo	NA	NA	NA	Pp04:17261515-17263123	NA	NA	NA	NA	URS0000BFABF1_3760
TGTCGTTGGTGAAGCCCTCGC	37.5856	0.000111569	2.53638	0.568056	Short vs Homo	NA	NA	NA	Pp06:2394546-2395663	NA	NA	NA	NA	URS0000C4C627_3760
TGTCGTTGGTGAAGCCCTCGC	29.9881	0.0121836	1.80931	0.622075	Long vs Homo	NA	NA	NA	Pp06:2394546-2395663	NA	NA	NA	NA	URS0000C4C627_3760
TGTCTCGGAGAGAGGCTCGGTG	592.77	0.0160971	-1.32163	0.476167	Long vs Homo	NA	NA	NA	NA	NA	NA	NA	NA	URS0002267BB5_3760
TGTGCACCGGTCGGCTCGTCC	1017.47	1.24636e-05	2.23814	0.447981	Short vs Homo	NA	NA	NA	NA	NA	NA	NA	NA	URS0000421D6B_3760
TGTGCACCGGTCGGCTCGTCC	967.202	0.00287138	1.78566	0.510082	Long vs Homo	NA	NA	NA	NA	NA	NA	NA	NA	URS0000421D6B_3760
TGTGCACCGGTCGGCTCGTCCC	206.37	6.69228e-07	2.92816	0.514241	Long vs Homo	NA	NA	NA	NA	NA	NA	NA	NA	URS00001F423A_3760
TGTGCACCGGTCGGCTCGTCCC	186.741	4.65204e-08	3.03995	0.503027	Short vs Homo	NA	NA	NA	NA	NA	NA	NA	NA	URS00001F423A_3760
TGTTACTTTTAGGACTCCGC	21.1985	0.0271381	1.83087	0.752779	Long vs Homo	NA	NA	NA	NA	NA	NA	NA	NA	URS0000BF2A1B_3760
TGTTACTTTTAGGACTCCGCC	105.851	6.02498e-05	2.17934	0.462872	Long vs Homo	NA	NA	NA	NA	NA	NA	NA	NA	URS00004C4D9C_3760
TGTTACTTTTAGGACTCCGCCG	36.8437	0.00130779	2.12515	0.571004	Long vs Homo	NA	NA	NA	NA	NA	NA	NA	NA	URS00001F423A_3760
TGTTACTTTTAGGACTCCGCCGGC	45.0449	0.0434127	1.6232	0.769363	Long vs Homo	NA	NA	NA	NA	NA	NA	NA	NA	URS00004BDC58_3760
TGTTCGGATCGAGGCGACGTG	310.141	0.0130184	1.63761	0.537465	Short vs Homo	NA	NA	NA	NA	NA	NA	NA	NA	URS0000BF35B9_3760
TGTTCGGATCGCGGCGACGTG	130.752	8.24225e-06	2.09865	0.413538	Short vs Homo	NA	NA	NA	NA	NA	NA	NA	NA	URS0000BE7BE4_3760
TGTTCGGATCGCGGCGACGTG	120.518	0.00857008	1.56766	0.50946	Long vs Homo	NA	NA	NA	NA	NA	NA	NA	NA	URS0000BE7BE4_3760
TGTTCTATAGGATCGTACCTCT	16.8755	0.000443481	3.43884	0.806885	Long vs Homo	NA	NA	NA	Pp07:8344272-8345022	NA	NA	NA	NA	NA
TGTTTAACAGCCTGCCCACCC	14.2808	0.0128294	2.47032	0.801911	Short vs Homo	NA	NA	NA	NA	NA	NA	NA	NA	URS0000C4D5EF_3760
TTAAGACAGCAGGACGGTGGT	72.9896	8.106e-06	2.32706	0.448713	Long vs Homo	NA	NA	NA	NA	NA	NA	NA	NA	URS0000C0D35F_3760
TTAAGACAGCAGGACGGTGGT	65.3916	2.51939e-06	2.39984	0.449624	Short vs Homo	NA	NA	NA	NA	NA	NA	NA	NA	URS0000C0D35F_3760
TTAAGGGATTTAGATTGTACT	84.5835	0.00811573	1.87794	0.618916	Long vs Homo	NA	NA	NA	NA	NA	NA	NA	NA	URS00000DADB9_3760
TTAATATCTGATACGTGGGCC	137.692	2.88095e-14	4.03298	0.489512	Short vs Homo	NA	NA	NA	Pp02:8678135-8679517	NA	NA	NA	NA	NA
TTAATATCTGATACGTGGGCC	161.025	2.80674e-13	4.03229	0.500551	Long vs Homo	NA	NA	NA	Pp02:8678135-8679517	NA	NA	NA	NA	NA
TTACAAGGATTCCCCTAGTAACG	78.1101	0.0100956	-1.51456	0.503633	Long vs Homo	NA	NA	NA	NA	NA	NA	NA	NA	URS0000C43697_3760
TTACAAGGATTCCCCTAGTAACGG	66.0483	0.0186484	-1.41114	0.524612	Long vs Homo	NA	NA	NA	NA	NA	NA	NA	NA	URS0000C7EB75_3760
TTACAATTTCTACCGAGCGGC	29.6463	0.0333827	1.41084	0.602014	Long vs Homo	NA	NA	NA	Pp05:6669417-6670605	NA	NA	NA	NA	URS0000C7D4EA_3760
TTACTTTTAGGACTCCGCCGG	31.7426	0.0455058	1.64888	0.648863	Short vs Homo	NA	NA	NA	NA	NA	NA	NA	NA	URS0000371A64_3760
TTACTTTTAGGACTCCGCCGGC	32.5229	1.24636e-05	2.79088	0.55616	Short vs Homo	NA	NA	NA	NA	NA	NA	NA	NA	URS00004E1536_3760
TTACTTTTAGGACTCCGCCGGC	38.3975	6.17698e-06	2.84863	0.539083	Long vs Homo	NA	NA	NA	NA	NA	NA	NA	NA	URS00004E1536_3760
TTAGATAAAAGGCTGACGCGGG	53.5063	4.14457e-05	2.5087	0.519673	Long vs Homo	NA	NA	NA	NA	NA	NA	NA	NA	URS0000BFED01_3760
TTAGATAAAAGGCTGACGCGGG	48.5955	2.66585e-05	2.57221	0.532845	Short vs Homo	NA	NA	NA	NA	NA	NA	NA	NA	URS0000BFED01_3760
TTAGGACATTGGACTCTGAATCCA	40.6307	0.000854128	3.0527	0.639558	Long vs Short	NA	NA	NA	Pp05:12172997-12173071	other-tRF	GlnCTG	19-42	+	NA
TTAGGGTTCGATTCCGGAGAGGGA	41.9135	0.00980935	1.57816	0.518932	Long vs Homo	NA	NA	NA	NA	NA	NA	NA	NA	URS0000BF8FF6_3760
TTATCCCTGTGGTAACTTTTC	13.5162	0.00676954	2.98617	0.914253	Long vs Homo	NA	NA	NA	NA	NA	NA	NA	NA	URS0000C853A8_3760
TTATCCCTGTGGTAACTTTTC	16.5426	0.00133093	3.56094	0.902716	Short vs Homo	NA	NA	NA	NA	NA	NA	NA	NA	URS0000C853A8_3760
TTATGACTGAACGCCTCTAA	221.772	0.0258025	1.30666	0.515798	Long vs Homo	NA	NA	NA	Pp05:1526257-1527734	NA	NA	NA	NA	URS0000C6CC73_3760
TTATGACTGAACGCCTCTAAG	41.2881	0.0155675	1.54546	0.55339	Long vs Homo	NA	NA	NA	Pp05:1526257-1527734	NA	NA	NA	NA	URS0000C43697_3760
TTATGACTGAACGCCTCTAAGT	132.471	0.000165877	1.80939	0.410451	Long vs Homo	NA	NA	NA	Pp05:1526257-1527734	NA	NA	NA	NA	URS0000C3935B_3760
TTCAACGAGTCTATAGCCTT	90.1817	0.028404	1.26156	0.509187	Long vs Homo	NA	NA	NA	Pp04:17261515-17263123	NA	NA	NA	NA	URS00003D468C_3760
TTCACGCCCGGTCGTACTCATA	111.49	0.0470874	1.11855	0.434629	Short vs Homo	NA	NA	NA	NA	NA	NA	NA	NA	URS0000C4C627_3760
TTCACGCCCGGTCGTACTCATA	131.14	0.0242143	1.14948	0.436794	Long vs Homo	NA	NA	NA	NA	NA	NA	NA	NA	URS0000C4C627_3760
TTCCCCGGGCGTCGAACAGCC	33.3575	0.0235912	1.66844	0.662139	Long vs Homo	NA	NA	NA	NA	NA	NA	NA	NA	URS0000C7D4EA_3760
TTCCCCGGGCGTCGAACAGCC	41.6992	0.00164684	2.38483	0.642191	Short vs Homo	NA	NA	NA	NA	NA	NA	NA	NA	URS0000C7D4EA_3760
TTCGATGGTAGGATAGTGGCC	118.439	0.00100278	1.94774	0.507744	Long vs Homo	NA	NA	NA	NA	NA	NA	NA	NA	URS0000BE41DA_3760
TTCGATGGTAGGATAGTGGCC	106.31	7.31101e-05	2.06198	0.450919	Short vs Homo	NA	NA	NA	NA	NA	NA	NA	NA	URS0000BE41DA_3760
TTCGGAATTTGAAGCTAGAGGT	29.8576	0.00219462	2.32112	0.64609	Long vs Homo	NA	NA	NA	NA	NA	NA	NA	NA	URS0000C356A9_3760
TTCGTACTGGAAATCAGAATC	162.988	3.20965e-17	5.08337	0.560884	Short vs Homo	NA	NA	NA	NA	NA	NA	NA	NA	URS0000C853A8_3760
TTCGTACTGGAAATCAGAATC	136.724	5.28285e-11	4.53525	0.623854	Long vs Homo	NA	NA	NA	NA	NA	NA	NA	NA	URS0000C853A8_3760
TTCTGGCTGAGCACATTGCTG	18.1101	0.0139975	2.006	0.711182	Long vs Homo	NA	NA	Pp02:23869061-23869755	NA	NA	NA	NA	NA	NA
TTGAAATTGTCGGGAGGGAA	41.2658	0.0493427	1.28048	0.612049	Long vs Homo	NA	NA	NA	NA	NA	NA	NA	NA	URS0000C137E4_3760
TTGAATGGTCCGGTGAAGTGTTCG	130.899	0.0279248	1.2549	0.503736	Long vs Homo	NA	NA	NA	NA	NA	NA	NA	NA	URS0000BEF6C0_3760
TTGACTCTAGTCCGACTTTGTGAA	1546.51	0.0436401	1.25368	0.570792	Long vs Homo	NA	NA	NA	NA	NA	NA	NA	NA	URS0000C4D5EF_3760
TTGAGAATCGGGCGCCCATGG	21.5271	0.000311238	2.85027	0.669004	Short vs Homo	NA	NA	NA	NA	NA	NA	NA	NA	URS0000C280EB_3760
TTGAGAATCGGGCGCCCATGG	14.4668	0.0409995	1.74641	0.79329	Long vs Homo	NA	NA	NA	NA	NA	NA	NA	NA	URS0000C280EB_3760
TTGAGAGGTGTAGTATAAGTGGGA	31.4599	0.00426716	2.05939	0.615655	Long vs Homo	NA	NA	NA	NA	NA	NA	NA	NA	URS0000C21A5A_3760
TTGCGATGGTCCCTGCGGATGC	96.2033	0.00203983	1.6791	0.455834	Short vs Homo	NA	NA	NA	NA	NA	NA	NA	NA	URS0000C21A5A_3760
TTGCGATGGTCCCTGCGGATGC	102.099	0.00237842	1.5273	0.425655	Long vs Homo	NA	NA	NA	NA	NA	NA	NA	NA	URS0000C21A5A_3760
TTGCGATGGTCCCTGCGGATGCTA	239.498	0.0494605	1.17091	0.544852	Long vs Homo	NA	NA	NA	NA	NA	NA	NA	NA	URS0000C137E4_3760
TTGGACTGAAGGGAGCTCCCT	125.108	1.25459e-10	4.67047	0.633952	Homografted vs Control	miR319c-Probable	NA	NA	NA	NA	NA	NA	NA	NA
TTGGACTGAAGGGAGCTCCCTC	42.4168	0.000162381	4.40628	0.880077	Homografted vs Control	NA	gma-miR319n-3p	NA	NA	NA	NA	NA	NA	NA
TTGGCTCTGAGGGCTGGGCAC	61.6546	0.000678377	1.92984	0.488084	Long vs Homo	NA	NA	NA	NA	NA	NA	NA	NA	URS0000C4CD56_3760
TTGGCTCTGAGGGCTGGGCACGG	283.877	0.0049356	1.31212	0.39062	Long vs Homo	NA	NA	NA	NA	NA	NA	NA	NA	URS0000C4C627_3760
TTGGCTCTGAGGGCTGGGCACGGG	304.357	0.00617608	1.36136	0.41955	Long vs Homo	NA	NA	NA	NA	NA	NA	NA	NA	URS0000C280EB_3760
TTGGCTGGGGCGGCACATCTGT	27.284	0.00368241	2.03417	0.579832	Short vs Homo	NA	NA	NA	NA	NA	NA	NA	NA	URS0000C853A8_3760
TTGGTCGATTAAGACAGCAGGA	35.9678	0.0306141	1.39732	0.580368	Long vs Homo	NA	NA	NA	NA	NA	NA	NA	NA	URS0000C6A533_3760
TTTAAATAGGTAGGACGGCGCG	16.8982	0.00362191	2.68308	0.750315	Short vs Homo	NA	NA	NA	NA	NA	NA	NA	NA	URS0000C13659_3760
TTTAAATAGGTAGGACGGCGCG	16.1851	0.0106167	2.3204	0.771696	Long vs Homo	NA	NA	NA	NA	NA	NA	NA	NA	URS0000C13659_3760
TTTAGACCTTCGGAATTTGAA	90.2127	0.0346012	1.18347	0.498048	Long vs Homo	NA	NA	NA	NA	NA	NA	NA	NA	URS0000C548CE_3760
TTTATGAAAGACGAACAACTGCGA	1040.51	0.00679414	1.5526	0.487642	Long vs Homo	NA	NA	NA	NA	NA	NA	NA	NA	URS00004E1536_3760
TTTCACAGTCTGAATTAGTTC	35.0313	0.000446761	3.2816	0.810846	Short vs Homo	NA	NA	NA	NA	NA	NA	NA	NA	URS0000BEE17A_3760
TTTCACAGTCTGAATTAGTTC	34.0886	0.00184786	2.95154	0.831614	Long vs Homo	NA	NA	NA	NA	NA	NA	NA	NA	URS0000BEE17A_3760
TTTCCCCGGGCGTCGAACAGC	50.6723	0.000894111	2.03032	0.524307	Long vs Homo	NA	NA	NA	NA	NA	NA	NA	NA	URS0000C853A8_3760
TTTCCCCGGGCGTCGAACAGC	73.1204	7.1446e-07	2.9336	0.527014	Short vs Homo	NA	NA	NA	NA	NA	NA	NA	NA	URS0000C853A8_3760
TTTCCCCGGGCGTCGAACAGCC	23.4844	0.00276609	2.35533	0.675063	Long vs Homo	NA	NA	NA	NA	NA	NA	NA	NA	URS0000C3EBC6_3760
TTTCCCCGGGCGTCGAACAGCC	27.742	4.62863e-05	2.96194	0.631104	Short vs Homo	NA	NA	NA	NA	NA	NA	NA	NA	URS0000C3EBC6_3760
TTTCGATGGTAGGATAGTGGC	13.0309	0.0136065	2.44554	0.852044	Long vs Homo	NA	NA	NA	NA	NA	NA	NA	NA	URS0000BFF4CA_3760
TTTCGATGGTAGGATAGTGGCC	211.292	1.88715e-13	3.58501	0.436509	Long vs Homo	NA	NA	NA	NA	NA	NA	NA	NA	URS0000088C90_3760
TTTCGATGGTAGGATAGTGGCC	179.408	3.20965e-17	3.58865	0.39176	Short vs Homo	NA	NA	NA	NA	NA	NA	NA	NA	URS0000088C90_3760
TTTCTGGTGCCATTATTCCTA	34.9933	0.0361355	-1.47668	0.658302	Long vs Homo	NA	NA	NA	NA	NA	NA	NA	NA	NA
TTTCTGTTTAACAGCCTGCCCA	16.9869	0.00463185	2.4354	0.734424	Long vs Homo	NA	NA	NA	NA	NA	NA	NA	NA	URS0000C4C0C5_3760
TTTGAGCACTCTAATTTCTTC	12.8843	0.0260025	2.09319	0.85371	Long vs Homo	NA	NA	NA	NA	NA	NA	NA	NA	URS0000552AE5_3760
TTTGCAGACGACTTAAATACGCGA	57.5041	0.0434127	1.37477	0.633226	Long vs Homo	NA	NA	NA	Pp05:6669417-6670605	NA	NA	NA	NA	URS0000C43697_3760
TTTGGATGCACAGACTCTTCCCA	19.2616	0.0436424	-1.46212	0.684051	Long vs Homo	NA	NA	NA	NA	NA	NA	NA	NA	NA
TTTTACTTATTCCGTGAAACGGA	129.781	0.0242285	1.27967	0.496223	Long vs Homo	NA	NA	NA	NA	NA	NA	NA	NA	URS0000C356A9_3760
TTTTAGGACTCCGCCGGCACC	48.3308	0.000760678	1.90087	0.484654	Long vs Homo	NA	NA	NA	NA	NA	NA	NA	NA	URS0000113EB1_3760
TTTTAGGACTCCGCCGGCACC	43.9987	0.000446761	2.00771	0.487733	Short vs Homo	NA	NA	NA	NA	NA	NA	NA	NA	URS0000113EB1_3760
TTTTCTGTTTAACAGCCTGCCCA	16.147	0.00779433	2.3019	0.74726	Long vs Homo	NA	NA	NA	NA	NA	NA	NA	NA	URS0000C3EBC6_3760
TTTTGTAGGCTCCCTTATCCCT	24.5589	0.0426797	-1.58844	0.746409	Long vs Homo	NA	NA	NA	Pp05:5308996-5309563	NA	NA	NA	NA	NA
TTTTTGGACCCAAGGCCGGCC	12.6752	0.0235912	2.21771	0.885803	Long vs Homo	NA	NA	NA	Pp02:712653-712971	NA	NA	NA	NA	URS0000C0D35F_3760
TTTTTGGACCCAAGGCCGGCC	17.2002	0.00156197	3.08234	0.818228	Short vs Homo	NA	NA	NA	Pp02:712653-712971	NA	NA	NA	NA	URS0000C0D35F_3760
TTTTTGGTAAGCAGAACTGGC	145.743	0.0275792	1.38744	0.564934	Long vs Homo	NA	NA	NA	NA	NA	NA	NA	NA	URS0000C6CC73_3760
TTTTTGGTAAGCAGAACTGGCGA	465.156	0.0105064	1.63202	0.548485	Long vs Homo	NA	NA	NA	NA	NA	NA	NA	NA	URS0000C7D4EA_3760
TTTTTGGTAAGCAGAACTGGCGAT	61.0618	0.042438	1.46106	0.672345	Long vs Homo	NA	NA	NA	NA	NA	NA	NA	NA	URS0000C38180_3760
