# Supplementary material for: Almond Grafting for Plum Pox Virus Resistance Triggers Significant Transcriptomic and Epigenetic Shifts in Peaches
Source: Int J Mol Sci. 2024 Dec 30;26(1):248. doi: 10.3390/ijms26010248 (PMC11720244; doi:10.3390/ijms26010248)
Supplement: Supplementary file 1 [file ijms-26-00248-s001.zip › ijms-335849R1-Supplementary TableS3.xlsx]

## Sheet: TableS3
Table S3: Differentially methylated regions in the various conditions tested.
chr	start	end	strand	qvalue	meth.diff	Context	Comparinson	Regulation
Pp01	52801	52900	*	1,81833117484693e-12	-74,3879472693032	CpG	Homografted vs Ungrafted	Hypomethylated
Pp01	64401	64500	*	0,000166891867405816	20,9281328999639	CpG	Homografted vs Ungrafted	Hypermethylated
Pp01	66201	66300	*	0,00138186260739277	-25,6349206349206	CpG	Homografted vs Ungrafted	Hypomethylated
Pp01	75301	75400	*	0,00624750218283102	-23,857994041708	CpG	Homografted vs Ungrafted	Hypomethylated
Pp01	90201	90300	*	4,45371643458285e-09	18,0457396966569	CpG	Homografted vs Ungrafted	Hypermethylated
Pp01	90301	90400	*	4,32897204016636e-07	39,5186335403727	CpG	Homografted vs Ungrafted	Hypermethylated
Pp01	103101	103200	*	1,67444713894722e-11	30,1132075471698	CpG	Homografted vs Ungrafted	Hypermethylated
Pp01	149001	149100	*	3,25424913018358e-08	65875	CpG	Homografted vs Ungrafted	Hypermethylated
Pp01	151301	151400	*	8,26142839216837e-08	45,0704225352113	CpG	Homografted vs Ungrafted	Hypermethylated
Pp01	158201	158300	*	0,00102962813937478	36,3808173871958	CpG	Homografted vs Ungrafted	Hypermethylated
Pp01	183501	183600	*	5,2950371722671e-09	-33,0718954248366	CpG	Homografted vs Ungrafted	Hypomethylated
Pp01	196901	197000	*	2,97678501374759e-23	-70,718954248366	CpG	Homografted vs Ungrafted	Hypomethylated
Pp01	197201	197300	*	3,96491595913519e-17	57,1797520661157	CpG	Homografted vs Ungrafted	Hypermethylated
Pp01	213501	213600	*	0,000982115512943689	-30,7692307692308	CpG	Homografted vs Ungrafted	Hypomethylated
Pp01	231301	231400	*	2,24009176002607e-06	-64,2414860681115	CpG	Homografted vs Ungrafted	Hypomethylated
Pp01	265601	265700	*	0,00167463242004831	-19,8759092854086	CpG	Homografted vs Ungrafted	Hypomethylated
Pp01	280201	280300	*	8,02282373781408e-05	-22,7618542108988	CpG	Homografted vs Ungrafted	Hypomethylated
Pp01	290501	290600	*	0,0417143035023323	23,1044776119403	CpG	Homografted vs Ungrafted	Hypermethylated
Pp01	304601	304700	*	9,20648440904395e-09	-68,2352941176471	CpG	Homografted vs Ungrafted	Hypomethylated
Pp01	305001	305100	*	0,000366267982396992	26,3085598611914	CpG	Homografted vs Ungrafted	Hypermethylated
Pp01	331701	331800	*	1,34873696764823e-08	51,8465909090909	CpG	Homografted vs Ungrafted	Hypermethylated
Pp01	339501	339600	*	1,18806527982242e-06	-35,5146262188516	CpG	Homografted vs Ungrafted	Hypomethylated
Pp01	351001	351100	*	2,18976751430766e-10	-67,3722963644731	CpG	Homografted vs Ungrafted	Hypomethylated
Pp01	368701	368800	*	2,85148777943786e-08	37,1207838703599	CpG	Homografted vs Ungrafted	Hypermethylated
Pp01	381101	381200	*	6,28008741006334e-07	-56,9503273007316	CpG	Homografted vs Ungrafted	Hypomethylated
Pp01	381201	381300	*	1,45906150051834e-07	-56,7602040816327	CpG	Homografted vs Ungrafted	Hypomethylated
Pp01	427401	427500	*	0,00417853698617712	-34,4684767602393	CpG	Homografted vs Ungrafted	Hypomethylated
Pp01	441701	441800	*	8,71707752776664e-06	-29,8375840629362	CpG	Homografted vs Ungrafted	Hypomethylated
Pp01	442801	442900	*	6,28008741006334e-07	45,3301320528211	CpG	Homografted vs Ungrafted	Hypermethylated
Pp01	443501	443600	*	0,0265239968217036	-22,2625529340593	CpG	Homografted vs Ungrafted	Hypomethylated
Pp01	480801	480900	*	0,000225976341547081	-22,5815015397685	CpG	Homografted vs Ungrafted	Hypomethylated
Pp01	484401	484500	*	3,63285954770541e-06	36,3834422657952	CpG	Homografted vs Ungrafted	Hypermethylated
Pp01	499901	500000	*	2,10890434059484e-09	-73,5419630156472	CpG	Homografted vs Ungrafted	Hypomethylated
Pp01	513101	513200	*	1,35037347187794e-05	-22,6351865955826	CpG	Homografted vs Ungrafted	Hypomethylated
Pp01	521701	521800	*	0,0366657937767689	20,4591836734694	CpG	Homografted vs Ungrafted	Hypermethylated
Pp01	538001	538100	*	0,000134874738435604	-36,9433909256918	CpG	Homografted vs Ungrafted	Hypomethylated
Pp01	542401	542500	*	0,0454120320715862	-18,1688398210717	CpG	Homografted vs Ungrafted	Hypomethylated
Pp01	564101	564200	*	0,0397901161375706	-19,5924764890282	CpG	Homografted vs Ungrafted	Hypomethylated
Pp01	569801	569900	*	1,81281413157831e-06	50,9523809523809	CpG	Homografted vs Ungrafted	Hypermethylated
Pp01	572101	572200	*	5,41108077836886e-12	-41,9740626734622	CpG	Homografted vs Ungrafted	Hypomethylated
Pp01	587701	587800	*	2,47808317721032e-10	-67,9618768328446	CpG	Homografted vs Ungrafted	Hypomethylated
Pp01	597201	597300	*	2,78710146442093e-05	-50,7765314926661	CpG	Homografted vs Ungrafted	Hypomethylated
Pp01	637301	637400	*	0,0113043237438735	-27,0454545454545	CpG	Homografted vs Ungrafted	Hypomethylated
Pp01	639801	639900	*	6,62826090825895e-07	40,8527131782946	CpG	Homografted vs Ungrafted	Hypermethylated
Pp01	640901	641000	*	1,71914846303196e-06	56,3235294117647	CpG	Homografted vs Ungrafted	Hypermethylated
Pp01	687901	688000	*	1,19161323432152e-18	-68,3882783882784	CpG	Homografted vs Ungrafted	Hypomethylated
Pp01	690401	690500	*	3,98164123715426e-24	47,0557453750731	CpG	Homografted vs Ungrafted	Hypermethylated
Pp01	700401	700500	*	0,015777548354034	19,3225650916104	CpG	Homografted vs Ungrafted	Hypermethylated
Pp01	714801	714900	*	3,9232126124333e-08	64,7972972972973	CpG	Homografted vs Ungrafted	Hypermethylated
Pp01	722001	722100	*	7,98649707882732e-12	-65,7436577681976	CpG	Homografted vs Ungrafted	Hypomethylated
Pp01	723401	723500	*	1,30618286086669e-06	28,8494623655914	CpG	Homografted vs Ungrafted	Hypermethylated
Pp01	732501	732600	*	2,07076053052526e-09	-70,3481392557023	CpG	Homografted vs Ungrafted	Hypomethylated
Pp01	756201	756300	*	0,0449026143287623	-20,6902356902357	CpG	Homografted vs Ungrafted	Hypomethylated
Pp01	756301	756400	*	1,65303851718076e-05	29,6443341604632	CpG	Homografted vs Ungrafted	Hypermethylated
Pp01	757801	757900	*	4,69225295039424e-10	-34,7340838509317	CpG	Homografted vs Ungrafted	Hypomethylated
Pp01	758001	758100	*	0,0334071616628194	19,7166469893743	CpG	Homografted vs Ungrafted	Hypermethylated
Pp01	758301	758400	*	0,00142131699912746	-22,1967963386728	CpG	Homografted vs Ungrafted	Hypomethylated
Pp01	760501	760600	*	2,85442763300823e-06	31,4166031987814	CpG	Homografted vs Ungrafted	Hypermethylated
Pp01	768901	769000	*	4,11198127997185e-15	59,6794871794872	CpG	Homografted vs Ungrafted	Hypermethylated
Pp01	770701	770800	*	0,000153811273788526	-40,0455927051672	CpG	Homografted vs Ungrafted	Hypomethylated
Pp01	772701	772800	*	0,000175702254817725	28,9134125636672	CpG	Homografted vs Ungrafted	Hypermethylated
Pp01	774701	774800	*	3,31028601818595e-12	-78,2266009852217	CpG	Homografted vs Ungrafted	Hypomethylated
Pp01	784901	785000	*	0,00030699807097281	-16,2995594713656	CpG	Homografted vs Ungrafted	Hypomethylated
Pp01	787401	787500	*	0,0116615729420548	21,0450906026127	CpG	Homografted vs Ungrafted	Hypermethylated
Pp01	803601	803700	*	0,0217899535356022	16,5374677002584	CpG	Homografted vs Ungrafted	Hypermethylated
Pp01	803701	803800	*	4,54207394627615e-05	27,9366792588595	CpG	Homografted vs Ungrafted	Hypermethylated
Pp01	812601	812700	*	7,49589851071408e-05	26,6787221217601	CpG	Homografted vs Ungrafted	Hypermethylated
Pp01	813301	813400	*	1,02114129502686e-05	-31,7634466149318	CpG	Homografted vs Ungrafted	Hypomethylated
Pp01	813401	813500	*	6,96319029517023e-06	-33,0843677677257	CpG	Homografted vs Ungrafted	Hypomethylated
Pp01	833101	833200	*	0,011006074621768	26,8342391304348	CpG	Homografted vs Ungrafted	Hypermethylated
Pp01	864901	865000	*	0,0121469408932314	-16,3086226582653	CpG	Homografted vs Ungrafted	Hypomethylated
Pp01	865001	865100	*	0,000237082726088782	25,6147207295229	CpG	Homografted vs Ungrafted	Hypermethylated
Pp01	903401	903500	*	3,58765264015581e-05	22,202380952381	CpG	Homografted vs Ungrafted	Hypermethylated
Pp01	928701	928800	*	2,65580889011971e-11	33,6134453781513	CpG	Homografted vs Ungrafted	Hypermethylated
Pp01	930501	930600	*	0,0111006549282043	-20,5773809523809	CpG	Homografted vs Ungrafted	Hypomethylated
Pp01	933901	934000	*	5,24072297579586e-09	55,6034482758621	CpG	Homografted vs Ungrafted	Hypermethylated
Pp01	934001	934100	*	8,57875537214883e-10	62,8571428571429	CpG	Homografted vs Ungrafted	Hypermethylated
Pp01	938201	938300	*	0,0370981079653879	17,8210678210678	CpG	Homografted vs Ungrafted	Hypermethylated
Pp01	955001	955100	*	0,00741757164614908	33,4046345811052	CpG	Homografted vs Ungrafted	Hypermethylated
Pp01	976901	977000	*	0,000194684299877112	-21,656050955414	CpG	Homografted vs Ungrafted	Hypomethylated
Pp01	985501	985600	*	1,27373925942146e-05	-54,6031746031746	CpG	Homografted vs Ungrafted	Hypomethylated
Pp01	987501	987600	*	1,06312014998138e-08	60,4166666666667	CpG	Homografted vs Ungrafted	Hypermethylated
Pp01	988901	989000	*	2,00008568141003e-08	30,4460864805692	CpG	Homografted vs Ungrafted	Hypermethylated
Pp01	1011701	1011800	*	0,000233520271743667	20,7317073170732	CpG	Homografted vs Ungrafted	Hypermethylated
Pp01	1015101	1015200	*	0,0341711230903256	28,1083696178036	CpG	Homografted vs Ungrafted	Hypermethylated
Pp01	1019001	1019100	*	4,36139482526876e-05	-43,2062561094819	CpG	Homografted vs Ungrafted	Hypomethylated
Pp01	1022801	1022900	*	3,61106879324338e-12	-73,0273752012883	CpG	Homografted vs Ungrafted	Hypomethylated
Pp01	1031201	1031300	*	0,00522292349025129	-27,5156054931336	CpG	Homografted vs Ungrafted	Hypomethylated
Pp01	1037901	1038000	*	1,67567685103165e-05	31,3253012048193	CpG	Homografted vs Ungrafted	Hypermethylated
Pp01	1041101	1041200	*	2,26751674337086e-16	-72,8021978021978	CpG	Homografted vs Ungrafted	Hypomethylated
Pp01	1041701	1041800	*	0,000140156594508787	-31,7974105102818	CpG	Homografted vs Ungrafted	Hypomethylated
Pp01	1042401	1042500	*	2,17424752309462e-05	-29,6277056277056	CpG	Homografted vs Ungrafted	Hypomethylated
Pp01	1042601	1042700	*	0,0178379917343936	-20,0839593460009	CpG	Homografted vs Ungrafted	Hypomethylated
Pp01	1044001	1044100	*	1,27762644142284e-35	60,1738721804511	CpG	Homografted vs Ungrafted	Hypermethylated
Pp01	1046201	1046300	*	8,09624806191524e-10	71,2771595124536	CpG	Homografted vs Ungrafted	Hypermethylated
Pp01	1057001	1057100	*	5,42587086274314e-08	29,500196772924	CpG	Homografted vs Ungrafted	Hypermethylated
Pp01	1059601	1059700	*	0,0294196537306044	-15,7894736842105	CpG	Homografted vs Ungrafted	Hypomethylated
Pp01	1089701	1089800	*	4,56264692485226e-12	-22,5806451612903	CpG	Homografted vs Ungrafted	Hypomethylated
Pp01	1105401	1105500	*	8,9923956936611e-13	35,8826164874552	CpG	Homografted vs Ungrafted	Hypermethylated
Pp01	1105501	1105600	*	7,62268408300121e-05	24,2310106716886	CpG	Homografted vs Ungrafted	Hypermethylated
Pp01	1108501	1108600	*	0,000135067122748741	27,1306818181818	CpG	Homografted vs Ungrafted	Hypermethylated
Pp01	1116501	1116600	*	0,000205129496383889	15,8206106870229	CpG	Homografted vs Ungrafted	Hypermethylated
Pp01	1165801	1165900	*	1,56973430688869e-10	24,8366013071895	CpG	Homografted vs Ungrafted	Hypermethylated
Pp01	1179501	1179600	*	0,000650128286464346	30,1485953099605	CpG	Homografted vs Ungrafted	Hypermethylated
Pp01	1189701	1189800	*	0,000183886089886592	-24,4866071428571	CpG	Homografted vs Ungrafted	Hypomethylated
Pp01	1192601	1192700	*	2,21123875514329e-09	67,5693101225016	CpG	Homografted vs Ungrafted	Hypermethylated
Pp01	1194201	1194300	*	0,00374398724648099	-32,4675324675325	CpG	Homografted vs Ungrafted	Hypomethylated
Pp01	1205701	1205800	*	0,000148840050280829	-28,2700421940928	CpG	Homografted vs Ungrafted	Hypomethylated
Pp01	1232701	1232800	*	0,000663738540013001	20,1465201465201	CpG	Homografted vs Ungrafted	Hypermethylated
Pp01	1273601	1273700	*	8,80503365336775e-30	45,7142857142857	CpG	Homografted vs Ungrafted	Hypermethylated
Pp01	1284901	1285000	*	4,27281285068019e-09	-46,3855421686747	CpG	Homografted vs Ungrafted	Hypomethylated
Pp01	1289101	1289200	*	0,000176780796889943	32,606188737267	CpG	Homografted vs Ungrafted	Hypermethylated
Pp01	1290601	1290700	*	6,68094390196783e-09	65,1702786377709	CpG	Homografted vs Ungrafted	Hypermethylated
Pp01	1290801	1290900	*	1,39712203667052e-12	-82,426516572858	CpG	Homografted vs Ungrafted	Hypomethylated
Pp01	1291901	1292000	*	0,000300161286441578	-35,4885057471264	CpG	Homografted vs Ungrafted	Hypomethylated
Pp01	1298201	1298300	*	0,0175236783017283	18,9237451737452	CpG	Homografted vs Ungrafted	Hypermethylated
Pp01	1300701	1300800	*	0,0147222758122794	16,8496752242499	CpG	Homografted vs Ungrafted	Hypermethylated
Pp01	1300801	1300900	*	1,2010511509911e-08	31,1152605669666	CpG	Homografted vs Ungrafted	Hypermethylated
Pp01	1300901	1301000	*	1,18512803991001e-06	-31,4682822523165	CpG	Homografted vs Ungrafted	Hypomethylated
Pp01	1301001	1301100	*	8,32321570936526e-11	-67,5096030729834	CpG	Homografted vs Ungrafted	Hypomethylated
Pp01	1301401	1301500	*	4,51228899396702e-07	-41,1746758199847	CpG	Homografted vs Ungrafted	Hypomethylated
Pp01	1302601	1302700	*	1,97112627380696e-07	-29,3734491315137	CpG	Homografted vs Ungrafted	Hypomethylated
Pp01	1303901	1304000	*	3,03881207672337e-21	-61,0714285714286	CpG	Homografted vs Ungrafted	Hypomethylated
Pp01	1313401	1313500	*	1,2423942463151e-08	-65,344277245782	CpG	Homografted vs Ungrafted	Hypomethylated
Pp01	1316601	1316700	*	1,64517854740282e-05	-33,2712215320911	CpG	Homografted vs Ungrafted	Hypomethylated
Pp01	1334101	1334200	*	0,000101603392555471	-33,3333333333333	CpG	Homografted vs Ungrafted	Hypomethylated
Pp01	1357701	1357800	*	0,00112025114891194	20,0540906017579	CpG	Homografted vs Ungrafted	Hypermethylated
Pp01	1363101	1363200	*	3,23726245465906e-08	35,4875283446712	CpG	Homografted vs Ungrafted	Hypermethylated
Pp01	1377001	1377100	*	3,84815690227844e-08	19,866303219107	CpG	Homografted vs Ungrafted	Hypermethylated
Pp01	1392601	1392700	*	0,000309948587400199	26,984126984127	CpG	Homografted vs Ungrafted	Hypermethylated
Pp01	1393201	1393300	*	1,67567685103165e-05	41,9101686425113	CpG	Homografted vs Ungrafted	Hypermethylated
Pp01	1428201	1428300	*	2,42814689487246e-10	30,9894604373132	CpG	Homografted vs Ungrafted	Hypermethylated
Pp01	1428601	1428700	*	7,64807502979908e-08	-65,5328798185941	CpG	Homografted vs Ungrafted	Hypomethylated
Pp01	1429001	1429100	*	1,14150979599233e-16	-82,8947368421053	CpG	Homografted vs Ungrafted	Hypomethylated
Pp01	1436601	1436700	*	0,00032083958059014	23,8822652757079	CpG	Homografted vs Ungrafted	Hypermethylated
Pp01	1444401	1444500	*	4,80029511452173e-05	30,9339596573639	CpG	Homografted vs Ungrafted	Hypermethylated
Pp01	1445301	1445400	*	0,00867224057257058	-17,8217821782178	CpG	Homografted vs Ungrafted	Hypomethylated
Pp01	1469201	1469300	*	4,1724501617509e-10	25,8533042846768	CpG	Homografted vs Ungrafted	Hypermethylated
Pp01	1470901	1471000	*	0,00997589109534864	-15,7437777349026	CpG	Homografted vs Ungrafted	Hypomethylated
Pp01	1471601	1471700	*	0,00019934876966315	26,8028487355538	CpG	Homografted vs Ungrafted	Hypermethylated
Pp01	1474401	1474500	*	0,0108707934640658	-24,6225319396051	CpG	Homografted vs Ungrafted	Hypomethylated
Pp01	1483401	1483500	*	0,00290880458258431	29,5821629213483	CpG	Homografted vs Ungrafted	Hypermethylated
Pp01	1488601	1488700	*	0,00121311705697918	18,0769868923179	CpG	Homografted vs Ungrafted	Hypermethylated
Pp01	1531201	1531300	*	0,0487335271389255	-19,279176201373	CpG	Homografted vs Ungrafted	Hypomethylated
Pp01	1535801	1535900	*	0,00110282622351796	21,1993243243243	CpG	Homografted vs Ungrafted	Hypermethylated
Pp01	1591801	1591900	*	1,32326539506691e-16	30,2332407595565	CpG	Homografted vs Ungrafted	Hypermethylated
Pp01	1601601	1601700	*	9,11841406365889e-43	38,7617387133079	CpG	Homografted vs Ungrafted	Hypermethylated
Pp01	1611901	1612000	*	1,90846463546556e-11	-47,8021978021978	CpG	Homografted vs Ungrafted	Hypomethylated
Pp01	1641201	1641300	*	1,45906150051834e-07	-25,4640287769784	CpG	Homografted vs Ungrafted	Hypomethylated
Pp01	1664201	1664300	*	0,0442954778328886	-20,3060380479735	CpG	Homografted vs Ungrafted	Hypomethylated
Pp01	1665001	1665100	*	3,78645210733939e-10	-68,9010487916097	CpG	Homografted vs Ungrafted	Hypomethylated
Pp01	1669501	1669600	*	0,0161483688094747	21,4358974358974	CpG	Homografted vs Ungrafted	Hypermethylated
Pp01	1684001	1684100	*	4,17930567562163e-06	32,7340823970037	CpG	Homografted vs Ungrafted	Hypermethylated
Pp01	1733401	1733500	*	1,41465609322594e-06	24,3461879432624	CpG	Homografted vs Ungrafted	Hypermethylated
Pp01	1736401	1736500	*	9,65493615832517e-15	-40,2423469387755	CpG	Homografted vs Ungrafted	Hypomethylated
Pp01	1762901	1763000	*	0,0154059060248049	19,6156617823685	CpG	Homografted vs Ungrafted	Hypermethylated
Pp01	1767601	1767700	*	0,00351661042173837	34,5692016010112	CpG	Homografted vs Ungrafted	Hypermethylated
Pp01	1780001	1780100	*	0,021048182474116	-16,1290322580645	CpG	Homografted vs Ungrafted	Hypomethylated
Pp01	1831801	1831900	*	1,09354880967456e-05	26,9444444444444	CpG	Homografted vs Ungrafted	Hypermethylated
Pp01	1844901	1845000	*	0,000499071116716271	30,5387409200969	CpG	Homografted vs Ungrafted	Hypermethylated
Pp01	1865901	1866000	*	4,41199107671367e-09	68,3438155136268	CpG	Homografted vs Ungrafted	Hypermethylated
Pp01	1887101	1887200	*	0,00201815174722464	-22,5570776255708	CpG	Homografted vs Ungrafted	Hypomethylated
Pp01	1903801	1903900	*	0,00351795927407576	20,0831600831601	CpG	Homografted vs Ungrafted	Hypermethylated
Pp01	1913701	1913800	*	3,81206103546652e-20	58,6331306050923	CpG	Homografted vs Ungrafted	Hypermethylated
Pp01	1915401	1915500	*	7,87047016481634e-22	71,2328767123288	CpG	Homografted vs Ungrafted	Hypermethylated
Pp01	1940801	1940900	*	6,92273741649627e-08	37,1134020618557	CpG	Homografted vs Ungrafted	Hypermethylated
Pp01	1966501	1966600	*	7,78010246100259e-08	-60,1086956521739	CpG	Homografted vs Ungrafted	Hypomethylated
Pp01	2036101	2036200	*	0,000656616249249894	16,0675883256528	CpG	Homografted vs Ungrafted	Hypermethylated
Pp01	2052201	2052300	*	1,18901392440193e-11	-69,1558441558442	CpG	Homografted vs Ungrafted	Hypomethylated
Pp01	2078101	2078200	*	7,03154077157858e-12	-41,9250645994832	CpG	Homografted vs Ungrafted	Hypomethylated
Pp01	2088101	2088200	*	9,61220934346579e-06	-28,0982905982906	CpG	Homografted vs Ungrafted	Hypomethylated
Pp01	2102401	2102500	*	6,48176524972956e-05	22,6177918424754	CpG	Homografted vs Ungrafted	Hypermethylated
Pp01	2113101	2113200	*	2,00645993517567e-16	-45,703086722195	CpG	Homografted vs Ungrafted	Hypomethylated
Pp01	2132001	2132100	*	1,00166396403911e-08	-30,2490421455939	CpG	Homografted vs Ungrafted	Hypomethylated
Pp01	2145801	2145900	*	1,45912329239525e-17	-30,2183826738708	CpG	Homografted vs Ungrafted	Hypomethylated
Pp01	2157701	2157800	*	1,29447449678729e-13	42,7981947130883	CpG	Homografted vs Ungrafted	Hypermethylated
Pp01	2158201	2158300	*	1,28210285914068e-07	-65,6785243741765	CpG	Homografted vs Ungrafted	Hypomethylated
Pp01	2168301	2168400	*	1,0924759957872e-12	-37,5118708452042	CpG	Homografted vs Ungrafted	Hypomethylated
Pp01	2173001	2173100	*	0,00306162658697542	-16,5551839464883	CpG	Homografted vs Ungrafted	Hypomethylated
Pp01	2174201	2174300	*	8,07961872020906e-06	38,4615384615385	CpG	Homografted vs Ungrafted	Hypermethylated
Pp01	2200801	2200900	*	0,00343463118363353	-25,7040097949189	CpG	Homografted vs Ungrafted	Hypomethylated
Pp01	2201901	2202000	*	0,00450248363937486	22,0979205053962	CpG	Homografted vs Ungrafted	Hypermethylated
Pp01	2210501	2210600	*	1,37002199213389e-39	72,9644968035061	CpG	Homografted vs Ungrafted	Hypermethylated
Pp01	2242001	2242100	*	0,00350575926943929	20,1758170639629	CpG	Homografted vs Ungrafted	Hypermethylated
Pp01	2242601	2242700	*	2,49569363837677e-09	-42,2446590576529	CpG	Homografted vs Ungrafted	Hypomethylated
Pp01	2250401	2250500	*	4,27281285068019e-09	-20,1075762739491	CpG	Homografted vs Ungrafted	Hypomethylated
Pp01	2276901	2277000	*	5,62130436335871e-19	80,4347826086957	CpG	Homografted vs Ungrafted	Hypermethylated
Pp01	2304301	2304400	*	0,00808898460311668	31,4452214452214	CpG	Homografted vs Ungrafted	Hypermethylated
Pp01	2336001	2336100	*	0,00706749973254436	-17,798841495524	CpG	Homografted vs Ungrafted	Hypomethylated
Pp01	2339701	2339800	*	3,30420806266866e-07	-37,797619047619	CpG	Homografted vs Ungrafted	Hypomethylated
Pp01	2348501	2348600	*	0,00176954830983726	-29,7872340425532	CpG	Homografted vs Ungrafted	Hypomethylated
Pp01	2363701	2363800	*	0,00331741763504931	18,9189189189189	CpG	Homografted vs Ungrafted	Hypermethylated
Pp01	2388601	2388700	*	1,61243797468064e-07	32,5972540045767	CpG	Homografted vs Ungrafted	Hypermethylated
Pp01	2391401	2391500	*	2,07440981015911e-11	-23,7037037037037	CpG	Homografted vs Ungrafted	Hypomethylated
Pp01	2411601	2411700	*	0,00395444315774218	22,0720456014574	CpG	Homografted vs Ungrafted	Hypermethylated
Pp01	2589801	2589900	*	8,49228751719872e-09	33,0615491697325	CpG	Homografted vs Ungrafted	Hypermethylated
Pp01	2590901	2591000	*	3,14630735184642e-08	38,7703090156101	CpG	Homografted vs Ungrafted	Hypermethylated
Pp01	2591001	2591100	*	0,00100353498495719	29,887482419128	CpG	Homografted vs Ungrafted	Hypermethylated
Pp01	2591401	2591500	*	1,35795731366719e-07	-40,1904761904762	CpG	Homografted vs Ungrafted	Hypomethylated
Pp01	2598701	2598800	*	0,00868766499486691	19,6248062015504	CpG	Homografted vs Ungrafted	Hypermethylated
Pp01	2611001	2611100	*	0,0150524531964038	-34,0909090909091	CpG	Homografted vs Ungrafted	Hypomethylated
Pp01	2634901	2635000	*	0,000252641419694	19,7741935483871	CpG	Homografted vs Ungrafted	Hypermethylated
Pp01	2635301	2635400	*	5,8320163712015e-06	-22,8567054500919	CpG	Homografted vs Ungrafted	Hypomethylated
Pp01	2649901	2650000	*	4,41821956368664e-06	28,0701754385965	CpG	Homografted vs Ungrafted	Hypermethylated
Pp01	2682101	2682200	*	0,000859414398637606	-17,9775280898876	CpG	Homografted vs Ungrafted	Hypomethylated
Pp01	2700101	2700200	*	7,2470314470986e-10	-52,3239760699494	CpG	Homografted vs Ungrafted	Hypomethylated
Pp01	2753901	2754000	*	4,45371507033664e-05	-23,7595804759984	CpG	Homografted vs Ungrafted	Hypomethylated
Pp01	2754101	2754200	*	1,01151664387575e-08	37,2506419119099	CpG	Homografted vs Ungrafted	Hypermethylated
Pp01	2755401	2755500	*	1,31303527953392e-18	67,9124478856462	CpG	Homografted vs Ungrafted	Hypermethylated
Pp01	2787601	2787700	*	4,87210839652443e-05	-41,3151364764268	CpG	Homografted vs Ungrafted	Hypomethylated
Pp01	2832601	2832700	*	1,57738346682294e-08	32,7102803738318	CpG	Homografted vs Ungrafted	Hypermethylated
Pp01	2843401	2843500	*	5,86033869197421e-05	-44,0441176470588	CpG	Homografted vs Ungrafted	Hypomethylated
Pp01	2847501	2847600	*	0,000708722858181446	17,0925328702555	CpG	Homografted vs Ungrafted	Hypermethylated
Pp01	2847701	2847800	*	3,68555229562716e-09	68,2857142857143	CpG	Homografted vs Ungrafted	Hypermethylated
Pp01	2850401	2850500	*	0,0153737269963947	15,266106442577	CpG	Homografted vs Ungrafted	Hypermethylated
Pp01	2891701	2891800	*	1,29856550443574e-10	-40,9313725490196	CpG	Homografted vs Ungrafted	Hypomethylated
Pp01	2902301	2902400	*	1,73471398418643e-12	74,1792369121562	CpG	Homografted vs Ungrafted	Hypermethylated
Pp01	2903201	2903300	*	1,3725286345711e-12	-78,75	CpG	Homografted vs Ungrafted	Hypomethylated
Pp01	2903501	2903600	*	7,50230474622315e-14	88,2352941176471	CpG	Homografted vs Ungrafted	Hypermethylated
Pp01	2908201	2908300	*	9,48976022274153e-08	51,9230769230769	CpG	Homografted vs Ungrafted	Hypermethylated
Pp01	2908401	2908500	*	4,56395792679281e-08	28,3692307692308	CpG	Homografted vs Ungrafted	Hypermethylated
Pp01	2908501	2908600	*	6,29420745499258e-07	30,7486631016043	CpG	Homografted vs Ungrafted	Hypermethylated
Pp01	2914101	2914200	*	1,26265601952623e-11	74,8076923076923	CpG	Homografted vs Ungrafted	Hypermethylated
Pp01	2968101	2968200	*	3,18777540027851e-10	-64,7386328487473	CpG	Homografted vs Ungrafted	Hypomethylated
Pp01	2969201	2969300	*	2,50779246223316e-08	34,0735600277585	CpG	Homografted vs Ungrafted	Hypermethylated
Pp01	2984301	2984400	*	2,362794396193e-12	73,4782608695652	CpG	Homografted vs Ungrafted	Hypermethylated
Pp01	2984801	2984900	*	8,80446474767953e-06	23,2459847844463	CpG	Homografted vs Ungrafted	Hypermethylated
Pp01	2984901	2985000	*	2,13578075252764e-18	69,5131845841785	CpG	Homografted vs Ungrafted	Hypermethylated
Pp01	2990801	2990900	*	4,11198127997185e-15	52,9934301841399	CpG	Homografted vs Ungrafted	Hypermethylated
Pp01	2992701	2992800	*	7,99618082586621e-10	-35,4761318897638	CpG	Homografted vs Ungrafted	Hypomethylated
Pp01	2992801	2992900	*	3,05579906511609e-15	77,8005464480874	CpG	Homografted vs Ungrafted	Hypermethylated
Pp01	2993001	2993100	*	6,44643250301085e-11	59,5131644311972	CpG	Homografted vs Ungrafted	Hypermethylated
Pp01	2993101	2993200	*	5,79078783711283e-07	-58,453906572964	CpG	Homografted vs Ungrafted	Hypomethylated
Pp01	3006001	3006100	*	2,62102306447749e-12	73,2096474953618	CpG	Homografted vs Ungrafted	Hypermethylated
Pp01	3009201	3009300	*	0,000247327718439471	30	CpG	Homografted vs Ungrafted	Hypermethylated
Pp01	3017001	3017100	*	3,90098983659515e-11	49,6195121951219	CpG	Homografted vs Ungrafted	Hypermethylated
Pp01	3018001	3018100	*	3,94387064500748e-09	34,4086021505376	CpG	Homografted vs Ungrafted	Hypermethylated
Pp01	3018301	3018400	*	4,57178128340458e-18	46,09375	CpG	Homografted vs Ungrafted	Hypermethylated
Pp01	3047201	3047300	*	4,30280396443703e-16	52,4844270606982	CpG	Homografted vs Ungrafted	Hypermethylated
Pp01	3071801	3071900	*	0,000508415715049209	-27,0833333333333	CpG	Homografted vs Ungrafted	Hypomethylated
Pp01	3079401	3079500	*	3,83401290379688e-10	33,3333333333333	CpG	Homografted vs Ungrafted	Hypermethylated
Pp01	3132701	3132800	*	2,3569756431694e-08	-70,963270963271	CpG	Homografted vs Ungrafted	Hypomethylated
Pp01	3132901	3133000	*	0,0205121243490063	-21,6783216783217	CpG	Homografted vs Ungrafted	Hypomethylated
Pp01	3147001	3147100	*	3,911841598861e-21	40,430027342779	CpG	Homografted vs Ungrafted	Hypermethylated
Pp01	3149201	3149300	*	0,0413174144190409	27,6041666666667	CpG	Homografted vs Ungrafted	Hypermethylated
Pp01	3174601	3174700	*	1,73423618637217e-15	50,4464285714286	CpG	Homografted vs Ungrafted	Hypermethylated
Pp01	3193201	3193300	*	2,98549195648342e-15	77,5850340136054	CpG	Homografted vs Ungrafted	Hypermethylated
Pp01	3199701	3199800	*	4,02573209492563e-07	-63,3643617021277	CpG	Homografted vs Ungrafted	Hypomethylated
Pp01	3202401	3202500	*	9,08830541722986e-09	-40,2009702009702	CpG	Homografted vs Ungrafted	Hypomethylated
Pp01	3215501	3215600	*	4,90827984916127e-06	30,0529100529101	CpG	Homografted vs Ungrafted	Hypermethylated
Pp01	3222501	3222600	*	7,40093290618686e-11	28,9220647773279	CpG	Homografted vs Ungrafted	Hypermethylated
Pp01	3222601	3222700	*	6,72494845790105e-13	62,5457875457875	CpG	Homografted vs Ungrafted	Hypermethylated
Pp01	3225801	3225900	*	7,78544306723198e-14	-37,5515995872033	CpG	Homografted vs Ungrafted	Hypomethylated
Pp01	3242601	3242700	*	1,22101395008341e-05	18,329248579027	CpG	Homografted vs Ungrafted	Hypermethylated
Pp01	3255801	3255900	*	5,31947008392535e-05	-15,7894736842105	CpG	Homografted vs Ungrafted	Hypomethylated
Pp01	3255901	3256000	*	2,08027336797811e-09	-40,2640470529346	CpG	Homografted vs Ungrafted	Hypomethylated
Pp01	3265901	3266000	*	4,70809610065134e-87	-87,8413472888959	CpG	Homografted vs Ungrafted	Hypomethylated
Pp01	3269401	3269500	*	6,44274106125851e-07	33,8516645596292	CpG	Homografted vs Ungrafted	Hypermethylated
Pp01	3277501	3277600	*	0,0215088319814193	21,8434343434343	CpG	Homografted vs Ungrafted	Hypermethylated
Pp01	3279001	3279100	*	4,09847574834427e-06	40,0574712643678	CpG	Homografted vs Ungrafted	Hypermethylated
Pp01	3284501	3284600	*	7,22187590992203e-22	-58,4722222222222	CpG	Homografted vs Ungrafted	Hypomethylated
Pp01	3285501	3285600	*	0,00898316751814563	23,4677841801991	CpG	Homografted vs Ungrafted	Hypermethylated
Pp01	3285701	3285800	*	0,00394438059507966	-39,3657505285412	CpG	Homografted vs Ungrafted	Hypomethylated
Pp01	3290201	3290300	*	3,38578439651096e-07	17,284178187404	CpG	Homografted vs Ungrafted	Hypermethylated
Pp01	3293701	3293800	*	1,34956956038351e-10	68,2575757575758	CpG	Homografted vs Ungrafted	Hypermethylated
Pp01	3313401	3313500	*	0,0014758690908876	-32,4293785310734	CpG	Homografted vs Ungrafted	Hypomethylated
Pp01	3325201	3325300	*	8,5418273967237e-15	77,212543554007	CpG	Homografted vs Ungrafted	Hypermethylated
Pp01	3325401	3325500	*	0,00039048480536344	-32,5146198830409	CpG	Homografted vs Ungrafted	Hypomethylated
Pp01	3350301	3350400	*	2,77534336541768e-16	58,1349206349206	CpG	Homografted vs Ungrafted	Hypermethylated
Pp01	3365601	3365700	*	0,00286055703693383	30,2481556002683	CpG	Homografted vs Ungrafted	Hypermethylated
Pp01	3390101	3390200	*	5,0616811723838e-24	41,0085581193803	CpG	Homografted vs Ungrafted	Hypermethylated
Pp01	3390201	3390300	*	5,1037578119263e-07	33,1166272655634	CpG	Homografted vs Ungrafted	Hypermethylated
Pp01	3391501	3391600	*	2,53783590340913e-07	-52,7564316739058	CpG	Homografted vs Ungrafted	Hypomethylated
Pp01	3403201	3403300	*	7,02769808697923e-12	-53,5306334371755	CpG	Homografted vs Ungrafted	Hypomethylated
Pp01	3404301	3404400	*	6,82256326977353e-07	25,7791994750656	CpG	Homografted vs Ungrafted	Hypermethylated
Pp01	3404401	3404500	*	9,25646266854061e-09	-15,6	CpG	Homografted vs Ungrafted	Hypomethylated
Pp01	3411301	3411400	*	0,00571385009795496	-21,5467328370554	CpG	Homografted vs Ungrafted	Hypomethylated
Pp01	3419001	3419100	*	0,00164627435442369	-33,9473684210526	CpG	Homografted vs Ungrafted	Hypomethylated
Pp01	3443301	3443400	*	1,93149043445685e-14	-84,2592592592593	CpG	Homografted vs Ungrafted	Hypomethylated
Pp01	3464101	3464200	*	6,44836880603673e-12	68,2352941176471	CpG	Homografted vs Ungrafted	Hypermethylated
Pp01	3469301	3469400	*	0,000111887944450958	-28,441127694859	CpG	Homografted vs Ungrafted	Hypomethylated
Pp01	3469401	3469500	*	0,000120702915342726	-28,4856996935649	CpG	Homografted vs Ungrafted	Hypomethylated
Pp01	3482001	3482100	*	0,000610520826628604	16,8224299065421	CpG	Homografted vs Ungrafted	Hypermethylated
Pp01	3532301	3532400	*	4,82775736614023e-08	18,2447284865261	CpG	Homografted vs Ungrafted	Hypermethylated
Pp01	3532401	3532500	*	1,09300309677227e-11	43,69875493471	CpG	Homografted vs Ungrafted	Hypermethylated
Pp01	3540501	3540600	*	3,31064360418238e-14	77,4436090225564	CpG	Homografted vs Ungrafted	Hypermethylated
Pp01	3558901	3559000	*	2,00928773553096e-09	-50,8959207014868	CpG	Homografted vs Ungrafted	Hypomethylated
Pp01	3573501	3573600	*	8,4740403786434e-06	49,8942917547569	CpG	Homografted vs Ungrafted	Hypermethylated
Pp01	3577501	3577600	*	8,21396614261567e-24	-41,9985136557874	CpG	Homografted vs Ungrafted	Hypomethylated
Pp01	3595401	3595500	*	1,8226814520531e-06	-32,7079646017699	CpG	Homografted vs Ungrafted	Hypomethylated
Pp01	3599001	3599100	*	0,0271408422753637	26,4119601328904	CpG	Homografted vs Ungrafted	Hypermethylated
Pp01	3605301	3605400	*	0,000182715050945292	24,7223176457117	CpG	Homografted vs Ungrafted	Hypermethylated
Pp01	3605401	3605500	*	0,0414363227940484	-23,6647850629614	CpG	Homografted vs Ungrafted	Hypomethylated
Pp01	3605501	3605600	*	0,0218949856214484	-16,5926703261221	CpG	Homografted vs Ungrafted	Hypomethylated
Pp01	3619801	3619900	*	0,00382875062201368	22,3709653428529	CpG	Homografted vs Ungrafted	Hypermethylated
Pp01	3620901	3621000	*	2,12435226732307e-20	-56,7157432519695	CpG	Homografted vs Ungrafted	Hypomethylated
Pp01	3625001	3625100	*	3,47757810097198e-13	-50,530839231547	CpG	Homografted vs Ungrafted	Hypomethylated
Pp01	3654101	3654200	*	3,01605146214391e-10	-39,9345335515548	CpG	Homografted vs Ungrafted	Hypomethylated
Pp01	3654201	3654300	*	3,93764487747879e-09	62,9595588235294	CpG	Homografted vs Ungrafted	Hypermethylated
Pp01	3682301	3682400	*	5,22720236156958e-12	46,7193675889328	CpG	Homografted vs Ungrafted	Hypermethylated
Pp01	3702701	3702800	*	2,00645993517567e-16	-63,1554030062729	CpG	Homografted vs Ungrafted	Hypomethylated
Pp01	3719201	3719300	*	0,000365459156566045	28,4230055658627	CpG	Homografted vs Ungrafted	Hypermethylated
Pp01	3725501	3725600	*	3,67337346552538e-09	-44,2424242424242	CpG	Homografted vs Ungrafted	Hypomethylated
Pp01	3774101	3774200	*	2,42914568743157e-05	-20,3213763999351	CpG	Homografted vs Ungrafted	Hypomethylated
Pp01	3792501	3792600	*	4,98329980276096e-10	48,3928571428571	CpG	Homografted vs Ungrafted	Hypermethylated
Pp01	3808201	3808300	*	3,84815690227844e-08	49,1452991452991	CpG	Homografted vs Ungrafted	Hypermethylated
Pp01	3818101	3818200	*	0,0127823094122835	-21,4285714285714	CpG	Homografted vs Ungrafted	Hypomethylated
Pp01	3833301	3833400	*	0,000650128286464346	35	CpG	Homografted vs Ungrafted	Hypermethylated
Pp01	3851101	3851200	*	4,32238280761393e-05	36,5849506298945	CpG	Homografted vs Ungrafted	Hypermethylated
Pp01	3869801	3869900	*	1,58259409987324e-07	-21,4562663929753	CpG	Homografted vs Ungrafted	Hypomethylated
Pp01	3893201	3893300	*	0,000123998051545851	-28,5714285714286	CpG	Homografted vs Ungrafted	Hypomethylated
Pp01	3904601	3904700	*	5,9596898930894e-11	27,6470588235294	CpG	Homografted vs Ungrafted	Hypermethylated
Pp01	3905101	3905200	*	2,06024881605632e-07	30,4322861127061	CpG	Homografted vs Ungrafted	Hypermethylated
Pp01	3905601	3905700	*	1,02595538487199e-06	42,2527158376215	CpG	Homografted vs Ungrafted	Hypermethylated
Pp01	3909201	3909300	*	9,25646266854061e-09	-51,0247136829415	CpG	Homografted vs Ungrafted	Hypomethylated
Pp01	3926501	3926600	*	0,0204420396329491	34,5708775313404	CpG	Homografted vs Ungrafted	Hypermethylated
Pp01	3926601	3926700	*	3,39359644315974e-06	40,7692307692308	CpG	Homografted vs Ungrafted	Hypermethylated
Pp01	3935401	3935500	*	8,69433475541321e-11	-20,9996558185781	CpG	Homografted vs Ungrafted	Hypomethylated
Pp01	3938901	3939000	*	9,77646038477488e-07	-40,9063804412642	CpG	Homografted vs Ungrafted	Hypomethylated
Pp01	3944501	3944600	*	1,21720912945551e-07	34,7623050340898	CpG	Homografted vs Ungrafted	Hypermethylated
Pp01	3993201	3993300	*	1,04531991429788e-15	-89,4736842105263	CpG	Homografted vs Ungrafted	Hypomethylated
Pp01	4003801	4003900	*	1,05401677765227e-06	18,8679245283019	CpG	Homografted vs Ungrafted	Hypermethylated
Pp01	4047301	4047400	*	2,4260410627507e-05	48,4848484848485	CpG	Homografted vs Ungrafted	Hypermethylated
Pp01	4062101	4062200	*	5,5969245451751e-13	43,1235431235431	CpG	Homografted vs Ungrafted	Hypermethylated
Pp01	4070801	4070900	*	2,54469645526475e-08	-37,7878408324501	CpG	Homografted vs Ungrafted	Hypomethylated
Pp01	4087501	4087600	*	1,61097320270317e-07	44,7819022622172	CpG	Homografted vs Ungrafted	Hypermethylated
Pp01	4114701	4114800	*	2,85189224640487e-05	27,7777777777778	CpG	Homografted vs Ungrafted	Hypermethylated
Pp01	4127001	4127100	*	0,00418480101462964	19,7713627765441	CpG	Homografted vs Ungrafted	Hypermethylated
Pp01	4130001	4130100	*	0,000340423724485595	26,5343915343915	CpG	Homografted vs Ungrafted	Hypermethylated
Pp01	4132301	4132400	*	3,36110560505995e-30	-78,8657770800628	CpG	Homografted vs Ungrafted	Hypomethylated
Pp01	4135001	4135100	*	0,0241406624334878	18,7456542900848	CpG	Homografted vs Ungrafted	Hypermethylated
Pp01	4135801	4135900	*	0,000113554872986111	-32,4324324324324	CpG	Homografted vs Ungrafted	Hypomethylated
Pp01	4161601	4161700	*	0,0347367608224963	18,4467600130251	CpG	Homografted vs Ungrafted	Hypermethylated
Pp01	4161801	4161900	*	7,47169928125243e-05	32,6372637263726	CpG	Homografted vs Ungrafted	Hypermethylated
Pp01	4176801	4176900	*	1,72149784747061e-11	27,8113029333053	CpG	Homografted vs Ungrafted	Hypermethylated
Pp01	4181501	4181600	*	0,000340470616756081	-33,1423478482302	CpG	Homografted vs Ungrafted	Hypomethylated
Pp01	4196001	4196100	*	3,99405697357726e-09	70,9523809523809	CpG	Homografted vs Ungrafted	Hypermethylated
Pp01	4209401	4209500	*	0,000131775543001887	22,029702970297	CpG	Homografted vs Ungrafted	Hypermethylated
Pp01	4218301	4218400	*	2,50779246223316e-08	38,2616146230008	CpG	Homografted vs Ungrafted	Hypermethylated
Pp01	4221301	4221400	*	0,024919409449316	-16,1290322580645	CpG	Homografted vs Ungrafted	Hypomethylated
Pp01	4232701	4232800	*	0,000878066670331575	-30,5555555555556	CpG	Homografted vs Ungrafted	Hypomethylated
Pp01	4272201	4272300	*	8,13670524168713e-14	48,7639626442043	CpG	Homografted vs Ungrafted	Hypermethylated
Pp01	4285501	4285600	*	2,1260075897364e-10	49,1547352078661	CpG	Homografted vs Ungrafted	Hypermethylated
Pp01	4307901	4308000	*	3,51943003877073e-06	45	CpG	Homografted vs Ungrafted	Hypermethylated
Pp01	4308001	4308100	*	1,6776290593757e-08	37,5181422351234	CpG	Homografted vs Ungrafted	Hypermethylated
Pp01	4308401	4308500	*	0,0101106339840669	-29,0381493506494	CpG	Homografted vs Ungrafted	Hypomethylated
Pp01	4316401	4316500	*	2,78213512519727e-05	-59,7222222222222	CpG	Homografted vs Ungrafted	Hypomethylated
Pp01	4378701	4378800	*	7,76709276521976e-05	-28,0224867724868	CpG	Homografted vs Ungrafted	Hypomethylated
Pp01	4378901	4379000	*	2,39642138711306e-12	35,9868421052632	CpG	Homografted vs Ungrafted	Hypermethylated
Pp01	4413101	4413200	*	4,05549365942584e-17	26,4333087693441	CpG	Homografted vs Ungrafted	Hypermethylated
Pp01	4413201	4413300	*	9,34589987159977e-25	32,277153893189	CpG	Homografted vs Ungrafted	Hypermethylated
Pp01	4415301	4415400	*	5,04365574198686e-42	30,1830883024381	CpG	Homografted vs Ungrafted	Hypermethylated
Pp01	4426401	4426500	*	0,000420001971702002	19,554633250858	CpG	Homografted vs Ungrafted	Hypermethylated
Pp01	4428801	4428900	*	9,19404690518979e-07	-39,5238095238095	CpG	Homografted vs Ungrafted	Hypomethylated
Pp01	4431901	4432000	*	3,91517688929421e-34	27,9560003776792	CpG	Homografted vs Ungrafted	Hypermethylated
Pp01	4432001	4432100	*	2,24764149070516e-14	26,0317189146095	CpG	Homografted vs Ungrafted	Hypermethylated
Pp01	4438101	4438200	*	3,38936262637311e-05	-21,6391804097951	CpG	Homografted vs Ungrafted	Hypomethylated
Pp01	4445601	4445700	*	0,00091331555211749	-36,0450819672131	CpG	Homografted vs Ungrafted	Hypomethylated
Pp01	4454901	4455000	*	2,45130053744142e-22	-55,8602692061167	CpG	Homografted vs Ungrafted	Hypomethylated
Pp01	4458201	4458300	*	2,61165734143382e-05	-31,9047619047619	CpG	Homografted vs Ungrafted	Hypomethylated
Pp01	4459101	4459200	*	0,0141461460742052	-22,1283783783784	CpG	Homografted vs Ungrafted	Hypomethylated
Pp01	4464701	4464800	*	1,35390584315857e-32	-82,0726570726571	CpG	Homografted vs Ungrafted	Hypomethylated
Pp01	4472801	4472900	*	3,16818530115724e-05	27,5220560030687	CpG	Homografted vs Ungrafted	Hypermethylated
Pp01	4505801	4505900	*	0,000624041420176755	17,8669758006086	CpG	Homografted vs Ungrafted	Hypermethylated
Pp01	4520401	4520500	*	8,6316092117819e-07	34,2792792792793	CpG	Homografted vs Ungrafted	Hypermethylated
Pp01	4522501	4522600	*	7,99034664069688e-08	-33,7769683384702	CpG	Homografted vs Ungrafted	Hypomethylated
Pp01	4548801	4548900	*	3,49984639446015e-08	36,2068965517241	CpG	Homografted vs Ungrafted	Hypermethylated
Pp01	4601101	4601200	*	0,0139169022871748	22,3802612481858	CpG	Homografted vs Ungrafted	Hypermethylated
Pp01	4617501	4617600	*	8,75880536654932e-06	26,6307127249059	CpG	Homografted vs Ungrafted	Hypermethylated
Pp01	4622301	4622400	*	1,02306100254902e-08	53,0769230769231	CpG	Homografted vs Ungrafted	Hypermethylated
Pp01	4667901	4668000	*	0,0229454163427751	-23,2142857142857	CpG	Homografted vs Ungrafted	Hypomethylated
Pp01	4687501	4687600	*	0,0263374327054053	29,9358974358974	CpG	Homografted vs Ungrafted	Hypermethylated
Pp01	4695301	4695400	*	0,00419144790697585	-20,8333333333333	CpG	Homografted vs Ungrafted	Hypomethylated
Pp01	4744201	4744300	*	7,49124190444121e-05	-38,0252100840336	CpG	Homografted vs Ungrafted	Hypomethylated
Pp01	4767301	4767400	*	6,7397212518507e-29	-65,2694610778443	CpG	Homografted vs Ungrafted	Hypomethylated
Pp01	4791401	4791500	*	2,11305228883565e-12	30,0751879699248	CpG	Homografted vs Ungrafted	Hypermethylated
Pp01	4814501	4814600	*	0,00209276854257438	-41,5277777777778	CpG	Homografted vs Ungrafted	Hypomethylated
Pp01	4854801	4854900	*	1,2836986334341e-07	-37,2227579556413	CpG	Homografted vs Ungrafted	Hypomethylated
Pp01	4891801	4891900	*	4,91309937929989e-25	71,2255051274241	CpG	Homografted vs Ungrafted	Hypermethylated
Pp01	4900501	4900600	*	4,21992987283228e-09	31,1320754716981	CpG	Homografted vs Ungrafted	Hypermethylated
Pp01	4961801	4961900	*	1,47387165588928e-13	74,5951417004049	CpG	Homografted vs Ungrafted	Hypermethylated
Pp01	4991401	4991500	*	0,0252259175378573	27,7777777777778	CpG	Homografted vs Ungrafted	Hypermethylated
Pp01	5015001	5015100	*	4,03027518922388e-06	23,4226300828081	CpG	Homografted vs Ungrafted	Hypermethylated
Pp01	5015101	5015200	*	0,0173828193806223	19,7792869269949	CpG	Homografted vs Ungrafted	Hypermethylated
Pp01	5017601	5017700	*	0,0166291552110978	22,1994388085474	CpG	Homografted vs Ungrafted	Hypermethylated
Pp01	5111801	5111900	*	0,000231098990703229	25,5813953488372	CpG	Homografted vs Ungrafted	Hypermethylated
Pp01	5146101	5146200	*	2,1002271416542e-08	-46,6332240015435	CpG	Homografted vs Ungrafted	Hypomethylated
Pp01	5212701	5212800	*	0,0376258159597734	-23,8086013173189	CpG	Homografted vs Ungrafted	Hypomethylated
Pp01	5218701	5218800	*	0,00717634893399635	-26,8595041322314	CpG	Homografted vs Ungrafted	Hypomethylated
Pp01	5335801	5335900	*	0,000133507377656216	28,7096774193548	CpG	Homografted vs Ungrafted	Hypermethylated
Pp01	5343901	5344000	*	0,0258777844084768	-21,7485325919061	CpG	Homografted vs Ungrafted	Hypomethylated
Pp01	5365601	5365700	*	5,46492726372681e-07	-17,6827358409978	CpG	Homografted vs Ungrafted	Hypomethylated
Pp01	5420401	5420500	*	0,000188012722516827	44,2512077294686	CpG	Homografted vs Ungrafted	Hypermethylated
Pp01	5456101	5456200	*	0,00024765475599523	-24,7610436579695	CpG	Homografted vs Ungrafted	Hypomethylated
Pp01	5528901	5529000	*	2,72363113743753e-05	-26,1663286004057	CpG	Homografted vs Ungrafted	Hypomethylated
Pp01	5598401	5598500	*	0,0290340803424579	-20,7918263090677	CpG	Homografted vs Ungrafted	Hypomethylated
Pp01	5605801	5605900	*	0,0221917253082767	25,7474766711103	CpG	Homografted vs Ungrafted	Hypermethylated
Pp01	5638301	5638400	*	0,0327260500150352	27,7027027027027	CpG	Homografted vs Ungrafted	Hypermethylated
Pp01	5688401	5688500	*	0,000201011603535893	-20,4545454545455	CpG	Homografted vs Ungrafted	Hypomethylated
Pp01	5698101	5698200	*	1,19790235698819e-07	-38,086809945217	CpG	Homografted vs Ungrafted	Hypomethylated
Pp01	5751001	5751100	*	4,3508715300763e-06	42,390860873113	CpG	Homografted vs Ungrafted	Hypermethylated
Pp01	5757201	5757300	*	3,92743591948679e-05	-21,8360071301248	CpG	Homografted vs Ungrafted	Hypomethylated
Pp01	5757301	5757400	*	0,0487251887594885	-15,7952069716776	CpG	Homografted vs Ungrafted	Hypomethylated
Pp01	5759601	5759700	*	8,25557220871839e-08	47,8525641025641	CpG	Homografted vs Ungrafted	Hypermethylated
Pp01	5976801	5976900	*	0,0383234219285873	24,077868852459	CpG	Homografted vs Ungrafted	Hypermethylated
Pp01	6015301	6015400	*	0,000164809502944967	16	CpG	Homografted vs Ungrafted	Hypermethylated
Pp01	6045401	6045500	*	0,00199195606138346	-29,0702947845805	CpG	Homografted vs Ungrafted	Hypomethylated
Pp01	6093001	6093100	*	0,000847957470059082	19,3548387096774	CpG	Homografted vs Ungrafted	Hypermethylated
Pp01	6266101	6266200	*	5,61326287083256e-05	23,3566433566434	CpG	Homografted vs Ungrafted	Hypermethylated
Pp01	6333801	6333900	*	0,00586225707016472	-28,9038407625456	CpG	Homografted vs Ungrafted	Hypomethylated
Pp01	6361901	6362000	*	0,000199802480360075	-35,4066345639379	CpG	Homografted vs Ungrafted	Hypomethylated
Pp01	6366201	6366300	*	9,53305326934205e-08	28,2828282828283	CpG	Homografted vs Ungrafted	Hypermethylated
Pp01	6385701	6385800	*	0,000237246176044989	-45,2020202020202	CpG	Homografted vs Ungrafted	Hypomethylated
Pp01	6400601	6400700	*	0,000151474336449335	52,2058823529412	CpG	Homografted vs Ungrafted	Hypermethylated
Pp01	6447901	6448000	*	0,0107060863530031	31,0276679841897	CpG	Homografted vs Ungrafted	Hypermethylated
Pp01	6463801	6463900	*	0,0484234342681882	-25,2525252525253	CpG	Homografted vs Ungrafted	Hypomethylated
Pp01	6469901	6470000	*	0,00912381911061271	-22,5	CpG	Homografted vs Ungrafted	Hypomethylated
Pp01	6504201	6504300	*	1,45144372475162e-05	20,7867494824017	CpG	Homografted vs Ungrafted	Hypermethylated
Pp01	6538701	6538800	*	0,00414450491509153	23,78489166504	CpG	Homografted vs Ungrafted	Hypermethylated
Pp01	6636601	6636700	*	1,61341078369732e-18	-49,8304524026135	CpG	Homografted vs Ungrafted	Hypomethylated
Pp01	6750101	6750200	*	1,13826325663667e-05	34,6938775510204	CpG	Homografted vs Ungrafted	Hypermethylated
Pp01	6808201	6808300	*	0,000595436647275002	18,4274018114939	CpG	Homografted vs Ungrafted	Hypermethylated
Pp01	6882901	6883000	*	0,0029207717077021	16,5853658536585	CpG	Homografted vs Ungrafted	Hypermethylated
Pp01	6889801	6889900	*	0,00205291285813751	-30,2472527472528	CpG	Homografted vs Ungrafted	Hypomethylated
Pp01	6993301	6993400	*	1,22763163025719e-06	-19,4285714285714	CpG	Homografted vs Ungrafted	Hypomethylated
Pp01	7035701	7035800	*	0,000154492008961601	-25,9381171823568	CpG	Homografted vs Ungrafted	Hypomethylated
Pp01	7036901	7037000	*	0,000574931984438851	29,2043010752688	CpG	Homografted vs Ungrafted	Hypermethylated
Pp01	7049601	7049700	*	3,24113178057908e-06	22,4719101123595	CpG	Homografted vs Ungrafted	Hypermethylated
Pp01	7157301	7157400	*	0,000250524532886745	20,0402236160349	CpG	Homografted vs Ungrafted	Hypermethylated
Pp01	7245901	7246000	*	0,000475989202188003	37,1462264150943	CpG	Homografted vs Ungrafted	Hypermethylated
Pp01	7295301	7295400	*	0,00524831947354427	-24,0740740740741	CpG	Homografted vs Ungrafted	Hypomethylated
Pp01	7315901	7316000	*	0,0192278995444104	24,0857946554149	CpG	Homografted vs Ungrafted	Hypermethylated
Pp01	7352401	7352500	*	0,0026163627406598	22,1746674378253	CpG	Homografted vs Ungrafted	Hypermethylated
Pp01	7368101	7368200	*	0,00450985950852842	-19,2264699306953	CpG	Homografted vs Ungrafted	Hypomethylated
Pp01	7371801	7371900	*	2,75055110805476e-18	-49,537037037037	CpG	Homografted vs Ungrafted	Hypomethylated
Pp01	7430401	7430500	*	4,94547394943684e-05	19,9887114981455	CpG	Homografted vs Ungrafted	Hypermethylated
Pp01	7508801	7508900	*	5,38298885468191e-05	53,3180778032037	CpG	Homografted vs Ungrafted	Hypermethylated
Pp01	7509701	7509800	*	0,0124224415216405	24,9215317011927	CpG	Homografted vs Ungrafted	Hypermethylated
Pp01	7526501	7526600	*	0,000235222357621991	38,7422360248447	CpG	Homografted vs Ungrafted	Hypermethylated
Pp01	7571001	7571100	*	1,27416791317017e-07	39,5348837209302	CpG	Homografted vs Ungrafted	Hypermethylated
Pp01	7575901	7576000	*	0,0101837351308697	-17,5	CpG	Homografted vs Ungrafted	Hypomethylated
Pp01	7578401	7578500	*	0,0103077035562026	-23,5515258735073	CpG	Homografted vs Ungrafted	Hypomethylated
Pp01	7585501	7585600	*	1,61973114943904e-09	-33,0828681837699	CpG	Homografted vs Ungrafted	Hypomethylated
Pp01	7585801	7585900	*	0,00237223215901563	42,1245421245421	CpG	Homografted vs Ungrafted	Hypermethylated
Pp01	7620401	7620500	*	0,0172728907583472	-35,2251407129456	CpG	Homografted vs Ungrafted	Hypomethylated
Pp01	7657501	7657600	*	0,0474171533559654	27,994227994228	CpG	Homografted vs Ungrafted	Hypermethylated
Pp01	7766401	7766500	*	0,00430130950027412	39,8242368177613	CpG	Homografted vs Ungrafted	Hypermethylated
Pp01	7781401	7781500	*	0,0341939086981955	20,5847657566566	CpG	Homografted vs Ungrafted	Hypermethylated
Pp01	7798701	7798800	*	1,09480224732281e-16	-49,6044031647747	CpG	Homografted vs Ungrafted	Hypomethylated
Pp01	7865801	7865900	*	1,33726427333403e-13	-27,9578134101849	CpG	Homografted vs Ungrafted	Hypomethylated
Pp01	7883801	7883900	*	9,21039697711563e-10	-34,6812205408087	CpG	Homografted vs Ungrafted	Hypomethylated
Pp01	7886001	7886100	*	6,35138371615979e-30	-58,8574369531652	CpG	Homografted vs Ungrafted	Hypomethylated
Pp01	7891801	7891900	*	4,13339441320578e-05	31,7891837030593	CpG	Homografted vs Ungrafted	Hypermethylated
Pp01	7919101	7919200	*	0,0397029075970532	22,4621334192717	CpG	Homografted vs Ungrafted	Hypermethylated
Pp01	8068701	8068800	*	0,00327388818616775	-20	CpG	Homografted vs Ungrafted	Hypomethylated
Pp01	8097601	8097700	*	0,000969025448542447	-17,9941541834125	CpG	Homografted vs Ungrafted	Hypomethylated
Pp01	8197301	8197400	*	3,16594339054583e-08	-33,5737179487179	CpG	Homografted vs Ungrafted	Hypomethylated
Pp01	8210901	8211000	*	0,000986763939495093	-45,2593917710197	CpG	Homografted vs Ungrafted	Hypomethylated
Pp01	8229401	8229500	*	0,0458267043777404	19,4913487596414	CpG	Homografted vs Ungrafted	Hypermethylated
Pp01	8234901	8235000	*	0,000221716234214065	-20,4891304347826	CpG	Homografted vs Ungrafted	Hypomethylated
Pp01	8279901	8280000	*	8,5607467412929e-05	-21,010296010296	CpG	Homografted vs Ungrafted	Hypomethylated
Pp01	8281801	8281900	*	0,0247986911809725	21,944539541253	CpG	Homografted vs Ungrafted	Hypermethylated
Pp01	8291801	8291900	*	1,29188923203642e-05	-22,9071706503613	CpG	Homografted vs Ungrafted	Hypomethylated
Pp01	8301201	8301300	*	3,0620076701635e-07	-28,594529039213	CpG	Homografted vs Ungrafted	Hypomethylated
Pp01	8360401	8360500	*	0,0252364777021548	-15,3055248259257	CpG	Homografted vs Ungrafted	Hypomethylated
Pp01	8390001	8390100	*	0,0255096592861254	-23,086196503918	CpG	Homografted vs Ungrafted	Hypomethylated
Pp01	8398301	8398400	*	1,30382569898059e-05	55,1551551551552	CpG	Homografted vs Ungrafted	Hypermethylated
Pp01	8400401	8400500	*	0,0279742326815457	26,3757115749526	CpG	Homografted vs Ungrafted	Hypermethylated
Pp01	8434801	8434900	*	0,000696010504774165	19,5702671312427	CpG	Homografted vs Ungrafted	Hypermethylated
Pp01	8444601	8444700	*	5,17672201973093e-06	16,9398292879975	CpG	Homografted vs Ungrafted	Hypermethylated
Pp01	8445801	8445900	*	0,000231329432349669	-16,6046795005865	CpG	Homografted vs Ungrafted	Hypomethylated
Pp01	8465901	8466000	*	0,000244050634294474	26,8468468468468	CpG	Homografted vs Ungrafted	Hypermethylated
Pp01	8485601	8485700	*	0,00011426596484365	15,3154058808746	CpG	Homografted vs Ungrafted	Hypermethylated
Pp01	8556101	8556200	*	0,00251884729003989	-26,7269076305221	CpG	Homografted vs Ungrafted	Hypomethylated
Pp01	8599001	8599100	*	0,0038828579373502	-18,243769470405	CpG	Homografted vs Ungrafted	Hypomethylated
Pp01	8635901	8636000	*	0,0293814361610962	-20	CpG	Homografted vs Ungrafted	Hypomethylated
Pp01	8646601	8646700	*	0,0446499927013452	26,2337662337662	CpG	Homografted vs Ungrafted	Hypermethylated
Pp01	8649401	8649500	*	0,0390858969302591	-15,2958152958153	CpG	Homografted vs Ungrafted	Hypomethylated
Pp01	8674701	8674800	*	0,00110259492478598	-25,8540372670807	CpG	Homografted vs Ungrafted	Hypomethylated
Pp01	8677501	8677600	*	1,21798081594911e-10	30,2554253888996	CpG	Homografted vs Ungrafted	Hypermethylated
Pp01	8692701	8692800	*	7,99618082586621e-10	59,7565341926244	CpG	Homografted vs Ungrafted	Hypermethylated
Pp01	8712301	8712400	*	3,77807248925118e-05	-34,2615342615343	CpG	Homografted vs Ungrafted	Hypomethylated
Pp01	8748701	8748800	*	0,0121832677138807	-21,3807041804063	CpG	Homografted vs Ungrafted	Hypomethylated
Pp01	8750001	8750100	*	2,04521375390848e-05	-35,5053397306918	CpG	Homografted vs Ungrafted	Hypomethylated
Pp01	8765001	8765100	*	0,0184509904090515	-24,1121095421481	CpG	Homografted vs Ungrafted	Hypomethylated
Pp01	8765601	8765700	*	0,0104476772660911	-28,7309182046024	CpG	Homografted vs Ungrafted	Hypomethylated
Pp01	8766001	8766100	*	5,10551228117611e-07	-63,4117647058823	CpG	Homografted vs Ungrafted	Hypomethylated
Pp01	8768201	8768300	*	0,000765207056987564	17,0664667666167	CpG	Homografted vs Ungrafted	Hypermethylated
Pp01	8783501	8783600	*	0,0305111585258633	18,3229813664596	CpG	Homografted vs Ungrafted	Hypermethylated
Pp01	8784701	8784800	*	2,85442763300823e-06	42,3244688335444	CpG	Homografted vs Ungrafted	Hypermethylated
Pp01	8838701	8838800	*	8,66267796661161e-05	-28,553904222694	CpG	Homografted vs Ungrafted	Hypomethylated
Pp01	8842301	8842400	*	9,32388885704855e-12	-59,6956308296514	CpG	Homografted vs Ungrafted	Hypomethylated
Pp01	8844801	8844900	*	0,0049223243941585	28,6889332003988	CpG	Homografted vs Ungrafted	Hypermethylated
Pp01	8845001	8845100	*	0,0110856711384595	-25,9505825118423	CpG	Homografted vs Ungrafted	Hypomethylated
Pp01	8856501	8856600	*	0,00522257102236034	19,2244410749427	CpG	Homografted vs Ungrafted	Hypermethylated
Pp01	8860101	8860200	*	1,00515796058505e-07	31,8032786885246	CpG	Homografted vs Ungrafted	Hypermethylated
Pp01	8861601	8861700	*	1,7977425575745e-11	-64,2105263157895	CpG	Homografted vs Ungrafted	Hypomethylated
Pp01	8861801	8861900	*	0,0052919077131769	-27,088122605364	CpG	Homografted vs Ungrafted	Hypomethylated
Pp01	8867701	8867800	*	0,0143224517479642	-29,4993581514763	CpG	Homografted vs Ungrafted	Hypomethylated
Pp01	8872401	8872500	*	8,6610764435139e-07	-41,0520939734423	CpG	Homografted vs Ungrafted	Hypomethylated
Pp01	8926801	8926900	*	3,67792330057663e-23	-71,3663163291464	CpG	Homografted vs Ungrafted	Hypomethylated
Pp01	8934901	8935000	*	5,12741915975353e-09	-33,652916532388	CpG	Homografted vs Ungrafted	Hypomethylated
Pp01	8948401	8948500	*	1,23652511850806e-07	30,7377049180328	CpG	Homografted vs Ungrafted	Hypermethylated
Pp01	8960901	8961000	*	0,00983281319093472	-20,545746388443	CpG	Homografted vs Ungrafted	Hypomethylated
Pp01	8981101	8981200	*	0,000836304078255608	-24,0154109589041	CpG	Homografted vs Ungrafted	Hypomethylated
Pp01	8983701	8983800	*	0,0148671265731445	17,510519885978	CpG	Homografted vs Ungrafted	Hypermethylated
Pp01	8984001	8984100	*	0,00458914811435326	18,0461453946164	CpG	Homografted vs Ungrafted	Hypermethylated
Pp01	8988901	8989000	*	2,44771673267811e-06	61,9260204081633	CpG	Homografted vs Ungrafted	Hypermethylated
Pp01	9005601	9005700	*	1,98018417569981e-06	-37,6923076923077	CpG	Homografted vs Ungrafted	Hypomethylated
Pp01	9008001	9008100	*	2,21486611312685e-17	-44,6601941747573	CpG	Homografted vs Ungrafted	Hypomethylated
Pp01	9032301	9032400	*	0,0137004888177396	32,9946524064171	CpG	Homografted vs Ungrafted	Hypermethylated
Pp01	9044401	9044500	*	0,00840644636677612	28,0550774526678	CpG	Homografted vs Ungrafted	Hypermethylated
Pp01	9044601	9044700	*	1,06618891897288e-10	-42,6470588235294	CpG	Homografted vs Ungrafted	Hypomethylated
Pp01	9045301	9045400	*	0,00213228075840698	17,741935483871	CpG	Homografted vs Ungrafted	Hypermethylated
Pp01	9048601	9048700	*	1,49563153633913e-17	67,4595267745953	CpG	Homografted vs Ungrafted	Hypermethylated
Pp01	9065401	9065500	*	4,07892773942363e-13	-70,3703703703704	CpG	Homografted vs Ungrafted	Hypomethylated
Pp01	9106401	9106500	*	0,0295239289947425	17,0374389582203	CpG	Homografted vs Ungrafted	Hypermethylated
Pp01	9117101	9117200	*	2,16924458042015e-07	-41,9401544401544	CpG	Homografted vs Ungrafted	Hypomethylated
Pp01	9128401	9128500	*	7,97886349686103e-05	30,1645658263305	CpG	Homografted vs Ungrafted	Hypermethylated
Pp01	9128501	9128600	*	3,81624051966034e-05	53,4580498866213	CpG	Homografted vs Ungrafted	Hypermethylated
Pp01	9190201	9190300	*	0,000181830972743129	-22,65625	CpG	Homografted vs Ungrafted	Hypomethylated
Pp01	9200301	9200400	*	7,86516813683359e-22	63,4632034632035	CpG	Homografted vs Ungrafted	Hypermethylated
Pp01	9224701	9224800	*	2,78947658712693e-08	39,6429296003246	CpG	Homografted vs Ungrafted	Hypermethylated
Pp01	9224801	9224900	*	3,49537966662362e-05	30,351966873706	CpG	Homografted vs Ungrafted	Hypermethylated
Pp01	9238901	9239000	*	2,42207642413877e-05	-32,1428571428571	CpG	Homografted vs Ungrafted	Hypomethylated
Pp01	9246201	9246300	*	0,00669298823934245	24,7619047619048	CpG	Homografted vs Ungrafted	Hypermethylated
Pp01	9264201	9264300	*	4,57062646172371e-06	38,8922518159806	CpG	Homografted vs Ungrafted	Hypermethylated
Pp01	9272201	9272300	*	7,89099669010774e-07	-41,6666666666667	CpG	Homografted vs Ungrafted	Hypomethylated
Pp01	9284601	9284700	*	0,00039596558576864	33,8991682227126	CpG	Homografted vs Ungrafted	Hypermethylated
Pp01	9285701	9285800	*	3,04811050180306e-12	41,5709243823684	CpG	Homografted vs Ungrafted	Hypermethylated
Pp01	9319401	9319500	*	0,00418782374020871	-25	CpG	Homografted vs Ungrafted	Hypomethylated
Pp01	9324901	9325000	*	0,0198852448577269	25,2018382809589	CpG	Homografted vs Ungrafted	Hypermethylated
Pp01	9459901	9460000	*	5,60068893747898e-16	-49,3150684931507	CpG	Homografted vs Ungrafted	Hypomethylated
Pp01	9485301	9485400	*	0,00795061839241655	38,0306603773585	CpG	Homografted vs Ungrafted	Hypermethylated
Pp01	9486601	9486700	*	0,000534103710413016	21,3942769348953	CpG	Homografted vs Ungrafted	Hypermethylated
Pp01	9493501	9493600	*	0,0048058047546355	-15,3923948220065	CpG	Homografted vs Ungrafted	Hypomethylated
Pp01	9565801	9565900	*	0,0326810975848634	31875	CpG	Homografted vs Ungrafted	Hypermethylated
Pp01	9582901	9583000	*	0,00702593556307839	-25,1793199813694	CpG	Homografted vs Ungrafted	Hypomethylated
Pp01	9609501	9609600	*	2,1600015292019e-14	76,1111111111111	CpG	Homografted vs Ungrafted	Hypermethylated
Pp01	9613801	9613900	*	0,035298655020979	-16,1485774499473	CpG	Homografted vs Ungrafted	Hypomethylated
Pp01	9614401	9614500	*	1,33142409768172e-14	58,8497728747566	CpG	Homografted vs Ungrafted	Hypermethylated
Pp01	9615601	9615700	*	0,000852059552746829	42,7621283255086	CpG	Homografted vs Ungrafted	Hypermethylated
Pp01	9628701	9628800	*	3,05579906511609e-15	-71,9298245614035	CpG	Homografted vs Ungrafted	Hypomethylated
Pp01	9636201	9636300	*	0,00421577056913731	-37,3162636320531	CpG	Homografted vs Ungrafted	Hypomethylated
Pp01	9780001	9780100	*	2,1600015292019e-14	63,2993774759479	CpG	Homografted vs Ungrafted	Hypermethylated
Pp01	9816101	9816200	*	5,53879539630698e-11	-52,4915540540541	CpG	Homografted vs Ungrafted	Hypomethylated
Pp01	9848301	9848400	*	7,91593423360611e-14	75	CpG	Homografted vs Ungrafted	Hypermethylated
Pp01	9877501	9877600	*	7,95002532316432e-20	55,6916492122757	CpG	Homografted vs Ungrafted	Hypermethylated
Pp01	9912301	9912400	*	0,000475690162595239	-48,3084577114428	CpG	Homografted vs Ungrafted	Hypomethylated
Pp01	9916801	9916900	*	1,53876881574123e-11	-66,6666666666667	CpG	Homografted vs Ungrafted	Hypomethylated
Pp01	9948101	9948200	*	1,0494956867288e-11	75	CpG	Homografted vs Ungrafted	Hypermethylated
Pp01	9971401	9971500	*	9,34589987159977e-25	73,4654731457801	CpG	Homografted vs Ungrafted	Hypermethylated
Pp01	9971501	9971600	*	1,42945612334564e-12	73,3796296296296	CpG	Homografted vs Ungrafted	Hypermethylated
Pp01	9983601	9983700	*	0,011542889789092	-15,1404870216751	CpG	Homografted vs Ungrafted	Hypomethylated
Pp01	9983801	9983900	*	1,77342343392978e-06	47,0588235294118	CpG	Homografted vs Ungrafted	Hypermethylated
Pp01	9985001	9985100	*	4,31777867812381e-09	33,0787878787879	CpG	Homografted vs Ungrafted	Hypermethylated
Pp01	10018201	10018300	*	2,60628257125435e-07	-15,9705958886287	CpG	Homografted vs Ungrafted	Hypomethylated
Pp01	10042901	10043000	*	4,83431709314146e-07	-45,118230358505	CpG	Homografted vs Ungrafted	Hypomethylated
Pp01	10043101	10043200	*	0,00114507068484895	-31,4814814814815	CpG	Homografted vs Ungrafted	Hypomethylated
Pp01	10058101	10058200	*	0,00551798818926696	25	CpG	Homografted vs Ungrafted	Hypermethylated
Pp01	10084201	10084300	*	2,23976409593901e-06	22,5568324804966	CpG	Homografted vs Ungrafted	Hypermethylated
Pp01	10109901	10110000	*	0,00341643432562031	26,9551616266945	CpG	Homografted vs Ungrafted	Hypermethylated
Pp01	10114301	10114400	*	5,33812957427916e-22	-65,2173913043478	CpG	Homografted vs Ungrafted	Hypomethylated
Pp01	10114601	10114700	*	3,48803614001252e-06	-49,6692551049756	CpG	Homografted vs Ungrafted	Hypomethylated
Pp01	10117701	10117800	*	1,77342343392978e-06	39,1025641025641	CpG	Homografted vs Ungrafted	Hypermethylated
Pp01	10121201	10121300	*	6,72494845790105e-13	71,203830369357	CpG	Homografted vs Ungrafted	Hypermethylated
Pp01	10121601	10121700	*	0,00524831947354427	24,9420574077376	CpG	Homografted vs Ungrafted	Hypermethylated
Pp01	10222401	10222500	*	2,63576647351591e-07	-36,734693877551	CpG	Homografted vs Ungrafted	Hypomethylated
Pp01	10242001	10242100	*	2,03505583465499e-13	-49,2957746478873	CpG	Homografted vs Ungrafted	Hypomethylated
Pp01	10263801	10263900	*	0,0188852954299982	32,1428571428571	CpG	Homografted vs Ungrafted	Hypermethylated
Pp01	10263901	10264000	*	5,58625907464617e-15	48,5295159804408	CpG	Homografted vs Ungrafted	Hypermethylated
Pp01	10327601	10327700	*	0,00161309005511833	-23,5294117647059	CpG	Homografted vs Ungrafted	Hypomethylated
Pp01	10369101	10369200	*	1,44297539319644e-07	-57,1428571428571	CpG	Homografted vs Ungrafted	Hypomethylated
Pp01	10370001	10370100	*	2,47223511690861e-06	45,6521739130435	CpG	Homografted vs Ungrafted	Hypermethylated
Pp01	10371401	10371500	*	9,60388125200482e-11	69,4444444444444	CpG	Homografted vs Ungrafted	Hypermethylated
Pp01	10371601	10371700	*	0,000336372442891552	-18,3443465491924	CpG	Homografted vs Ungrafted	Hypomethylated
Pp01	10372801	10372900	*	1,30944167175823e-10	-42,0211458077207	CpG	Homografted vs Ungrafted	Hypomethylated
Pp01	10397101	10397200	*	3,16725305182738e-12	-19,7530864197531	CpG	Homografted vs Ungrafted	Hypomethylated
Pp01	10398401	10398500	*	6,89098034881985e-05	-26,3132241010836	CpG	Homografted vs Ungrafted	Hypomethylated
Pp01	10479301	10479400	*	5,09448967723334e-12	50,8333333333333	CpG	Homografted vs Ungrafted	Hypermethylated
Pp01	10556301	10556400	*	3,18777540027851e-10	34,7585290208241	CpG	Homografted vs Ungrafted	Hypermethylated
Pp01	10557501	10557600	*	2,41625408695345e-11	66,724537037037	CpG	Homografted vs Ungrafted	Hypermethylated
Pp01	10562501	10562600	*	1,34485417722919e-07	64,7222222222222	CpG	Homografted vs Ungrafted	Hypermethylated
Pp01	10573901	10574000	*	0,0328447605509283	36,1239288068556	CpG	Homografted vs Ungrafted	Hypermethylated
Pp01	10584601	10584700	*	0,00346566226309592	-23,8631488631489	CpG	Homografted vs Ungrafted	Hypomethylated
Pp01	10584701	10584800	*	2,29690443908951e-23	89,7710377639013	CpG	Homografted vs Ungrafted	Hypermethylated
Pp01	10592101	10592200	*	4,18211670445762e-13	74,020979020979	CpG	Homografted vs Ungrafted	Hypermethylated
Pp01	10595501	10595600	*	2,23781025221566e-08	45,766590389016	CpG	Homografted vs Ungrafted	Hypermethylated
Pp01	10609801	10609900	*	6,12336703581598e-10	-43,6893203883495	CpG	Homografted vs Ungrafted	Hypomethylated
Pp01	10625701	10625800	*	2,60980460621139e-11	69,8717948717949	CpG	Homografted vs Ungrafted	Hypermethylated
Pp01	10635601	10635700	*	0,00650663308334766	21,8394024276377	CpG	Homografted vs Ungrafted	Hypermethylated
Pp01	10636301	10636400	*	5,2171302783562e-14	63,4259259259259	CpG	Homografted vs Ungrafted	Hypermethylated
Pp01	10650401	10650500	*	0,000962669803131659	34,1428571428571	CpG	Homografted vs Ungrafted	Hypermethylated
Pp01	10654401	10654500	*	0,00870100854848048	21,4285714285714	CpG	Homografted vs Ungrafted	Hypermethylated
Pp01	10661601	10661700	*	1,6344521069063e-19	82,5396825396825	CpG	Homografted vs Ungrafted	Hypermethylated
Pp01	10684301	10684400	*	0,0291971031034264	26,8852459016393	CpG	Homografted vs Ungrafted	Hypermethylated
Pp01	10696501	10696600	*	9,64487149937329e-05	36,1140819964349	CpG	Homografted vs Ungrafted	Hypermethylated
Pp01	10714501	10714600	*	1,50488787927887e-07	-22,9299363057325	CpG	Homografted vs Ungrafted	Hypomethylated
Pp01	10716801	10716900	*	0,000136928587685256	26,8897790412198	CpG	Homografted vs Ungrafted	Hypermethylated
Pp01	10808901	10809000	*	0,0104985814879314	-21,2648556876061	CpG	Homografted vs Ungrafted	Hypomethylated
Pp01	10830701	10830800	*	4,42834079550663e-17	67,4030172413793	CpG	Homografted vs Ungrafted	Hypermethylated
Pp01	10914901	10915000	*	1,0070014378945e-08	-51,9179894179894	CpG	Homografted vs Ungrafted	Hypomethylated
Pp01	10924301	10924400	*	0,000966550844755232	42,5396825396825	CpG	Homografted vs Ungrafted	Hypermethylated
Pp01	10975901	10976000	*	0,0363717972252268	16,4141414141414	CpG	Homografted vs Ungrafted	Hypermethylated
Pp01	10980401	10980500	*	0,0437332427500381	22,8680136447127	CpG	Homografted vs Ungrafted	Hypermethylated
Pp01	11104201	11104300	*	1,30382569898059e-05	-40,7665505226481	CpG	Homografted vs Ungrafted	Hypomethylated
Pp01	11106701	11106800	*	0,000858608396941571	25,6091734352604	CpG	Homografted vs Ungrafted	Hypermethylated
Pp01	11194801	11194900	*	0,00569068290247974	26,9808743169399	CpG	Homografted vs Ungrafted	Hypermethylated
Pp01	11209401	11209500	*	0,000117308556621031	-22,4702380952381	CpG	Homografted vs Ungrafted	Hypomethylated
Pp01	11219301	11219400	*	0,0299502133194807	34,8648648648649	CpG	Homografted vs Ungrafted	Hypermethylated
Pp01	11229001	11229100	*	7,16185563534362e-07	-40,3225806451613	CpG	Homografted vs Ungrafted	Hypomethylated
Pp01	11272701	11272800	*	0,000150220164964151	24,7765006385696	CpG	Homografted vs Ungrafted	Hypermethylated
Pp01	11284401	11284500	*	4,31291248625063e-11	53,2710280373832	CpG	Homografted vs Ungrafted	Hypermethylated
Pp01	11287101	11287200	*	0,0143873515644142	19,9504132231405	CpG	Homografted vs Ungrafted	Hypermethylated
Pp01	11305001	11305100	*	0,00122920631338597	-31,5710616438356	CpG	Homografted vs Ungrafted	Hypomethylated
Pp01	11338301	11338400	*	0,0348668330751731	-18,2943722943723	CpG	Homografted vs Ungrafted	Hypomethylated
Pp01	11371501	11371600	*	6,28535807238375e-05	35,8019082235348	CpG	Homografted vs Ungrafted	Hypermethylated
Pp01	11383601	11383700	*	0,0491800337700186	30,2923976608187	CpG	Homografted vs Ungrafted	Hypermethylated
Pp01	11395301	11395400	*	1,02128115744706e-08	19,8673587081892	CpG	Homografted vs Ungrafted	Hypermethylated
Pp01	11400301	11400400	*	0,00536982807789011	-15,7142857142857	CpG	Homografted vs Ungrafted	Hypomethylated
Pp01	11401401	11401500	*	0,0027220979470925	32,5428194993412	CpG	Homografted vs Ungrafted	Hypermethylated
Pp01	11413801	11413900	*	1,53662722209645e-06	34,2871414299986	CpG	Homografted vs Ungrafted	Hypermethylated
Pp01	11502801	11502900	*	4,27824689378315e-11	46,6271409749671	CpG	Homografted vs Ungrafted	Hypermethylated
Pp01	11533501	11533600	*	0,000344854752267837	-37,3531230674088	CpG	Homografted vs Ungrafted	Hypomethylated
Pp01	11549201	11549300	*	0,0349316843102864	21,9411764705882	CpG	Homografted vs Ungrafted	Hypermethylated
Pp01	11568801	11568900	*	6,9106157759534e-13	-48,1481481481481	CpG	Homografted vs Ungrafted	Hypomethylated
Pp01	11579201	11579300	*	0,0244194700663306	22,8048780487805	CpG	Homografted vs Ungrafted	Hypermethylated
Pp01	11617001	11617100	*	0,00994638211680149	19,5660377358491	CpG	Homografted vs Ungrafted	Hypermethylated
Pp01	11684701	11684800	*	0,00150714795277163	23,0769230769231	CpG	Homografted vs Ungrafted	Hypermethylated
Pp01	11953201	11953300	*	8,27100873268891e-05	-36,4688316536021	CpG	Homografted vs Ungrafted	Hypomethylated
Pp01	12032401	12032500	*	2,93457748973574e-07	-23,1472700176128	CpG	Homografted vs Ungrafted	Hypomethylated
Pp01	12092001	12092100	*	0,00121358229247728	27,6699029126214	CpG	Homografted vs Ungrafted	Hypermethylated
Pp01	12107601	12107700	*	0,0189761942234252	-22,1155655938265	CpG	Homografted vs Ungrafted	Hypomethylated
Pp01	12151701	12151800	*	6,21786271499045e-14	54,4665012406948	CpG	Homografted vs Ungrafted	Hypermethylated
Pp01	12151801	12151900	*	2,63880291820951e-17	36,1111111111111	CpG	Homografted vs Ungrafted	Hypermethylated
Pp01	12152101	12152200	*	0,00124737199382638	-29,0598290598291	CpG	Homografted vs Ungrafted	Hypomethylated
Pp01	12154801	12154900	*	1,82990983534376e-06	-17,3850574712644	CpG	Homografted vs Ungrafted	Hypomethylated
Pp01	12168801	12168900	*	1,70311355934559e-05	50,0515995872033	CpG	Homografted vs Ungrafted	Hypermethylated
Pp01	12640701	12640800	*	0,000450182661604885	-25,3571428571429	CpG	Homografted vs Ungrafted	Hypomethylated
Pp01	12788701	12788800	*	0,0361497578124117	-18,7216093445814	CpG	Homografted vs Ungrafted	Hypomethylated
Pp01	12862501	12862600	*	1,66553233222417e-05	-22,9885057471264	CpG	Homografted vs Ungrafted	Hypomethylated
Pp01	12874301	12874400	*	5,59684508068743e-05	-22,6190476190476	CpG	Homografted vs Ungrafted	Hypomethylated
Pp01	12899101	12899200	*	3,28129837467761e-08	43,8417667758767	CpG	Homografted vs Ungrafted	Hypermethylated
Pp01	12928901	12929000	*	0,0285406374056595	16,5623849834376	CpG	Homografted vs Ungrafted	Hypermethylated
Pp01	12979501	12979600	*	0,021838401790562	-19,5859213250518	CpG	Homografted vs Ungrafted	Hypomethylated
Pp01	12979601	12979700	*	1,39377169067338e-09	-61,271186440678	CpG	Homografted vs Ungrafted	Hypomethylated
Pp01	12985001	12985100	*	6,57504466992436e-25	78,4119736174531	CpG	Homografted vs Ungrafted	Hypermethylated
Pp01	13042001	13042100	*	1,51017598975346e-07	-41,2438625204583	CpG	Homografted vs Ungrafted	Hypomethylated
Pp01	13089701	13089800	*	0,00686104724261844	41,1260709914321	CpG	Homografted vs Ungrafted	Hypermethylated
Pp01	13237201	13237300	*	1,06601905690784e-06	41,3903743315508	CpG	Homografted vs Ungrafted	Hypermethylated
Pp01	13279401	13279500	*	3,95032579700418e-17	-48,936170212766	CpG	Homografted vs Ungrafted	Hypomethylated
Pp01	13340901	13341000	*	5,07870403112446e-08	-36,3324437666794	CpG	Homografted vs Ungrafted	Hypomethylated
Pp01	13392301	13392400	*	0,00401718802565085	25,7313109425786	CpG	Homografted vs Ungrafted	Hypermethylated
Pp01	13420901	13421000	*	2,42485198264542e-06	28,621073116486	CpG	Homografted vs Ungrafted	Hypermethylated
Pp01	13500701	13500800	*	3,12145732410452e-05	-24,3968253968254	CpG	Homografted vs Ungrafted	Hypomethylated
Pp01	13539101	13539200	*	0,000703617150502949	-26,6666666666667	CpG	Homografted vs Ungrafted	Hypomethylated
Pp01	13760201	13760300	*	2,44858999722266e-11	-49,8039215686274	CpG	Homografted vs Ungrafted	Hypomethylated
Pp01	13786601	13786700	*	0,000171114651673856	17,6842925309183	CpG	Homografted vs Ungrafted	Hypermethylated
Pp01	13824801	13824900	*	0,00224317168643951	26,2645135459762	CpG	Homografted vs Ungrafted	Hypermethylated
Pp01	14171501	14171600	*	1,30101324810239e-07	-55,6284153005465	CpG	Homografted vs Ungrafted	Hypomethylated
Pp01	14178001	14178100	*	0,000125727987396285	-27,3569023569024	CpG	Homografted vs Ungrafted	Hypomethylated
Pp01	14259401	14259500	*	0,000112860064915875	-45,4589371980676	CpG	Homografted vs Ungrafted	Hypomethylated
Pp01	14301901	14302000	*	0,000274872883088239	-22,7869352869353	CpG	Homografted vs Ungrafted	Hypomethylated
Pp01	14334301	14334400	*	0,00692873258274717	22,0973782771536	CpG	Homografted vs Ungrafted	Hypermethylated
Pp01	14371701	14371800	*	2,78109666363146e-07	59,8639455782313	CpG	Homografted vs Ungrafted	Hypermethylated
Pp01	14409101	14409200	*	0,00775283620251882	21,2891986062718	CpG	Homografted vs Ungrafted	Hypermethylated
Pp01	14684001	14684100	*	0,000888386241232802	-17,5532147384064	CpG	Homografted vs Ungrafted	Hypomethylated
Pp01	14737301	14737400	*	0,0413179551103883	-18,6316253119953	CpG	Homografted vs Ungrafted	Hypomethylated
Pp01	14770301	14770400	*	0,0133891835648138	17,7371464291295	CpG	Homografted vs Ungrafted	Hypermethylated
Pp01	14774101	14774200	*	0,000101706783212773	-15,9257629107981	CpG	Homografted vs Ungrafted	Hypomethylated
Pp01	14775801	14775900	*	0,0148045623223594	-26,2272476558191	CpG	Homografted vs Ungrafted	Hypomethylated
Pp01	14789301	14789400	*	4,01262612063648e-06	38,8034898213544	CpG	Homografted vs Ungrafted	Hypermethylated
Pp01	14812001	14812100	*	1,51712789595407e-05	56,2259306803594	CpG	Homografted vs Ungrafted	Hypermethylated
Pp01	14842201	14842300	*	9,78005277290133e-08	24,5901639344262	CpG	Homografted vs Ungrafted	Hypermethylated
Pp01	14902101	14902200	*	1,25294940785807e-07	-18,2468396540253	CpG	Homografted vs Ungrafted	Hypomethylated
Pp01	15003801	15003900	*	0,00708970200952699	-19,9367088607595	CpG	Homografted vs Ungrafted	Hypomethylated
Pp01	15068501	15068600	*	0,00185492680969378	-33,3793103448276	CpG	Homografted vs Ungrafted	Hypomethylated
Pp01	15109101	15109200	*	0,000135620404014114	-20	CpG	Homografted vs Ungrafted	Hypomethylated
Pp01	15113201	15113300	*	4,99138664593823e-05	-29,1195856873823	CpG	Homografted vs Ungrafted	Hypomethylated
Pp01	15140401	15140500	*	0,0100687845096137	-31,2873178887031	CpG	Homografted vs Ungrafted	Hypomethylated
Pp01	15159301	15159400	*	5,04920488852278e-08	38,1891168599465	CpG	Homografted vs Ungrafted	Hypermethylated
Pp01	15255601	15255700	*	0,0344872449871724	-19,6428571428571	CpG	Homografted vs Ungrafted	Hypomethylated
Pp01	15256201	15256300	*	0,0374698804071576	24,5614035087719	CpG	Homografted vs Ungrafted	Hypermethylated
Pp01	15343201	15343300	*	1,02163077531779e-08	-28,204274383968	CpG	Homografted vs Ungrafted	Hypomethylated
Pp01	15426001	15426100	*	0,0106242278952873	-29,8381024096386	CpG	Homografted vs Ungrafted	Hypomethylated
Pp01	15432201	15432300	*	6,11236752571246e-05	-17,5399889685604	CpG	Homografted vs Ungrafted	Hypomethylated
Pp01	15691301	15691400	*	5,15846239598287e-05	-26,2995049504951	CpG	Homografted vs Ungrafted	Hypomethylated
Pp01	15825101	15825200	*	0,0187817536440258	21,3373655913979	CpG	Homografted vs Ungrafted	Hypermethylated
Pp01	15903001	15903100	*	0,0367921421928435	-17,3913043478261	CpG	Homografted vs Ungrafted	Hypomethylated
Pp01	15933201	15933300	*	8,88557384308737e-12	-47,7964376590331	CpG	Homografted vs Ungrafted	Hypomethylated
Pp01	15938401	15938500	*	0,00103412847266517	-30,6122448979592	CpG	Homografted vs Ungrafted	Hypomethylated
Pp01	15940701	15940800	*	2,07275358404641e-05	-26,3612445664608	CpG	Homografted vs Ungrafted	Hypomethylated
Pp01	16056101	16056200	*	9,94664840951904e-14	-51,1904761904762	CpG	Homografted vs Ungrafted	Hypomethylated
Pp01	16323501	16323600	*	3,84829540452573e-06	57,0273003033367	CpG	Homografted vs Ungrafted	Hypermethylated
Pp01	16373101	16373200	*	4,56395792679281e-08	70,6636500754148	CpG	Homografted vs Ungrafted	Hypermethylated
Pp01	16575001	16575100	*	1,25030347675032e-05	38,954189270645	CpG	Homografted vs Ungrafted	Hypermethylated
Pp01	16699501	16699600	*	9,79412433674583e-06	-42,9819452533489	CpG	Homografted vs Ungrafted	Hypomethylated
Pp01	16864001	16864100	*	0,0386641229426347	31,8954248366013	CpG	Homografted vs Ungrafted	Hypermethylated
Pp01	17193501	17193600	*	6,62088091666832e-06	36,9519303877672	CpG	Homografted vs Ungrafted	Hypermethylated
Pp01	17271101	17271200	*	0,000927873955816432	-30,5137844611529	CpG	Homografted vs Ungrafted	Hypomethylated
Pp01	17301601	17301700	*	0,0184730006730743	15,3952205882353	CpG	Homografted vs Ungrafted	Hypermethylated
Pp01	17305001	17305100	*	0,00354143515092061	25,9259259259259	CpG	Homografted vs Ungrafted	Hypermethylated
Pp01	17382301	17382400	*	0,00215509139488182	-23,3759772565743	CpG	Homografted vs Ungrafted	Hypomethylated
Pp01	17415101	17415200	*	0,0134719093801792	-15,3686316761582	CpG	Homografted vs Ungrafted	Hypomethylated
Pp01	17535301	17535400	*	0,0406992125811894	15,7602663706992	CpG	Homografted vs Ungrafted	Hypermethylated
Pp01	17571201	17571300	*	0,000261379639837413	-29,2652552926525	CpG	Homografted vs Ungrafted	Hypomethylated
Pp01	17572901	17573000	*	0,00225908472183192	22,9047827994735	CpG	Homografted vs Ungrafted	Hypermethylated
Pp01	17589101	17589200	*	0,0173329636514291	-24,1573033707865	CpG	Homografted vs Ungrafted	Hypomethylated
Pp01	17666901	17667000	*	0,00458809862879574	25,1575630252101	CpG	Homografted vs Ungrafted	Hypermethylated
Pp01	17740101	17740200	*	0,00041330878464027	15,4929577464789	CpG	Homografted vs Ungrafted	Hypermethylated
Pp01	17754601	17754700	*	1,80918018062686e-06	30,7262569832402	CpG	Homografted vs Ungrafted	Hypermethylated
Pp01	17777001	17777100	*	0,0412610216618255	-21,1805555555556	CpG	Homografted vs Ungrafted	Hypomethylated
Pp01	17831701	17831800	*	0,00499462421676101	-16,8368041377433	CpG	Homografted vs Ungrafted	Hypomethylated
Pp01	17949801	17949900	*	0,000925764419871143	-15,8214103219213	CpG	Homografted vs Ungrafted	Hypomethylated
Pp01	17985101	17985200	*	4,442723262451e-05	38,5579937304075	CpG	Homografted vs Ungrafted	Hypermethylated
Pp01	18068901	18069000	*	1,30419415423087e-05	19,3333333333333	CpG	Homografted vs Ungrafted	Hypermethylated
Pp01	18194701	18194800	*	1,03253221261256e-07	39,2405063291139	CpG	Homografted vs Ungrafted	Hypermethylated
Pp01	18290301	18290400	*	0,0134638061942223	-35,1158645276292	CpG	Homografted vs Ungrafted	Hypomethylated
Pp01	18654401	18654500	*	0,000110299561634902	-21,9005293771649	CpG	Homografted vs Ungrafted	Hypomethylated
Pp01	18654501	18654600	*	0,000261889402635216	-19,2771084337349	CpG	Homografted vs Ungrafted	Hypomethylated
Pp01	18663801	18663900	*	0,000268248175732967	-33,8028169014084	CpG	Homografted vs Ungrafted	Hypomethylated
Pp01	18664101	18664200	*	0,000417338941862263	-29,6101411145659	CpG	Homografted vs Ungrafted	Hypomethylated
Pp01	18720001	18720100	*	1,06601905690784e-06	17,5657362028553	CpG	Homografted vs Ungrafted	Hypermethylated
Pp01	18727101	18727200	*	0,00921258411482057	-34,461637653127	CpG	Homografted vs Ungrafted	Hypomethylated
Pp01	18890301	18890400	*	0,000500449398563274	34,7511574074074	CpG	Homografted vs Ungrafted	Hypermethylated
Pp01	18940901	18941000	*	0,0288367306698745	-32,6007326007326	CpG	Homografted vs Ungrafted	Hypomethylated
Pp01	18960301	18960400	*	0,00011364915489668	-53,5810810810811	CpG	Homografted vs Ungrafted	Hypomethylated
Pp01	18963101	18963200	*	6,03858831260834e-07	-50	CpG	Homografted vs Ungrafted	Hypomethylated
Pp01	19089601	19089700	*	0,00395918900644241	34,6506024096386	CpG	Homografted vs Ungrafted	Hypermethylated
Pp01	19313101	19313200	*	0,0358687844973132	30,6666666666667	CpG	Homografted vs Ungrafted	Hypermethylated
Pp01	19439601	19439700	*	0,00488883251749861	-24,8005319148936	CpG	Homografted vs Ungrafted	Hypomethylated
Pp01	19491601	19491700	*	0,004253563837512	23,9940973930152	CpG	Homografted vs Ungrafted	Hypermethylated
Pp01	19572801	19572900	*	1,02447028607034e-15	-56,9381598793363	CpG	Homografted vs Ungrafted	Hypomethylated
Pp01	19582901	19583000	*	7,88189738067723e-05	25,4545454545455	CpG	Homografted vs Ungrafted	Hypermethylated
Pp01	19680701	19680800	*	4,32548433692276e-05	37,2799028536733	CpG	Homografted vs Ungrafted	Hypermethylated
Pp01	19680801	19680900	*	0,00259152936189142	15,3078316753837	CpG	Homografted vs Ungrafted	Hypermethylated
Pp01	19688501	19688600	*	7,30906629340861e-06	30,2617283950617	CpG	Homografted vs Ungrafted	Hypermethylated
Pp01	19697101	19697200	*	0,00353892061480998	-28,2720178372352	CpG	Homografted vs Ungrafted	Hypomethylated
Pp01	19734301	19734400	*	1,66116849776628e-06	30,2325581395349	CpG	Homografted vs Ungrafted	Hypermethylated
Pp01	19782001	19782100	*	0,00375261200931984	25,8771929824561	CpG	Homografted vs Ungrafted	Hypermethylated
Pp01	19782101	19782200	*	0,000220087437236895	44,1843971631206	CpG	Homografted vs Ungrafted	Hypermethylated
Pp01	19783101	19783200	*	0,0257028082316922	27,0713699753897	CpG	Homografted vs Ungrafted	Hypermethylated
Pp01	19881101	19881200	*	0,0148321102190493	-20,5479452054795	CpG	Homografted vs Ungrafted	Hypomethylated
Pp01	19909301	19909400	*	6,72321662108136e-08	51,7241379310345	CpG	Homografted vs Ungrafted	Hypermethylated
Pp01	20052401	20052500	*	1,0282988706826e-10	19,3621908761351	CpG	Homografted vs Ungrafted	Hypermethylated
Pp01	20057801	20057900	*	0,00817896974550806	-21,1952026468156	CpG	Homografted vs Ungrafted	Hypomethylated
Pp01	20077501	20077600	*	0,000809578006978872	-19,8082172604466	CpG	Homografted vs Ungrafted	Hypomethylated
Pp01	20485601	20485700	*	4,31056253999505e-06	34,2857142857143	CpG	Homografted vs Ungrafted	Hypermethylated
Pp01	20750501	20750600	*	2,4310478089839e-05	-19,9029126213592	CpG	Homografted vs Ungrafted	Hypomethylated
Pp01	20891901	20892000	*	0,000498756588600135	-39,4444444444444	CpG	Homografted vs Ungrafted	Hypomethylated
Pp01	20899001	20899100	*	0,00641026535524436	-23,9757994814175	CpG	Homografted vs Ungrafted	Hypomethylated
Pp01	20899101	20899200	*	0,000214206579245768	-30,952380952381	CpG	Homografted vs Ungrafted	Hypomethylated
Pp01	20962201	20962300	*	0,00105619377032603	42,2764227642276	CpG	Homografted vs Ungrafted	Hypermethylated
Pp01	20973301	20973400	*	0,00843519382308037	-23,5511064278188	CpG	Homografted vs Ungrafted	Hypomethylated
Pp01	21088201	21088300	*	0,0452278204054771	-21,6402582159624	CpG	Homografted vs Ungrafted	Hypomethylated
Pp01	21364601	21364700	*	1,31494845910429e-07	54,7169811320755	CpG	Homografted vs Ungrafted	Hypermethylated
Pp01	21527101	21527200	*	0,0403363149168971	-16,017316017316	CpG	Homografted vs Ungrafted	Hypomethylated
Pp01	22268501	22268600	*	2,20971488783378e-06	-24,4237749546279	CpG	Homografted vs Ungrafted	Hypomethylated
Pp01	22371201	22371300	*	0,0368066229175476	16,2852404643449	CpG	Homografted vs Ungrafted	Hypermethylated
Pp01	22469301	22469400	*	0,000445776590334047	29,0816914391059	CpG	Homografted vs Ungrafted	Hypermethylated
Pp01	22505401	22505500	*	7,84529200853555e-08	-59,2380952380952	CpG	Homografted vs Ungrafted	Hypomethylated
Pp01	22661301	22661400	*	8,08258772495177e-23	67,842796656172	CpG	Homografted vs Ungrafted	Hypermethylated
Pp01	22686401	22686500	*	0,0227578293710621	23,6652236652237	CpG	Homografted vs Ungrafted	Hypermethylated
Pp01	22743501	22743600	*	1,48670528957457e-07	-51,7184942716858	CpG	Homografted vs Ungrafted	Hypomethylated
Pp01	22795101	22795200	*	0,00775283620251882	19,0119684237331	CpG	Homografted vs Ungrafted	Hypermethylated
Pp01	22845701	22845800	*	1,85570213212668e-07	40,2700474129046	CpG	Homografted vs Ungrafted	Hypermethylated
Pp01	22846001	22846100	*	7,76709276521976e-05	34,3660355708548	CpG	Homografted vs Ungrafted	Hypermethylated
Pp01	22854101	22854200	*	0,0383980070491063	-17,9791666666667	CpG	Homografted vs Ungrafted	Hypomethylated
Pp01	23250501	23250600	*	0,000520490943504661	20,0648680524842	CpG	Homografted vs Ungrafted	Hypermethylated
Pp01	23325601	23325700	*	0,00217932910348532	-32,5681492109039	CpG	Homografted vs Ungrafted	Hypomethylated
Pp01	23341201	23341300	*	7,62095338996301e-05	-37,6811594202899	CpG	Homografted vs Ungrafted	Hypomethylated
Pp01	23424901	23425000	*	7,47169928125243e-05	25,6161077235772	CpG	Homografted vs Ungrafted	Hypermethylated
Pp01	23440601	23440700	*	2,02280996268947e-06	-36,010854816825	CpG	Homografted vs Ungrafted	Hypomethylated
Pp01	23532501	23532600	*	9,84576687271494e-07	-15,646401537907	CpG	Homografted vs Ungrafted	Hypomethylated
Pp01	23724801	23724900	*	0,0295481054734422	26,0853900198163	CpG	Homografted vs Ungrafted	Hypermethylated
Pp01	23788101	23788200	*	0,00147486947861303	20,9721048182587	CpG	Homografted vs Ungrafted	Hypermethylated
Pp01	23940501	23940600	*	0,0216275853173001	20,4968944099379	CpG	Homografted vs Ungrafted	Hypermethylated
Pp01	24087001	24087100	*	0,0426424484250515	17,1146953405018	CpG	Homografted vs Ungrafted	Hypermethylated
Pp01	24108401	24108500	*	0,000769763532903402	29,2279411764706	CpG	Homografted vs Ungrafted	Hypermethylated
Pp01	24132801	24132900	*	8,73288546533078e-05	17	CpG	Homografted vs Ungrafted	Hypermethylated
Pp01	24138301	24138400	*	0,0279742326815457	-25,6302521008403	CpG	Homografted vs Ungrafted	Hypomethylated
Pp01	24184901	24185000	*	0,0491117630293539	-20,3709155136885	CpG	Homografted vs Ungrafted	Hypomethylated
Pp01	24223701	24223800	*	2,47368393709424e-05	29,0532959326788	CpG	Homografted vs Ungrafted	Hypermethylated
Pp01	24326701	24326800	*	0,00053698168229248	-21875	CpG	Homografted vs Ungrafted	Hypomethylated
Pp01	24366901	24367000	*	1,30382569898059e-05	55,1282051282051	CpG	Homografted vs Ungrafted	Hypermethylated
Pp01	24478701	24478800	*	4,86916677080073e-05	20,549888795153	CpG	Homografted vs Ungrafted	Hypermethylated
Pp01	24690301	24690400	*	0,00436095205787656	28,8592360020931	CpG	Homografted vs Ungrafted	Hypermethylated
Pp01	24711101	24711200	*	0,00604469945474973	-32,1428571428571	CpG	Homografted vs Ungrafted	Hypomethylated
Pp01	24739301	24739400	*	0,000406811556085875	15,2964743589744	CpG	Homografted vs Ungrafted	Hypermethylated
Pp01	24777501	24777600	*	0,000152422278524989	-29,0215163934426	CpG	Homografted vs Ungrafted	Hypomethylated
Pp01	24968601	24968700	*	0,00226237821100997	-32,0584577114428	CpG	Homografted vs Ungrafted	Hypomethylated
Pp01	25100901	25101000	*	3,75965951603323e-07	-28,2051282051282	CpG	Homografted vs Ungrafted	Hypomethylated
Pp01	25304701	25304800	*	0,00362641763564956	34,0815273477812	CpG	Homografted vs Ungrafted	Hypermethylated
Pp01	25544601	25544700	*	0,00178057833402635	24,8706152961472	CpG	Homografted vs Ungrafted	Hypermethylated
Pp01	25550701	25550800	*	0,0440695352916481	-16,4516129032258	CpG	Homografted vs Ungrafted	Hypomethylated
Pp01	25579801	25579900	*	2,1557758222044e-11	-33,531281365005	CpG	Homografted vs Ungrafted	Hypomethylated
Pp01	25652401	25652500	*	0,000144957084149043	39,0650539391958	CpG	Homografted vs Ungrafted	Hypermethylated
Pp01	25653401	25653500	*	0,00421813771555231	28,3619702176403	CpG	Homografted vs Ungrafted	Hypermethylated
Pp01	25655401	25655500	*	2,70288800548511e-10	21,5369958717053	CpG	Homografted vs Ungrafted	Hypermethylated
Pp01	25674701	25674800	*	6,21013025686697e-06	-16,793893129771	CpG	Homografted vs Ungrafted	Hypomethylated
Pp01	25748601	25748700	*	0,0273000232231064	26,5172735760971	CpG	Homografted vs Ungrafted	Hypermethylated
Pp01	25825701	25825800	*	0,012374298442288	16,8737178025986	CpG	Homografted vs Ungrafted	Hypermethylated
Pp01	25827201	25827300	*	0,00383406382802413	-17,2620474706305	CpG	Homografted vs Ungrafted	Hypomethylated
Pp01	25828501	25828600	*	6,71199109475232e-07	-27,8481012658228	CpG	Homografted vs Ungrafted	Hypomethylated
Pp01	25997401	25997500	*	0,00666235017947121	17,3358348968105	CpG	Homografted vs Ungrafted	Hypermethylated
Pp01	26035801	26035900	*	0,0431348162991086	-16,566770558619	CpG	Homografted vs Ungrafted	Hypomethylated
Pp01	26056101	26056200	*	0,0102951351423353	-18,7848807711821	CpG	Homografted vs Ungrafted	Hypomethylated
Pp01	26074001	26074100	*	7,86769097319181e-09	52,4390243902439	CpG	Homografted vs Ungrafted	Hypermethylated
Pp01	26074701	26074800	*	0,00148369870778292	36,7826086956522	CpG	Homografted vs Ungrafted	Hypermethylated
Pp01	26160901	26161000	*	0,0010797801805077	32,0630081300813	CpG	Homografted vs Ungrafted	Hypermethylated
Pp01	26166201	26166300	*	1,75497510790622e-06	-27,3935077386659	CpG	Homografted vs Ungrafted	Hypomethylated
Pp01	26200201	26200300	*	0,00945066727611007	30,1447574334898	CpG	Homografted vs Ungrafted	Hypermethylated
Pp01	26272801	26272900	*	0,00126519464692414	-25	CpG	Homografted vs Ungrafted	Hypomethylated
Pp01	26288601	26288700	*	0,042487163307971	16,1419388692116	CpG	Homografted vs Ungrafted	Hypermethylated
Pp01	26307201	26307300	*	0,0101493795074667	18,0812391338707	CpG	Homografted vs Ungrafted	Hypermethylated
Pp01	26317701	26317800	*	0,0165922988255147	32,370820668693	CpG	Homografted vs Ungrafted	Hypermethylated
Pp01	26340501	26340600	*	0,00115199053020463	-22,0709771511911	CpG	Homografted vs Ungrafted	Hypomethylated
Pp01	26372101	26372200	*	0,00026388293910875	29,0198814091385	CpG	Homografted vs Ungrafted	Hypermethylated
Pp01	26468101	26468200	*	0,000326697040775851	-52,520325203252	CpG	Homografted vs Ungrafted	Hypomethylated
Pp01	26487401	26487500	*	0,0123670427810764	30,0071616137503	CpG	Homografted vs Ungrafted	Hypermethylated
Pp01	26497201	26497300	*	5,72382047858839e-13	64,3564356435644	CpG	Homografted vs Ungrafted	Hypermethylated
Pp01	26547101	26547200	*	6,34048108967075e-11	-63,1067961165049	CpG	Homografted vs Ungrafted	Hypomethylated
Pp01	26621901	26622000	*	0,000809028306220744	22,4367816091954	CpG	Homografted vs Ungrafted	Hypermethylated
Pp01	26650901	26651000	*	1,89464091034149e-06	-30,6845356715823	CpG	Homografted vs Ungrafted	Hypomethylated
Pp01	26757301	26757400	*	0,0345110946774415	-18,3692850359517	CpG	Homografted vs Ungrafted	Hypomethylated
Pp01	26832001	26832100	*	0,0180547968386578	24,6028720294828	CpG	Homografted vs Ungrafted	Hypermethylated
Pp01	26834101	26834200	*	2,65583838493465e-05	47,5741239892183	CpG	Homografted vs Ungrafted	Hypermethylated
Pp01	27030201	27030300	*	0,0337374700297735	24,7752808988764	CpG	Homografted vs Ungrafted	Hypermethylated
Pp01	27064501	27064600	*	8,14950471136334e-05	46,4327485380117	CpG	Homografted vs Ungrafted	Hypermethylated
Pp01	27192201	27192300	*	0,0322306131208884	21,2121212121212	CpG	Homografted vs Ungrafted	Hypermethylated
Pp01	27220201	27220300	*	0,00523748058012638	-29,0584415584416	CpG	Homografted vs Ungrafted	Hypomethylated
Pp01	27233701	27233800	*	0,0103146846482086	-30,1715828031618	CpG	Homografted vs Ungrafted	Hypomethylated
Pp01	27257701	27257800	*	1,77342343392978e-06	-34,6153846153846	CpG	Homografted vs Ungrafted	Hypomethylated
Pp01	27292901	27293000	*	1,34905655762165e-11	-25,3424657534247	CpG	Homografted vs Ungrafted	Hypomethylated
Pp01	27362601	27362700	*	0,000156883759720818	44,9651046859422	CpG	Homografted vs Ungrafted	Hypermethylated
Pp01	27466601	27466700	*	0,0257448646459991	-37,0535714285714	CpG	Homografted vs Ungrafted	Hypomethylated
Pp01	27799701	27799800	*	0,0473434975737782	23,984496124031	CpG	Homografted vs Ungrafted	Hypermethylated
Pp01	27817801	27817900	*	0,000323418269361697	-47,0634920634921	CpG	Homografted vs Ungrafted	Hypomethylated
Pp01	28140201	28140300	*	0,00857250199492049	22,2906850308083	CpG	Homografted vs Ungrafted	Hypermethylated
Pp01	28223101	28223200	*	0,0424295923375883	22,8114478114478	CpG	Homografted vs Ungrafted	Hypermethylated
Pp01	28363201	28363300	*	0,00306294737783055	-25,3475118154017	CpG	Homografted vs Ungrafted	Hypomethylated
Pp01	28424201	28424300	*	2,61322513352681e-05	-39,5539906103286	CpG	Homografted vs Ungrafted	Hypomethylated
Pp01	28434101	28434200	*	0,000341403974854628	34,1602067183463	CpG	Homografted vs Ungrafted	Hypermethylated
Pp01	28463801	28463900	*	8,43456699165609e-08	-15,0790697674419	CpG	Homografted vs Ungrafted	Hypomethylated
Pp01	28582501	28582600	*	0,0029207717077021	22,569386038688	CpG	Homografted vs Ungrafted	Hypermethylated
Pp01	28597301	28597400	*	1,62449239835019e-07	-58,5714285714286	CpG	Homografted vs Ungrafted	Hypomethylated
Pp01	28644601	28644700	*	1,10110215758545e-06	-39,2614601018676	CpG	Homografted vs Ungrafted	Hypomethylated
Pp01	28665801	28665900	*	5,15062597746221e-07	32,4652777777778	CpG	Homografted vs Ungrafted	Hypermethylated
Pp01	28737101	28737200	*	0,0292173157508419	16,7829119442023	CpG	Homografted vs Ungrafted	Hypermethylated
Pp01	28755001	28755100	*	3,20438663434882e-05	-15,9420289855072	CpG	Homografted vs Ungrafted	Hypomethylated
Pp01	28755401	28755500	*	0,018531405565982	21,0312366281558	CpG	Homografted vs Ungrafted	Hypermethylated
Pp01	28769501	28769600	*	8,13158648453151e-08	-37,6441102756892	CpG	Homografted vs Ungrafted	Hypomethylated
Pp01	28801101	28801200	*	0,0219734721956236	-24,5614035087719	CpG	Homografted vs Ungrafted	Hypomethylated
Pp01	28838501	28838600	*	3,48245369848067e-07	30,1422764227642	CpG	Homografted vs Ungrafted	Hypermethylated
Pp01	28889401	28889500	*	0,0206200164265166	25,354241450973	CpG	Homografted vs Ungrafted	Hypermethylated
Pp01	28901501	28901600	*	0,0225625581754789	26,8905021173624	CpG	Homografted vs Ungrafted	Hypermethylated
Pp01	28949801	28949900	*	0,0170403328612573	20,6038771658947	CpG	Homografted vs Ungrafted	Hypermethylated
Pp01	28981301	28981400	*	0,0263315334003648	22,9227761485826	CpG	Homografted vs Ungrafted	Hypermethylated
Pp01	29222401	29222500	*	0,0233961143368341	16,5938157681722	CpG	Homografted vs Ungrafted	Hypermethylated
Pp01	29350301	29350400	*	0,000973905332571843	-15,1964418087472	CpG	Homografted vs Ungrafted	Hypomethylated
Pp01	29356701	29356800	*	0,00241489096394353	-46,9793322734499	CpG	Homografted vs Ungrafted	Hypomethylated
Pp01	29389901	29390000	*	9,5824316677434e-07	-37,7544677544678	CpG	Homografted vs Ungrafted	Hypomethylated
Pp01	29391001	29391100	*	3,65218563466195e-05	-21,8963468963469	CpG	Homografted vs Ungrafted	Hypomethylated
Pp01	29653101	29653200	*	0,00334202160099518	25,8438818565401	CpG	Homografted vs Ungrafted	Hypermethylated
Pp01	29658801	29658900	*	0,00155662385004398	30,1267281105991	CpG	Homografted vs Ungrafted	Hypermethylated
Pp01	29661101	29661200	*	4,87389819776074e-06	-24,3697478991597	CpG	Homografted vs Ungrafted	Hypomethylated
Pp01	29703901	29704000	*	0,0128846617663603	-25,4088050314465	CpG	Homografted vs Ungrafted	Hypomethylated
Pp01	29809301	29809400	*	6,78175127959439e-11	-29,530303030303	CpG	Homografted vs Ungrafted	Hypomethylated
Pp01	29867401	29867500	*	0,0424398310685813	27,4217221135029	CpG	Homografted vs Ungrafted	Hypermethylated
Pp01	29898401	29898500	*	8,70423034384331e-05	37,6819605675327	CpG	Homografted vs Ungrafted	Hypermethylated
Pp01	29904601	29904700	*	0,000135729889513722	34,8412533720689	CpG	Homografted vs Ungrafted	Hypermethylated
Pp01	29911901	29912000	*	0,0333855749771321	-21,3836477987421	CpG	Homografted vs Ungrafted	Hypomethylated
Pp01	29985701	29985800	*	1,09363669162984e-05	-19,2881701741792	CpG	Homografted vs Ungrafted	Hypomethylated
Pp01	30052301	30052400	*	0,00455721734203367	39,5454545454545	CpG	Homografted vs Ungrafted	Hypermethylated
Pp01	30052901	30053000	*	0,0285870656175925	22,7564102564103	CpG	Homografted vs Ungrafted	Hypermethylated
Pp01	30087101	30087200	*	0,0100315799677382	28,452380952381	CpG	Homografted vs Ungrafted	Hypermethylated
Pp01	30099501	30099600	*	0,0291822743918181	24,1379310344828	CpG	Homografted vs Ungrafted	Hypermethylated
Pp01	30149101	30149200	*	0,0176660534570646	15,7894736842105	CpG	Homografted vs Ungrafted	Hypermethylated
Pp01	30161001	30161100	*	0,0366518243349929	-19,7368421052632	CpG	Homografted vs Ungrafted	Hypomethylated
Pp01	30242901	30243000	*	0,00588631435072178	-16,332999666333	CpG	Homografted vs Ungrafted	Hypomethylated
Pp01	30308701	30308800	*	0,00018369719610667	-18,0619796484736	CpG	Homografted vs Ungrafted	Hypomethylated
Pp01	30466901	30467000	*	0,0112149779068426	28,2410225197809	CpG	Homografted vs Ungrafted	Hypermethylated
Pp01	30576301	30576400	*	0,000288120679730348	-28,5654135338346	CpG	Homografted vs Ungrafted	Hypomethylated
Pp01	30705901	30706000	*	0,0273226238124827	-18,5213032581454	CpG	Homografted vs Ungrafted	Hypomethylated
Pp01	30746501	30746600	*	1,04691331731345e-05	51,1904761904762	CpG	Homografted vs Ungrafted	Hypermethylated
Pp01	30754901	30755000	*	8,16143446384197e-05	16,0254726890756	CpG	Homografted vs Ungrafted	Hypermethylated
Pp01	30767601	30767700	*	0,024052425075065	-30,5555555555556	CpG	Homografted vs Ungrafted	Hypomethylated
Pp01	30809301	30809400	*	3,22539732332684e-11	41,5032679738562	CpG	Homografted vs Ungrafted	Hypermethylated
Pp01	30835301	30835400	*	0,000168900877966784	-19,2550812019839	CpG	Homografted vs Ungrafted	Hypomethylated
Pp01	30837201	30837300	*	0,0266110737107212	-16,9491525423729	CpG	Homografted vs Ungrafted	Hypomethylated
Pp01	30850001	30850100	*	5,85172765119487e-08	-23,9061141698058	CpG	Homografted vs Ungrafted	Hypomethylated
Pp01	30925701	30925800	*	7,79247975983568e-05	25,867269984917	CpG	Homografted vs Ungrafted	Hypermethylated
Pp01	31097101	31097200	*	0,00120737976277318	19,1176470588235	CpG	Homografted vs Ungrafted	Hypermethylated
Pp01	31097201	31097300	*	2,3589688379316e-06	-46,9196428571429	CpG	Homografted vs Ungrafted	Hypomethylated
Pp01	31158301	31158400	*	0,0215088319814193	-23,3946917808219	CpG	Homografted vs Ungrafted	Hypomethylated
Pp01	31166401	31166500	*	0,0458267043777404	-18,6785714285714	CpG	Homografted vs Ungrafted	Hypomethylated
Pp01	31177201	31177300	*	0,000527533375221332	44,5454545454545	CpG	Homografted vs Ungrafted	Hypermethylated
Pp01	31268401	31268500	*	0,000127261659542811	25,1040408108471	CpG	Homografted vs Ungrafted	Hypermethylated
Pp01	31268801	31268900	*	0,00414786501991685	32,6355340848094	CpG	Homografted vs Ungrafted	Hypermethylated
Pp01	31296001	31296100	*	0,0129794605843559	26,010101010101	CpG	Homografted vs Ungrafted	Hypermethylated
Pp01	31424001	31424100	*	0,00133963171216403	-19,3438914027149	CpG	Homografted vs Ungrafted	Hypomethylated
Pp01	31503801	31503900	*	0,00754042830022361	26,4442493415277	CpG	Homografted vs Ungrafted	Hypermethylated
Pp01	31544701	31544800	*	0,000222868550987712	44,7692307692308	CpG	Homografted vs Ungrafted	Hypermethylated
Pp01	31547601	31547700	*	0,00195126297146372	29,1216146637833	CpG	Homografted vs Ungrafted	Hypermethylated
Pp01	31563401	31563500	*	9,1263762807898e-06	-30,207100591716	CpG	Homografted vs Ungrafted	Hypomethylated
Pp01	31591801	31591900	*	0,000486127304768795	-33,2183908045977	CpG	Homografted vs Ungrafted	Hypomethylated
Pp01	31609601	31609700	*	2,80481877380438e-08	-59,9603174603175	CpG	Homografted vs Ungrafted	Hypomethylated
Pp01	31686901	31687000	*	0,0374988990712667	20,1443298969072	CpG	Homografted vs Ungrafted	Hypermethylated
Pp01	31689201	31689300	*	1,25928959836137e-08	-27,4062418043535	CpG	Homografted vs Ungrafted	Hypomethylated
Pp01	31726001	31726100	*	0,000484394645755435	-36,9531652084406	CpG	Homografted vs Ungrafted	Hypomethylated
Pp01	31854101	31854200	*	1,14170196287463e-10	-36,7579131618612	CpG	Homografted vs Ungrafted	Hypomethylated
Pp01	31871601	31871700	*	0,0246559187278954	-22,5899423573842	CpG	Homografted vs Ungrafted	Hypomethylated
Pp01	31943301	31943400	*	0,000430744544842546	-30	CpG	Homografted vs Ungrafted	Hypomethylated
Pp01	32085001	32085100	*	0,0413156008875809	22,7808599167822	CpG	Homografted vs Ungrafted	Hypermethylated
Pp01	32144601	32144700	*	1,16102023404931e-05	-25,8067391691924	CpG	Homografted vs Ungrafted	Hypomethylated
Pp01	32146401	32146500	*	5,49320250861322e-09	-45,4194792671167	CpG	Homografted vs Ungrafted	Hypomethylated
Pp01	32245901	32246000	*	1,33224399324858e-08	-27,204045954046	CpG	Homografted vs Ungrafted	Hypomethylated
Pp01	32249001	32249100	*	0,0148752712705896	-29,2798110979929	CpG	Homografted vs Ungrafted	Hypomethylated
Pp01	32257201	32257300	*	3,24442928418001e-05	47,6506881822496	CpG	Homografted vs Ungrafted	Hypermethylated
Pp01	32281001	32281100	*	0,0263315334003648	-31,2045690550364	CpG	Homografted vs Ungrafted	Hypomethylated
Pp01	32291901	32292000	*	0,0132033188301676	-21,8069522527516	CpG	Homografted vs Ungrafted	Hypomethylated
Pp01	32334901	32335000	*	0,00917913132202964	31,6834804539723	CpG	Homografted vs Ungrafted	Hypermethylated
Pp01	32365601	32365700	*	3,75762649055529e-05	-20,1517067003793	CpG	Homografted vs Ungrafted	Hypomethylated
Pp01	32398501	32398600	*	0,0033984235217544	38,8888888888889	CpG	Homografted vs Ungrafted	Hypermethylated
Pp01	32416601	32416700	*	0,0172263623473376	-23,6616915422886	CpG	Homografted vs Ungrafted	Hypomethylated
Pp01	32444001	32444100	*	3,63822223444965e-13	-56,8181818181818	CpG	Homografted vs Ungrafted	Hypomethylated
Pp01	32543901	32544000	*	0,0254027099551563	24,7374239911553	CpG	Homografted vs Ungrafted	Hypermethylated
Pp01	32799101	32799200	*	0,0149358879391443	-20	CpG	Homografted vs Ungrafted	Hypomethylated
Pp01	32948201	32948300	*	0,0136725675932548	-22,7272727272727	CpG	Homografted vs Ungrafted	Hypomethylated
Pp01	33026401	33026500	*	0,0210774529728674	17,851520296342	CpG	Homografted vs Ungrafted	Hypermethylated
Pp01	33087301	33087400	*	0,0014617648231895	-35,0490196078431	CpG	Homografted vs Ungrafted	Hypomethylated
Pp01	33124901	33125000	*	0,0430265054341982	-18,1383160533212	CpG	Homografted vs Ungrafted	Hypomethylated
Pp01	33125301	33125400	*	5,16923214771297e-09	-36,5213019982405	CpG	Homografted vs Ungrafted	Hypomethylated
Pp01	33165601	33165700	*	0,00491994101792593	-18,733164983165	CpG	Homografted vs Ungrafted	Hypomethylated
Pp01	33176201	33176300	*	1,63551538003004e-06	-57,1969696969697	CpG	Homografted vs Ungrafted	Hypomethylated
Pp01	33240901	33241000	*	0,00388974410289739	-22,9166666666667	CpG	Homografted vs Ungrafted	Hypomethylated
Pp01	33249501	33249600	*	2,63824813796994e-05	34,8221716695334	CpG	Homografted vs Ungrafted	Hypermethylated
Pp01	33275801	33275900	*	0,000146007722306705	37,5	CpG	Homografted vs Ungrafted	Hypermethylated
Pp01	33345101	33345200	*	5,89743573735203e-12	-38,1957928802589	CpG	Homografted vs Ungrafted	Hypomethylated
Pp01	33345901	33346000	*	0,0139699104671896	-21,3927676333691	CpG	Homografted vs Ungrafted	Hypomethylated
Pp01	33427301	33427400	*	4,04619554901796e-07	54,5454545454545	CpG	Homografted vs Ungrafted	Hypermethylated
Pp01	33485401	33485500	*	8,70118875337461e-08	-51,5190278221938	CpG	Homografted vs Ungrafted	Hypomethylated
Pp01	33618801	33618900	*	0,0440078138989825	-25,2138990745591	CpG	Homografted vs Ungrafted	Hypomethylated
Pp01	33618901	33619000	*	0,00974848830262461	19,2096219931272	CpG	Homografted vs Ungrafted	Hypermethylated
Pp01	33700501	33700600	*	0,000297359973776369	26,5957446808511	CpG	Homografted vs Ungrafted	Hypermethylated
Pp01	33744901	33745000	*	0,000209075039724869	51,0416666666667	CpG	Homografted vs Ungrafted	Hypermethylated
Pp01	33817601	33817700	*	2,4612355457123e-08	-37,8410794602699	CpG	Homografted vs Ungrafted	Hypomethylated
Pp01	33824201	33824300	*	6,28008741006334e-07	61,8618618618619	CpG	Homografted vs Ungrafted	Hypermethylated
Pp01	33835201	33835300	*	0,0029207717077021	-22,4790419161677	CpG	Homografted vs Ungrafted	Hypomethylated
Pp01	33909601	33909700	*	0,001276394596747	-29,6969696969697	CpG	Homografted vs Ungrafted	Hypomethylated
Pp01	33910301	33910400	*	0,00382747181678452	-22,2008356415192	CpG	Homografted vs Ungrafted	Hypomethylated
Pp01	34024001	34024100	*	1,02128115744706e-08	-41,4965123652505	CpG	Homografted vs Ungrafted	Hypomethylated
Pp01	34029601	34029700	*	0,00211705579613706	-30,0600885515496	CpG	Homografted vs Ungrafted	Hypomethylated
Pp01	34042701	34042800	*	0,00174005286883896	-26,3157894736842	CpG	Homografted vs Ungrafted	Hypomethylated
Pp01	34219101	34219200	*	0,00291540334811245	33,4538878842676	CpG	Homografted vs Ungrafted	Hypermethylated
Pp01	34233601	34233700	*	7,65528463600389e-07	-21,3333333333333	CpG	Homografted vs Ungrafted	Hypomethylated
Pp01	34271201	34271300	*	2,1600015292019e-14	18,5174557627929	CpG	Homografted vs Ungrafted	Hypermethylated
Pp01	34321201	34321300	*	7,68432790153066e-07	36,3977485928705	CpG	Homografted vs Ungrafted	Hypermethylated
Pp01	34358601	34358700	*	0,000427767368936128	-22,2620648438667	CpG	Homografted vs Ungrafted	Hypomethylated
Pp01	34358901	34359000	*	0,0402008916694042	-27,8253773969808	CpG	Homografted vs Ungrafted	Hypomethylated
Pp01	34378101	34378200	*	7,94813641609954e-08	20,2020202020202	CpG	Homografted vs Ungrafted	Hypermethylated
Pp01	34380901	34381000	*	0,00442926610551481	21,3862739143638	CpG	Homografted vs Ungrafted	Hypermethylated
Pp01	34393901	34394000	*	0,0224736226767849	18,9629084365927	CpG	Homografted vs Ungrafted	Hypermethylated
Pp01	34407001	34407100	*	0,000537399352954582	-29,2180035202414	CpG	Homografted vs Ungrafted	Hypomethylated
Pp01	34407101	34407200	*	0,000327511531359811	28,0607402720658	CpG	Homografted vs Ungrafted	Hypermethylated
Pp01	34451901	34452000	*	9,16640337654458e-07	31,6666666666667	CpG	Homografted vs Ungrafted	Hypermethylated
Pp01	34555301	34555400	*	0,00833238225312611	40,3377110694184	CpG	Homografted vs Ungrafted	Hypermethylated
Pp01	34576801	34576900	*	0,00178819726509862	27,7777777777778	CpG	Homografted vs Ungrafted	Hypermethylated
Pp01	34587501	34587600	*	0,000508235454465989	-21,1904761904762	CpG	Homografted vs Ungrafted	Hypomethylated
Pp01	34627601	34627700	*	0,0259067050541674	16,9920769666101	CpG	Homografted vs Ungrafted	Hypermethylated
Pp01	34764401	34764500	*	9,64487149937329e-05	20,9579955784819	CpG	Homografted vs Ungrafted	Hypermethylated
Pp01	34784001	34784100	*	5,52755852312571e-07	21,5686274509804	CpG	Homografted vs Ungrafted	Hypermethylated
Pp01	34802901	34803000	*	0,000544056533693327	-23,1835731835732	CpG	Homografted vs Ungrafted	Hypomethylated
Pp01	34832401	34832500	*	0,00447466962421238	22,2222222222222	CpG	Homografted vs Ungrafted	Hypermethylated
Pp01	34873001	34873100	*	1,02428784482417e-07	-48,3935742971888	CpG	Homografted vs Ungrafted	Hypomethylated
Pp01	34891201	34891300	*	0,00608499486401098	17,741935483871	CpG	Homografted vs Ungrafted	Hypermethylated
Pp01	34979401	34979500	*	0,000205028766462948	-25,2564771344114	CpG	Homografted vs Ungrafted	Hypomethylated
Pp01	35021801	35021900	*	0,000101688455524123	-51,3318534961154	CpG	Homografted vs Ungrafted	Hypomethylated
Pp01	35155101	35155200	*	2,51863222715799e-05	-26,7857142857143	CpG	Homografted vs Ungrafted	Hypomethylated
Pp01	35182701	35182800	*	0,00251884729003989	27,2332506203474	CpG	Homografted vs Ungrafted	Hypermethylated
Pp01	35202701	35202800	*	0,00802017186700595	24,4275700934579	CpG	Homografted vs Ungrafted	Hypermethylated
Pp01	35309301	35309400	*	1,22763163025719e-06	-31,5688683335742	CpG	Homografted vs Ungrafted	Hypomethylated
Pp01	35322501	35322600	*	0,000154492008961601	23,7597547380156	CpG	Homografted vs Ungrafted	Hypermethylated
Pp01	35334401	35334500	*	5,61010619417024e-12	42,6332046332046	CpG	Homografted vs Ungrafted	Hypermethylated
Pp01	35374001	35374100	*	0,00131380414322447	-44,281045751634	CpG	Homografted vs Ungrafted	Hypomethylated
Pp01	35386001	35386100	*	3,70934082038582e-17	27,5774770842427	CpG	Homografted vs Ungrafted	Hypermethylated
Pp01	35397601	35397700	*	0,0188694246713221	23,5154826958106	CpG	Homografted vs Ungrafted	Hypermethylated
Pp01	35409501	35409600	*	0,000882138461609655	-20,2586613801567	CpG	Homografted vs Ungrafted	Hypomethylated
Pp01	35421401	35421500	*	0,0108232758568049	17,8338665718687	CpG	Homografted vs Ungrafted	Hypermethylated
Pp01	35434501	35434600	*	0,0108303159786619	26,3888888888889	CpG	Homografted vs Ungrafted	Hypermethylated
Pp01	35435601	35435700	*	1,96102228567741e-05	-54,6153846153846	CpG	Homografted vs Ungrafted	Hypomethylated
Pp01	35470801	35470900	*	0,000712965633580039	-24,3769470404984	CpG	Homografted vs Ungrafted	Hypomethylated
Pp01	35498501	35498600	*	0,0383021644169183	20,907029478458	CpG	Homografted vs Ungrafted	Hypermethylated
Pp01	35590401	35590500	*	7,85234440308754e-17	63,4401908911713	CpG	Homografted vs Ungrafted	Hypermethylated
Pp01	35728601	35728700	*	0,0435409896933289	-16,3154197400773	CpG	Homografted vs Ungrafted	Hypomethylated
Pp01	35746701	35746800	*	0,0102269019759084	15,9197324414716	CpG	Homografted vs Ungrafted	Hypermethylated
Pp01	35765501	35765600	*	0,00975951380860809	-20,125786163522	CpG	Homografted vs Ungrafted	Hypomethylated
Pp01	35765601	35765700	*	0,0123893696956384	19,780701754386	CpG	Homografted vs Ungrafted	Hypermethylated
Pp01	35819901	35820000	*	0,0161305160620065	21,466293880087	CpG	Homografted vs Ungrafted	Hypermethylated
Pp01	35861901	35862000	*	1,05557428933929e-05	31,8461538461538	CpG	Homografted vs Ungrafted	Hypermethylated
Pp01	35870501	35870600	*	1,18206843877885e-05	-22,0281332872132	CpG	Homografted vs Ungrafted	Hypomethylated
Pp01	35950701	35950800	*	3,9232126124333e-08	-38,1100289549882	CpG	Homografted vs Ungrafted	Hypomethylated
Pp01	35981001	35981100	*	0,0307330062238933	-17,7011494252874	CpG	Homografted vs Ungrafted	Hypomethylated
Pp01	35983601	35983700	*	0,00863504364534665	17,6470588235294	CpG	Homografted vs Ungrafted	Hypermethylated
Pp01	35990601	35990700	*	4,64661087327743e-05	-19,3829247675401	CpG	Homografted vs Ungrafted	Hypomethylated
Pp01	35997801	35997900	*	9,89212670027746e-08	36,1685288640596	CpG	Homografted vs Ungrafted	Hypermethylated
Pp01	36000401	36000500	*	0,0165215635559146	25,1752172694141	CpG	Homografted vs Ungrafted	Hypermethylated
Pp01	36064501	36064600	*	1,04598573843968e-06	-22,7676725919802	CpG	Homografted vs Ungrafted	Hypomethylated
Pp01	36095201	36095300	*	0,00452181794229756	-28,75	CpG	Homografted vs Ungrafted	Hypomethylated
Pp01	36186901	36187000	*	8,04772071506982e-06	-24,676038639755	CpG	Homografted vs Ungrafted	Hypomethylated
Pp01	36212301	36212400	*	0,00204942362639357	-22,8402366863905	CpG	Homografted vs Ungrafted	Hypomethylated
Pp01	36217201	36217300	*	1,42326960404712e-06	33,6032388663968	CpG	Homografted vs Ungrafted	Hypermethylated
Pp01	36264101	36264200	*	0,00229605434443417	-26,099706744868	CpG	Homografted vs Ungrafted	Hypomethylated
Pp01	36371301	36371400	*	6,72019106541292e-09	34,013531209079	CpG	Homografted vs Ungrafted	Hypermethylated
Pp01	36377901	36378000	*	0,00180520005907225	-27,7227722772277	CpG	Homografted vs Ungrafted	Hypomethylated
Pp01	36378201	36378300	*	4,34656290327175e-05	-51,81598062954	CpG	Homografted vs Ungrafted	Hypomethylated
Pp01	36399101	36399200	*	0,00978495900047567	21,7242718446602	CpG	Homografted vs Ungrafted	Hypermethylated
Pp01	36414801	36414900	*	0,00171826933513963	27,8918918918919	CpG	Homografted vs Ungrafted	Hypermethylated
Pp01	36515101	36515200	*	0,0300187057194578	-15,9212376933896	CpG	Homografted vs Ungrafted	Hypomethylated
Pp01	36532301	36532400	*	0,0341833098391265	19,5652173913043	CpG	Homografted vs Ungrafted	Hypermethylated
Pp01	36705901	36706000	*	0,000970552046745047	18,6666666666667	CpG	Homografted vs Ungrafted	Hypermethylated
Pp01	36782001	36782100	*	0,00223787228966233	-28,6984352773827	CpG	Homografted vs Ungrafted	Hypomethylated
Pp01	36788701	36788800	*	8,43456699165609e-08	-26,1261261261261	CpG	Homografted vs Ungrafted	Hypomethylated
Pp01	36848901	36849000	*	0,00198548155284381	-21,3114754098361	CpG	Homografted vs Ungrafted	Hypomethylated
Pp01	36882901	36883000	*	6,38496161118527e-11	51,6452364078161	CpG	Homografted vs Ungrafted	Hypermethylated
Pp01	36961401	36961500	*	4,44511628018783e-05	22	CpG	Homografted vs Ungrafted	Hypermethylated
Pp01	37028101	37028200	*	6,00758003189474e-06	-53,9532794249775	CpG	Homografted vs Ungrafted	Hypomethylated
Pp01	37065401	37065500	*	0,000607268792471474	-30,6149732620321	CpG	Homografted vs Ungrafted	Hypomethylated
Pp01	37074601	37074700	*	0,0227345986337433	23,8095238095238	CpG	Homografted vs Ungrafted	Hypermethylated
Pp01	37135301	37135400	*	3,69424630115809e-06	-52,4064171122995	CpG	Homografted vs Ungrafted	Hypomethylated
Pp01	37179401	37179500	*	0,0474049024062303	27,3969808241534	CpG	Homografted vs Ungrafted	Hypermethylated
Pp01	37312601	37312700	*	4,28451554427927e-05	26,9200626959248	CpG	Homografted vs Ungrafted	Hypermethylated
Pp01	37331801	37331900	*	0,0360460047878546	-22,7787716159809	CpG	Homografted vs Ungrafted	Hypomethylated
Pp01	37399301	37399400	*	4,29337750800396e-05	-46,1500248385494	CpG	Homografted vs Ungrafted	Hypomethylated
Pp01	37439401	37439500	*	0,000271075621997718	27,3530817009078	CpG	Homografted vs Ungrafted	Hypermethylated
Pp01	37439601	37439700	*	5,92099096578153e-13	47,2680817610063	CpG	Homografted vs Ungrafted	Hypermethylated
Pp01	37439901	37440000	*	0,00149453713232844	45,7317073170732	CpG	Homografted vs Ungrafted	Hypermethylated
Pp01	37478501	37478600	*	0,000148665105310083	39,0583671310175	CpG	Homografted vs Ungrafted	Hypermethylated
Pp01	37486701	37486800	*	0,000141750980347015	-36,3326226012793	CpG	Homografted vs Ungrafted	Hypomethylated
Pp01	37518201	37518300	*	0,0359457307220763	20	CpG	Homografted vs Ungrafted	Hypermethylated
Pp01	37626101	37626200	*	0,0358955357630773	15,2517379397514	CpG	Homografted vs Ungrafted	Hypermethylated
Pp01	37650301	37650400	*	0,00374127000002096	-23,5026781366661	CpG	Homografted vs Ungrafted	Hypomethylated
Pp01	37678101	37678200	*	6,72494845790105e-13	-62,4707259953162	CpG	Homografted vs Ungrafted	Hypomethylated
Pp01	37808701	37808800	*	0,0279000140857924	22,3609991941982	CpG	Homografted vs Ungrafted	Hypermethylated
Pp01	37822601	37822700	*	0,026619605954777	-33,3333333333333	CpG	Homografted vs Ungrafted	Hypomethylated
Pp01	37828601	37828700	*	0,0157915160761854	-21,7633562766306	CpG	Homografted vs Ungrafted	Hypomethylated
Pp01	37828801	37828900	*	0,0135508180446087	37,139689578714	CpG	Homografted vs Ungrafted	Hypermethylated
Pp01	37956401	37956500	*	0,000316999909483668	29,3915343915344	CpG	Homografted vs Ungrafted	Hypermethylated
Pp01	37981401	37981500	*	0,00954942200836499	-24,6913580246914	CpG	Homografted vs Ungrafted	Hypomethylated
Pp01	37989301	37989400	*	0,014209376211798	-18,1818181818182	CpG	Homografted vs Ungrafted	Hypomethylated
Pp01	38011501	38011600	*	0,00597392376944138	22,5123500352858	CpG	Homografted vs Ungrafted	Hypermethylated
Pp01	38014301	38014400	*	0,0182522771757416	21,830550401979	CpG	Homografted vs Ungrafted	Hypermethylated
Pp01	38024301	38024400	*	3,73933846326384e-05	-30,985680985681	CpG	Homografted vs Ungrafted	Hypomethylated
Pp01	38049301	38049400	*	0,00918870734480961	-24,3676368676369	CpG	Homografted vs Ungrafted	Hypomethylated
Pp01	38091401	38091500	*	3,6439190801382e-09	-29,2475574165715	CpG	Homografted vs Ungrafted	Hypomethylated
Pp01	38190101	38190200	*	0,0123992869390873	23,1132075471698	CpG	Homografted vs Ungrafted	Hypermethylated
Pp01	38197201	38197300	*	0,00440277453152909	22,0875718708536	CpG	Homografted vs Ungrafted	Hypermethylated
Pp01	38286201	38286300	*	1,9711816548074e-05	-31,5792186372539	CpG	Homografted vs Ungrafted	Hypomethylated
Pp01	38315801	38315900	*	2,85148777943786e-08	-25,2078160423189	CpG	Homografted vs Ungrafted	Hypomethylated
Pp01	38324601	38324700	*	0,00399041039721012	23,569077200807	CpG	Homografted vs Ungrafted	Hypermethylated
Pp01	38327501	38327600	*	0,0132520928147103	-29,5054945054945	CpG	Homografted vs Ungrafted	Hypomethylated
Pp01	38395801	38395900	*	0,0218393803676112	-18,3958151700087	CpG	Homografted vs Ungrafted	Hypomethylated
Pp01	38430601	38430700	*	0,0343225790492484	-20,5901639344262	CpG	Homografted vs Ungrafted	Hypomethylated
Pp01	38455001	38455100	*	0,00518400864439681	42,2305764411028	CpG	Homografted vs Ungrafted	Hypermethylated
Pp01	38501701	38501800	*	0,0022950494365182	27,3843058350101	CpG	Homografted vs Ungrafted	Hypermethylated
Pp01	38553701	38553800	*	0,025395604965385	-28,8461538461538	CpG	Homografted vs Ungrafted	Hypomethylated
Pp01	38578401	38578500	*	2,3612550023913e-07	19,98556998557	CpG	Homografted vs Ungrafted	Hypermethylated
Pp01	38588101	38588200	*	0,0160189393028389	-21,1538461538462	CpG	Homografted vs Ungrafted	Hypomethylated
Pp01	38590101	38590200	*	1,09403186835186e-11	-39,2905525846702	CpG	Homografted vs Ungrafted	Hypomethylated
Pp01	38619101	38619200	*	4,71956130057979e-05	25,2626050420168	CpG	Homografted vs Ungrafted	Hypermethylated
Pp01	38626801	38626900	*	0,000535987058154722	-18,4334427165074	CpG	Homografted vs Ungrafted	Hypomethylated
Pp01	38645201	38645300	*	0,000785664065788907	-42	CpG	Homografted vs Ungrafted	Hypomethylated
Pp01	38658601	38658700	*	1,08322723348497e-07	57,2727272727273	CpG	Homografted vs Ungrafted	Hypermethylated
Pp01	38683301	38683400	*	3,11820744783418e-11	60,5953779866823	CpG	Homografted vs Ungrafted	Hypermethylated
Pp01	38685001	38685100	*	0,0260202808222437	22,3295156823116	CpG	Homografted vs Ungrafted	Hypermethylated
Pp01	38694701	38694800	*	0,00168174042706032	-35,9207459207459	CpG	Homografted vs Ungrafted	Hypomethylated
Pp01	38736701	38736800	*	0,000621362497484572	-25,4237288135593	CpG	Homografted vs Ungrafted	Hypomethylated
Pp01	38736901	38737000	*	0,0476863958138949	-33,4490740740741	CpG	Homografted vs Ungrafted	Hypomethylated
Pp01	38738301	38738400	*	0,0288744614724783	26,2912482065997	CpG	Homografted vs Ungrafted	Hypermethylated
Pp01	38738401	38738500	*	1,00258523256587e-05	44,5156695156695	CpG	Homografted vs Ungrafted	Hypermethylated
Pp01	38802201	38802300	*	0,00232452392882794	21,7234042553191	CpG	Homografted vs Ungrafted	Hypermethylated
Pp01	38886901	38887000	*	1,9628941715281e-08	37,2150943396226	CpG	Homografted vs Ungrafted	Hypermethylated
Pp01	38895101	38895200	*	9,09842352978941e-07	-26,5822784810127	CpG	Homografted vs Ungrafted	Hypomethylated
Pp01	38932001	38932100	*	0,00551866279345584	-20,9302325581395	CpG	Homografted vs Ungrafted	Hypomethylated
Pp01	38990501	38990600	*	0,00385587225160078	-26,994633273703	CpG	Homografted vs Ungrafted	Hypomethylated
Pp01	39129401	39129500	*	0,0421342601955056	15,7239125995507	CpG	Homografted vs Ungrafted	Hypermethylated
Pp01	39182601	39182700	*	0,0196009204797845	15,8676214015702	CpG	Homografted vs Ungrafted	Hypermethylated
Pp01	39185401	39185500	*	2,4612355457123e-08	-25,4545454545455	CpG	Homografted vs Ungrafted	Hypomethylated
Pp01	39220201	39220300	*	0,0272111426490955	18,504410585405	CpG	Homografted vs Ungrafted	Hypermethylated
Pp01	39233101	39233200	*	2,10395390882201e-09	41,7264386989158	CpG	Homografted vs Ungrafted	Hypermethylated
Pp01	39299301	39299400	*	0,0135848234088459	-36,8055555555556	CpG	Homografted vs Ungrafted	Hypomethylated
Pp01	39368701	39368800	*	0,00675636024947964	29,0144927536232	CpG	Homografted vs Ungrafted	Hypermethylated
Pp01	39399201	39399300	*	0,012257856466891	24,0286990659266	CpG	Homografted vs Ungrafted	Hypermethylated
Pp01	39526601	39526700	*	0,00386879757304033	25,0634195839675	CpG	Homografted vs Ungrafted	Hypermethylated
Pp01	39526701	39526800	*	0,0386641229426347	29,4949494949495	CpG	Homografted vs Ungrafted	Hypermethylated
Pp01	39560501	39560600	*	0,000732850174161185	27,4779860013547	CpG	Homografted vs Ungrafted	Hypermethylated
Pp01	39965801	39965900	*	0,00341643432562031	25,8064516129032	CpG	Homografted vs Ungrafted	Hypermethylated
Pp01	40036501	40036600	*	0,0102429642592935	-29,8190401258851	CpG	Homografted vs Ungrafted	Hypomethylated
Pp01	40042101	40042200	*	2,3569756431694e-08	-45,5108359133127	CpG	Homografted vs Ungrafted	Hypomethylated
Pp01	40163401	40163500	*	6,06242503597755e-05	17,130877508236	CpG	Homografted vs Ungrafted	Hypermethylated
Pp01	40174301	40174400	*	0,00326981794895403	-35,6624917600527	CpG	Homografted vs Ungrafted	Hypomethylated
Pp01	40236301	40236400	*	0,00351076902029262	20,8333333333333	CpG	Homografted vs Ungrafted	Hypermethylated
Pp01	40335401	40335500	*	0,0145970140040267	-24,0990990990991	CpG	Homografted vs Ungrafted	Hypomethylated
Pp01	40422601	40422700	*	0,041609886185438	-21,2912912912913	CpG	Homografted vs Ungrafted	Hypomethylated
Pp01	40434401	40434500	*	0,0367155089964252	-20,7557706626955	CpG	Homografted vs Ungrafted	Hypomethylated
Pp01	40455401	40455500	*	0,0355073261297404	15,5301144848183	CpG	Homografted vs Ungrafted	Hypermethylated
Pp01	40496901	40497000	*	0,000716091953335247	-24,3346817117309	CpG	Homografted vs Ungrafted	Hypomethylated
Pp01	40585001	40585100	*	0,00282340158422819	22,7387441954371	CpG	Homografted vs Ungrafted	Hypermethylated
Pp01	40614501	40614600	*	0,00629315484234896	-20,9984559958827	CpG	Homografted vs Ungrafted	Hypomethylated
Pp01	40687501	40687600	*	0,0133955781545562	-30,8943089430894	CpG	Homografted vs Ungrafted	Hypomethylated
Pp01	40704001	40704100	*	0,00264985157905715	-16,540961245286	CpG	Homografted vs Ungrafted	Hypomethylated
Pp01	40707601	40707700	*	0,00288239144817928	43,1372549019608	CpG	Homografted vs Ungrafted	Hypermethylated
Pp01	40711201	40711300	*	0,00807008354562003	-39,2900856793146	CpG	Homografted vs Ungrafted	Hypomethylated
Pp01	40711301	40711400	*	3,61121327012874e-06	30,4766734279919	CpG	Homografted vs Ungrafted	Hypermethylated
Pp01	40729701	40729800	*	0,0353407304635423	-33,9334424440807	CpG	Homografted vs Ungrafted	Hypomethylated
Pp01	40737101	40737200	*	0,0009495267909065	-26,4354066985646	CpG	Homografted vs Ungrafted	Hypomethylated
Pp01	40758301	40758400	*	0,000318929076510946	34,4031401523898	CpG	Homografted vs Ungrafted	Hypermethylated
Pp01	40768801	40768900	*	0,00010896227514257	-31,4875431896709	CpG	Homografted vs Ungrafted	Hypomethylated
Pp01	40790601	40790700	*	4,64998028783586e-05	-40,7051282051282	CpG	Homografted vs Ungrafted	Hypomethylated
Pp01	40790901	40791000	*	1,03729947847145e-07	60,9531772575251	CpG	Homografted vs Ungrafted	Hypermethylated
Pp01	40819201	40819300	*	2,19661673126847e-05	35,3977528089888	CpG	Homografted vs Ungrafted	Hypermethylated
Pp01	40866601	40866700	*	0,00093533635707927	23,4743299967711	CpG	Homografted vs Ungrafted	Hypermethylated
Pp01	40882801	40882900	*	0,0313858480511256	16,3807890222985	CpG	Homografted vs Ungrafted	Hypermethylated
Pp01	40894401	40894500	*	0,0408714464880911	31,3461538461538	CpG	Homografted vs Ungrafted	Hypermethylated
Pp01	40898201	40898300	*	0,0107028616753631	-21,8918226095873	CpG	Homografted vs Ungrafted	Hypomethylated
Pp01	40902001	40902100	*	9,1751854970981e-07	50,7792207792208	CpG	Homografted vs Ungrafted	Hypermethylated
Pp01	40925601	40925700	*	0,00197244573045756	19,1906061787772	CpG	Homografted vs Ungrafted	Hypermethylated
Pp01	40930101	40930200	*	0,000126011662492311	-30,9839690436705	CpG	Homografted vs Ungrafted	Hypomethylated
Pp01	40938101	40938200	*	3,41818201602227e-05	23,4375	CpG	Homografted vs Ungrafted	Hypermethylated
Pp01	40945101	40945200	*	0,00311452196322555	-21,6666666666667	CpG	Homografted vs Ungrafted	Hypomethylated
Pp01	40952001	40952100	*	0,0100876595854358	-28,2467532467532	CpG	Homografted vs Ungrafted	Hypomethylated
Pp01	40964801	40964900	*	0,000619498347171577	24,7915752523036	CpG	Homografted vs Ungrafted	Hypermethylated
Pp01	40996201	40996300	*	2,76337404459477e-09	59,0727816550349	CpG	Homografted vs Ungrafted	Hypermethylated
Pp01	40996701	40996800	*	1,25719523150601e-12	48,9991168678246	CpG	Homografted vs Ungrafted	Hypermethylated
Pp01	40997601	40997700	*	1,58379020365165e-07	-52,4725274725275	CpG	Homografted vs Ungrafted	Hypomethylated
Pp01	41011001	41011100	*	2,19649186913315e-06	56,1229314420804	CpG	Homografted vs Ungrafted	Hypermethylated
Pp01	41086701	41086800	*	0,0156210401635362	-28,4729064039409	CpG	Homografted vs Ungrafted	Hypomethylated
Pp01	41100001	41100100	*	0,0108950444389047	-31,7816091954023	CpG	Homografted vs Ungrafted	Hypomethylated
Pp01	41150601	41150700	*	0,00168235737171821	-26,5870409077337	CpG	Homografted vs Ungrafted	Hypomethylated
Pp01	41151801	41151900	*	0,000948379308698799	-16,8884453315591	CpG	Homografted vs Ungrafted	Hypomethylated
Pp01	41179001	41179100	*	0,00148552523588498	-19,96996996997	CpG	Homografted vs Ungrafted	Hypomethylated
Pp01	41299901	41300000	*	0,000708945209215874	19,4186046511628	CpG	Homografted vs Ungrafted	Hypermethylated
Pp01	41300001	41300100	*	5,34724591993234e-07	29,2653309046752	CpG	Homografted vs Ungrafted	Hypermethylated
Pp01	41381201	41381300	*	2,18721289377585e-05	42,3667050249329	CpG	Homografted vs Ungrafted	Hypermethylated
Pp01	41382801	41382900	*	0,0405320474809078	-23,1621226874391	CpG	Homografted vs Ungrafted	Hypomethylated
Pp01	41406701	41406800	*	0,00514661185557608	19,9818571664193	CpG	Homografted vs Ungrafted	Hypermethylated
Pp01	41468301	41468400	*	0,00269367755188761	-39375	CpG	Homografted vs Ungrafted	Hypomethylated
Pp01	41484501	41484600	*	5,59988917355239e-06	-29,4744318181818	CpG	Homografted vs Ungrafted	Hypomethylated
Pp01	41589901	41590000	*	0,0370070314478198	18,404000204092	CpG	Homografted vs Ungrafted	Hypermethylated
Pp01	41627701	41627800	*	0,000693797929878223	41,1212121212121	CpG	Homografted vs Ungrafted	Hypermethylated
Pp01	41752901	41753000	*	0,0037435834923342	19,460458240946	CpG	Homografted vs Ungrafted	Hypermethylated
Pp01	41755801	41755900	*	0,00123308045022993	28,8349077822762	CpG	Homografted vs Ungrafted	Hypermethylated
Pp01	41772001	41772100	*	0,00786542581460162	35,2472089314195	CpG	Homografted vs Ungrafted	Hypermethylated
Pp01	41836301	41836400	*	4,34138448915779e-06	19,8198198198198	CpG	Homografted vs Ungrafted	Hypermethylated
Pp01	41866301	41866400	*	0,0142130609682679	35,9683794466403	CpG	Homografted vs Ungrafted	Hypermethylated
Pp01	41866901	41867000	*	0,0481882178209063	22,3333333333333	CpG	Homografted vs Ungrafted	Hypermethylated
Pp01	41880101	41880200	*	0,00248197194952313	20	CpG	Homografted vs Ungrafted	Hypermethylated
Pp01	41889901	41890000	*	0,0358879056888483	27,6595744680851	CpG	Homografted vs Ungrafted	Hypermethylated
Pp01	41903801	41903900	*	0,00982673502598234	35,3678929765886	CpG	Homografted vs Ungrafted	Hypermethylated
Pp01	41917601	41917700	*	1,78961913949982e-05	28,8712065136936	CpG	Homografted vs Ungrafted	Hypermethylated
Pp01	41932801	41932900	*	0,0370355098596405	31,7733990147783	CpG	Homografted vs Ungrafted	Hypermethylated
Pp01	41939601	41939700	*	0,0362354768693074	-21,156278229449	CpG	Homografted vs Ungrafted	Hypomethylated
Pp01	41947201	41947300	*	0,021667575278982	17,0731707317073	CpG	Homografted vs Ungrafted	Hypermethylated
Pp01	41950601	41950700	*	9,57027479585337e-09	34,54398708636	CpG	Homografted vs Ungrafted	Hypermethylated
Pp01	41976301	41976400	*	0,0141155188736085	-30,4667140488036	CpG	Homografted vs Ungrafted	Hypomethylated
Pp01	41996701	41996800	*	0,0335082597276069	22,8282828282828	CpG	Homografted vs Ungrafted	Hypermethylated
Pp01	41998101	41998200	*	0,0274067142459954	16,2790697674419	CpG	Homografted vs Ungrafted	Hypermethylated
Pp01	42014401	42014500	*	0,00604469945474973	31,1255667258033	CpG	Homografted vs Ungrafted	Hypermethylated
Pp01	42133801	42133900	*	0,00966805126359244	34,7677595628415	CpG	Homografted vs Ungrafted	Hypermethylated
Pp01	42149301	42149400	*	0,0450272458190543	-29,1666666666667	CpG	Homografted vs Ungrafted	Hypomethylated
Pp01	42297101	42297200	*	0,000333033753077541	21,9749912978285	CpG	Homografted vs Ungrafted	Hypermethylated
Pp01	42332901	42333000	*	3,24502414281568e-05	-25,2670226969292	CpG	Homografted vs Ungrafted	Hypomethylated
Pp01	42343301	42343400	*	0,000877927540410713	-28,8383838383838	CpG	Homografted vs Ungrafted	Hypomethylated
Pp01	42355801	42355900	*	0,000141213878820685	-37,0445344129555	CpG	Homografted vs Ungrafted	Hypomethylated
Pp01	42360401	42360500	*	0,0427632546070071	23,3474833232262	CpG	Homografted vs Ungrafted	Hypermethylated
Pp01	42369601	42369700	*	0,000706552108937719	32,6243567753002	CpG	Homografted vs Ungrafted	Hypermethylated
Pp01	42376101	42376200	*	0,0053599551700463	21,4732393151335	CpG	Homografted vs Ungrafted	Hypermethylated
Pp01	42389501	42389600	*	0,00146671085799001	16,594427244582	CpG	Homografted vs Ungrafted	Hypermethylated
Pp01	42398901	42399000	*	0,0321602108865594	-15,0589202521239	CpG	Homografted vs Ungrafted	Hypomethylated
Pp01	42455501	42455600	*	0,0471646033734886	16,8650793650794	CpG	Homografted vs Ungrafted	Hypermethylated
Pp01	42584501	42584600	*	0,000800140676051945	34,330985915493	CpG	Homografted vs Ungrafted	Hypermethylated
Pp01	42588801	42588900	*	0,0486515871773515	28,9329685362517	CpG	Homografted vs Ungrafted	Hypermethylated
Pp01	42696401	42696500	*	3,74742382661071e-05	20,6014936419296	CpG	Homografted vs Ungrafted	Hypermethylated
Pp01	42760501	42760600	*	0,0396018775396073	-25,4217153718223	CpG	Homografted vs Ungrafted	Hypomethylated
Pp01	42774401	42774500	*	0,000318929076510946	-30,1851851851852	CpG	Homografted vs Ungrafted	Hypomethylated
Pp01	42849701	42849800	*	0,0403685648186952	30,1560379918589	CpG	Homografted vs Ungrafted	Hypermethylated
Pp01	42873101	42873200	*	0,00867079987006381	17,4481409001957	CpG	Homografted vs Ungrafted	Hypermethylated
Pp01	42884001	42884100	*	0,0115185823656183	18,1584128426473	CpG	Homografted vs Ungrafted	Hypermethylated
Pp01	43061601	43061700	*	4,69246386983433e-07	55,7820962089838	CpG	Homografted vs Ungrafted	Hypermethylated
Pp01	43103301	43103400	*	2,42814689487246e-10	34,5855694692904	CpG	Homografted vs Ungrafted	Hypermethylated
Pp01	43146901	43147000	*	7,18993598083582e-06	-34,4273504273504	CpG	Homografted vs Ungrafted	Hypomethylated
Pp01	43182101	43182200	*	0,00125532905966941	39,0972222222222	CpG	Homografted vs Ungrafted	Hypermethylated
Pp01	43184501	43184600	*	0,00863130095124312	33,596837944664	CpG	Homografted vs Ungrafted	Hypermethylated
Pp01	43249001	43249100	*	0,00318727534942713	33,4044570886676	CpG	Homografted vs Ungrafted	Hypermethylated
Pp01	43252901	43253000	*	0,0170186477802814	37,4358974358974	CpG	Homografted vs Ungrafted	Hypermethylated
Pp01	43254001	43254100	*	0,0139699104671896	15,1572645248335	CpG	Homografted vs Ungrafted	Hypermethylated
Pp01	43290401	43290500	*	0,00398947900541157	24,8427672955975	CpG	Homografted vs Ungrafted	Hypermethylated
Pp01	43299701	43299800	*	0,0149716950705476	22,5643896976484	CpG	Homografted vs Ungrafted	Hypermethylated
Pp01	43344101	43344200	*	4,31291248625063e-11	34,5837957824639	CpG	Homografted vs Ungrafted	Hypermethylated
Pp01	43367201	43367300	*	0,00728888825369859	-22,8002116028919	CpG	Homografted vs Ungrafted	Hypomethylated
Pp01	43448201	43448300	*	0,0259551856082085	22,2619047619048	CpG	Homografted vs Ungrafted	Hypermethylated
Pp01	43459101	43459200	*	0,0309126812522144	-28,3272283272283	CpG	Homografted vs Ungrafted	Hypomethylated
Pp01	43500701	43500800	*	0,00101885506371634	-15,6766673861429	CpG	Homografted vs Ungrafted	Hypomethylated
Pp01	43512401	43512500	*	0,00217631110240392	27,3748473748474	CpG	Homografted vs Ungrafted	Hypermethylated
Pp01	43523801	43523900	*	5,10551228117611e-07	29,4099969948913	CpG	Homografted vs Ungrafted	Hypermethylated
Pp01	43588901	43589000	*	0,00773120355492047	-35,8225108225108	CpG	Homografted vs Ungrafted	Hypomethylated
Pp01	43591601	43591700	*	0,0172263623473376	-23,6154649947753	CpG	Homografted vs Ungrafted	Hypomethylated
Pp01	43591901	43592000	*	0,0348668330751731	15,0080906148867	CpG	Homografted vs Ungrafted	Hypermethylated
Pp01	43604701	43604800	*	0,0409324507352313	21,1535064476241	CpG	Homografted vs Ungrafted	Hypermethylated
Pp01	43623201	43623300	*	0,0260734244786159	33,7850045167118	CpG	Homografted vs Ungrafted	Hypermethylated
Pp01	43624701	43624800	*	0,0465407079614683	22,1958584987058	CpG	Homografted vs Ungrafted	Hypermethylated
Pp01	43625301	43625400	*	6,94618017966502e-06	-34,9923722349352	CpG	Homografted vs Ungrafted	Hypomethylated
Pp01	43625601	43625700	*	0,000918655435204647	-22,3788638262322	CpG	Homografted vs Ungrafted	Hypomethylated
Pp01	43633201	43633300	*	0,000167415764968874	30,5882352941176	CpG	Homografted vs Ungrafted	Hypermethylated
Pp01	43638801	43638900	*	0,0121750764922539	21,725303120652	CpG	Homografted vs Ungrafted	Hypermethylated
Pp01	43700401	43700500	*	0,00563633226590503	-19,6527777777778	CpG	Homografted vs Ungrafted	Hypomethylated
Pp01	43738901	43739000	*	0,0234628192662754	-26,9394714407502	CpG	Homografted vs Ungrafted	Hypomethylated
Pp01	43742001	43742100	*	4,5705000674399e-05	27,4725274725275	CpG	Homografted vs Ungrafted	Hypermethylated
Pp01	43743601	43743700	*	1,18204964986941e-05	27,9460063058329	CpG	Homografted vs Ungrafted	Hypermethylated
Pp01	43764301	43764400	*	0,0306011026038869	-33,4140435835351	CpG	Homografted vs Ungrafted	Hypomethylated
Pp01	43784101	43784200	*	0,000162913140916736	-35,6960950764007	CpG	Homografted vs Ungrafted	Hypomethylated
Pp01	43784201	43784300	*	0,0346069168493896	-28,2608695652174	CpG	Homografted vs Ungrafted	Hypomethylated
Pp01	43839101	43839200	*	0,00501839517314784	-17,6490176490177	CpG	Homografted vs Ungrafted	Hypomethylated
Pp01	43856601	43856700	*	0,00257715527716551	27,906976744186	CpG	Homografted vs Ungrafted	Hypermethylated
Pp01	43859701	43859800	*	1,39712203667052e-12	-56,036036036036	CpG	Homografted vs Ungrafted	Hypomethylated
Pp01	43877501	43877600	*	0,0144528174534985	-27,8549114890663	CpG	Homografted vs Ungrafted	Hypomethylated
Pp01	43898901	43899000	*	0,0239296127231824	31,1270125223614	CpG	Homografted vs Ungrafted	Hypermethylated
Pp01	44013401	44013500	*	0,037229991204694	20,0520252694166	CpG	Homografted vs Ungrafted	Hypermethylated
Pp01	44065501	44065600	*	3,5113286188487e-05	21,6100702576112	CpG	Homografted vs Ungrafted	Hypermethylated
Pp01	44096001	44096100	*	0,0051481881939719	29,0123456790123	CpG	Homografted vs Ungrafted	Hypermethylated
Pp01	44106201	44106300	*	0,000154006954256782	-40,2754165249915	CpG	Homografted vs Ungrafted	Hypomethylated
Pp01	44107501	44107600	*	0,0234773184250264	-19,6356275303644	CpG	Homografted vs Ungrafted	Hypomethylated
Pp01	44117401	44117500	*	0,0146308372037026	19,9117484831771	CpG	Homografted vs Ungrafted	Hypermethylated
Pp01	44192001	44192100	*	6,05553138727995e-06	-16,1068076865783	CpG	Homografted vs Ungrafted	Hypomethylated
Pp01	44374401	44374500	*	0,0111882774045481	-37,4080882352941	CpG	Homografted vs Ungrafted	Hypomethylated
Pp01	44654201	44654300	*	9,53178521678605e-07	-24,6297357008428	CpG	Homografted vs Ungrafted	Hypomethylated
Pp01	44655801	44655900	*	1,07125258970721e-06	15,9203980099502	CpG	Homografted vs Ungrafted	Hypermethylated
Pp01	44671001	44671100	*	1,28233574061428e-06	-18,8524590163934	CpG	Homografted vs Ungrafted	Hypomethylated
Pp01	44675101	44675200	*	0,010586614566604	-18,5454545454546	CpG	Homografted vs Ungrafted	Hypomethylated
Pp01	44705501	44705600	*	0,0377725344981099	22,5104262028278	CpG	Homografted vs Ungrafted	Hypermethylated
Pp01	44803601	44803700	*	0,0123990774309447	30,0921658986175	CpG	Homografted vs Ungrafted	Hypermethylated
Pp01	44904801	44904900	*	0,000227876511905202	-35,8274078862314	CpG	Homografted vs Ungrafted	Hypomethylated
Pp01	44967301	44967400	*	0,0420342439757532	31,547619047619	CpG	Homografted vs Ungrafted	Hypermethylated
Pp01	45051301	45051400	*	0,00440453972178344	19,2307692307692	CpG	Homografted vs Ungrafted	Hypermethylated
Pp01	45158201	45158300	*	9,48976022274153e-08	-15,8781001189714	CpG	Homografted vs Ungrafted	Hypomethylated
Pp01	45307001	45307100	*	0,0125260315633259	-34,1168091168091	CpG	Homografted vs Ungrafted	Hypomethylated
Pp01	45342101	45342200	*	0,0302245267897493	18,9764556605104	CpG	Homografted vs Ungrafted	Hypermethylated
Pp01	45348001	45348100	*	1,0785391027133e-10	29,4927536231884	CpG	Homografted vs Ungrafted	Hypermethylated
Pp01	45351601	45351700	*	0,0377790609854846	-20,7097933513028	CpG	Homografted vs Ungrafted	Hypomethylated
Pp01	45400301	45400400	*	0,000178458715713066	-19,3987115246958	CpG	Homografted vs Ungrafted	Hypomethylated
Pp01	45469701	45469800	*	0,0354967284384496	16,148982957669	CpG	Homografted vs Ungrafted	Hypermethylated
Pp01	45533501	45533600	*	0,000116939650859395	26,7748917748918	CpG	Homografted vs Ungrafted	Hypermethylated
Pp01	45572301	45572400	*	0,0356991824841689	18,7530925284513	CpG	Homografted vs Ungrafted	Hypermethylated
Pp01	45604301	45604400	*	0,0283515601785484	-26,867816091954	CpG	Homografted vs Ungrafted	Hypomethylated
Pp01	45651701	45651800	*	0,00685509024413049	24,137311286844	CpG	Homografted vs Ungrafted	Hypermethylated
Pp01	45680201	45680300	*	0,0211189465988202	-19,5134962125253	CpG	Homografted vs Ungrafted	Hypomethylated
Pp01	45712801	45712900	*	2,03431580644117e-08	20,0963855421687	CpG	Homografted vs Ungrafted	Hypermethylated
Pp01	45720601	45720700	*	0,000214206579245768	18,4698700487721	CpG	Homografted vs Ungrafted	Hypermethylated
Pp01	45721301	45721400	*	1,51137649709157e-06	18,8833642547928	CpG	Homografted vs Ungrafted	Hypermethylated
Pp01	45726301	45726400	*	0,0264246467684431	20,7169879301027	CpG	Homografted vs Ungrafted	Hypermethylated
Pp01	45759501	45759600	*	0,00608499486401098	-17,741935483871	CpG	Homografted vs Ungrafted	Hypomethylated
Pp01	45907401	45907500	*	1,612290442508e-10	16,3380940389251	CpG	Homografted vs Ungrafted	Hypermethylated
Pp01	45925801	45925900	*	3,30008792513161e-10	61,5424430641822	CpG	Homografted vs Ungrafted	Hypermethylated
Pp01	46015701	46015800	*	0,0318628537151291	23,304347826087	CpG	Homografted vs Ungrafted	Hypermethylated
Pp01	46045801	46045900	*	0,00124041943299475	30,1234567901235	CpG	Homografted vs Ungrafted	Hypermethylated
Pp01	46066201	46066300	*	0,00286742725895834	28,9473684210526	CpG	Homografted vs Ungrafted	Hypermethylated
Pp01	46075301	46075400	*	7,79321456845233e-05	36,8392664509169	CpG	Homografted vs Ungrafted	Hypermethylated
Pp01	46111001	46111100	*	3,01825132261061e-13	-59,2553997726411	CpG	Homografted vs Ungrafted	Hypomethylated
Pp01	46147301	46147400	*	0,0347367608224963	20	CpG	Homografted vs Ungrafted	Hypermethylated
Pp01	46195001	46195100	*	2,93777283098543e-06	-38,4397163120567	CpG	Homografted vs Ungrafted	Hypomethylated
Pp01	46282701	46282800	*	0,0455511397127482	34,8484848484848	CpG	Homografted vs Ungrafted	Hypermethylated
Pp01	46301001	46301100	*	0,00501600031552102	18,439906260462	CpG	Homografted vs Ungrafted	Hypermethylated
Pp01	46335901	46336000	*	0,0130578042504817	22,9047072330654	CpG	Homografted vs Ungrafted	Hypermethylated
Pp01	46397101	46397200	*	0,00975951380860809	-15,8319694489907	CpG	Homografted vs Ungrafted	Hypomethylated
Pp01	46451801	46451900	*	2,18721289377585e-05	-19,4688644688645	CpG	Homografted vs Ungrafted	Hypomethylated
Pp01	46514701	46514800	*	1,22462347872014e-05	18,8738847359537	CpG	Homografted vs Ungrafted	Hypermethylated
Pp01	46618301	46618400	*	0,000574893778740479	-29,4099442954405	CpG	Homografted vs Ungrafted	Hypomethylated
Pp01	46630501	46630600	*	0,0116128359696712	29,2307692307692	CpG	Homografted vs Ungrafted	Hypermethylated
Pp01	46696601	46696700	*	0,00684148060191166	18,5541506322155	CpG	Homografted vs Ungrafted	Hypermethylated
Pp01	46714901	46715000	*	0,0165602555016607	29,3539011848871	CpG	Homografted vs Ungrafted	Hypermethylated
Pp01	46730901	46731000	*	2,36252442325052e-05	46,9230769230769	CpG	Homografted vs Ungrafted	Hypermethylated
Pp01	46751301	46751400	*	0,000331877819568237	30,1324041811847	CpG	Homografted vs Ungrafted	Hypermethylated
Pp01	46782701	46782800	*	0,0237370675860682	22,4889342866871	CpG	Homografted vs Ungrafted	Hypermethylated
Pp01	46861601	46861700	*	0,00777609460426307	-19,1780821917808	CpG	Homografted vs Ungrafted	Hypomethylated
Pp01	46896901	46897000	*	1,15983441651145e-07	-55,8018867924528	CpG	Homografted vs Ungrafted	Hypomethylated
Pp01	47056901	47057000	*	0,00118998092015599	-35,5392156862745	CpG	Homografted vs Ungrafted	Hypomethylated
Pp01	47278201	47278300	*	5,72071090706667e-07	47,9591836734694	CpG	Homografted vs Ungrafted	Hypermethylated
Pp01	47349401	47349500	*	0,00382475340965403	-37,1639784946237	CpG	Homografted vs Ungrafted	Hypomethylated
Pp01	47381001	47381100	*	0,00897894420656967	-30,4108584005869	CpG	Homografted vs Ungrafted	Hypomethylated
Pp01	47479301	47479400	*	0,00169182352186737	-37,9120879120879	CpG	Homografted vs Ungrafted	Hypomethylated
Pp01	47517301	47517400	*	0,00918444706729989	40	CpG	Homografted vs Ungrafted	Hypermethylated
Pp01	47756001	47756100	*	0,0139699104671896	18,75	CpG	Homografted vs Ungrafted	Hypermethylated
Pp02	93301	93400	*	0,0286360522483136	15,8580277917294	CpG	Homografted vs Ungrafted	Hypermethylated
Pp02	110701	110800	*	0,0142356455926748	32,3197492163009	CpG	Homografted vs Ungrafted	Hypermethylated
Pp02	142201	142300	*	0,0115895164796014	-26,8858800773694	CpG	Homografted vs Ungrafted	Hypomethylated
Pp02	412801	412900	*	0,00838226870788186	19,0275229357798	CpG	Homografted vs Ungrafted	Hypermethylated
Pp02	682601	682700	*	0,0254876531732517	19,7222222222222	CpG	Homografted vs Ungrafted	Hypermethylated
Pp02	778201	778300	*	0,000305542802231059	-36,0876623376623	CpG	Homografted vs Ungrafted	Hypomethylated
Pp02	864601	864700	*	4,82253078416063e-06	-19,4444444444444	CpG	Homografted vs Ungrafted	Hypomethylated
Pp02	1054501	1054600	*	0,0168430591241109	-31,474358974359	CpG	Homografted vs Ungrafted	Hypomethylated
Pp02	1081901	1082000	*	0,00945065177227336	16,2765957446808	CpG	Homografted vs Ungrafted	Hypermethylated
Pp02	1203901	1204000	*	0,00144714098700892	-28,9115646258503	CpG	Homografted vs Ungrafted	Hypomethylated
Pp02	1305901	1306000	*	0,00072776459756896	31,6666666666667	CpG	Homografted vs Ungrafted	Hypermethylated
Pp02	1365801	1365900	*	0,000328682469176473	27,2727272727273	CpG	Homografted vs Ungrafted	Hypermethylated
Pp02	1374101	1374200	*	7,02058494501464e-05	-35,4579207920792	CpG	Homografted vs Ungrafted	Hypomethylated
Pp02	1493801	1493900	*	4,19840343765684e-05	-27,9001666891922	CpG	Homografted vs Ungrafted	Hypomethylated
Pp02	1522501	1522600	*	0,0310348136924283	30,1435406698565	CpG	Homografted vs Ungrafted	Hypermethylated
Pp02	1552801	1552900	*	0,00643245206357134	23,2142857142857	CpG	Homografted vs Ungrafted	Hypermethylated
Pp02	1706501	1706600	*	0,000330223652237216	44,4313725490196	CpG	Homografted vs Ungrafted	Hypermethylated
Pp02	1837601	1837700	*	0,00567580560260217	15,8882092176626	CpG	Homografted vs Ungrafted	Hypermethylated
Pp02	1837701	1837800	*	0,00455721734203367	-24,8397664150406	CpG	Homografted vs Ungrafted	Hypomethylated
Pp02	1872601	1872700	*	0,00991922880937465	-15,0936650936651	CpG	Homografted vs Ungrafted	Hypomethylated
Pp02	2057101	2057200	*	0,00355421040309822	20,8234688625836	CpG	Homografted vs Ungrafted	Hypermethylated
Pp02	2084201	2084300	*	5,38998835758642e-05	-21,4281388165465	CpG	Homografted vs Ungrafted	Hypomethylated
Pp02	2117301	2117400	*	0,00551215510817316	-23,8389243328531	CpG	Homografted vs Ungrafted	Hypomethylated
Pp02	2160401	2160500	*	4,01890094271752e-05	-25,348868716976	CpG	Homografted vs Ungrafted	Hypomethylated
Pp02	2195301	2195400	*	0,00143245447467214	-34,3243243243243	CpG	Homografted vs Ungrafted	Hypomethylated
Pp02	2241701	2241800	*	0,00425599808780833	19,3001060445387	CpG	Homografted vs Ungrafted	Hypermethylated
Pp02	2275801	2275900	*	0,0014070047282276	18,591030789826	CpG	Homografted vs Ungrafted	Hypermethylated
Pp02	2327601	2327700	*	9,29993622313886e-06	37,0112113754444	CpG	Homografted vs Ungrafted	Hypermethylated
Pp02	2418301	2418400	*	0,00188016032241482	15,2880086946021	CpG	Homografted vs Ungrafted	Hypermethylated
Pp02	2444301	2444400	*	0,0250177047076822	21,1555901023449	CpG	Homografted vs Ungrafted	Hypermethylated
Pp02	2493801	2493900	*	0,00325869200675355	24,9457229700391	CpG	Homografted vs Ungrafted	Hypermethylated
Pp02	2526401	2526500	*	0,0192126403799855	-17,1084847914116	CpG	Homografted vs Ungrafted	Hypomethylated
Pp02	2582101	2582200	*	0,0260888776399791	-29,7055057618438	CpG	Homografted vs Ungrafted	Hypomethylated
Pp02	2676201	2676300	*	0,000701049969369158	-20,4545454545455	CpG	Homografted vs Ungrafted	Hypomethylated
Pp02	2761301	2761400	*	0,00240436541253939	-18,9005439005439	CpG	Homografted vs Ungrafted	Hypomethylated
Pp02	2768001	2768100	*	0,00117975959278607	-24,7727272727273	CpG	Homografted vs Ungrafted	Hypomethylated
Pp02	2796001	2796100	*	0,00542324590673175	-37,2222222222222	CpG	Homografted vs Ungrafted	Hypomethylated
Pp02	2864001	2864100	*	0,0458032938966307	17,1415116552861	CpG	Homografted vs Ungrafted	Hypermethylated
Pp02	2968201	2968300	*	0,0402008916694042	32,0349761526232	CpG	Homografted vs Ungrafted	Hypermethylated
Pp02	3093401	3093500	*	0,0126001316779377	-33,6274509803922	CpG	Homografted vs Ungrafted	Hypomethylated
Pp02	3216201	3216300	*	1,26895778191641e-06	-30,78165374677	CpG	Homografted vs Ungrafted	Hypomethylated
Pp02	3305301	3305400	*	0,00200169914048039	-24,0272556390977	CpG	Homografted vs Ungrafted	Hypomethylated
Pp02	3315901	3316000	*	8,53129689675675e-05	-35,0724637681159	CpG	Homografted vs Ungrafted	Hypomethylated
Pp02	3430801	3430900	*	8,49644899368101e-05	50,1063829787234	CpG	Homografted vs Ungrafted	Hypermethylated
Pp02	3436201	3436300	*	0,00867224057257058	16,7375980848517	CpG	Homografted vs Ungrafted	Hypermethylated
Pp02	3465001	3465100	*	7,94155588550207e-05	-38,1443298969072	CpG	Homografted vs Ungrafted	Hypomethylated
Pp02	3655001	3655100	*	0,0237750772274791	21,397756686799	CpG	Homografted vs Ungrafted	Hypermethylated
Pp02	3694901	3695000	*	0,044358775053463	-31,0215946843854	CpG	Homografted vs Ungrafted	Hypomethylated
Pp02	3781001	3781100	*	0,00938762440741143	23,4347442680776	CpG	Homografted vs Ungrafted	Hypermethylated
Pp02	3893501	3893600	*	0,000251945066398823	-16,0205391527599	CpG	Homografted vs Ungrafted	Hypomethylated
Pp02	4088001	4088100	*	0,000534488691857132	27,2727272727273	CpG	Homografted vs Ungrafted	Hypermethylated
Pp02	4148101	4148200	*	0,0466452728391614	-17,0212765957447	CpG	Homografted vs Ungrafted	Hypomethylated
Pp02	4208601	4208700	*	0,0213124117983392	21,0081096196868	CpG	Homografted vs Ungrafted	Hypermethylated
Pp02	4360001	4360100	*	2,40251937091163e-05	18,0722891566265	CpG	Homografted vs Ungrafted	Hypermethylated
Pp02	4509201	4509300	*	9,39977215209795e-09	58,0645161290323	CpG	Homografted vs Ungrafted	Hypermethylated
Pp02	4648801	4648900	*	0,00692873258274717	-18,4210526315789	CpG	Homografted vs Ungrafted	Hypomethylated
Pp02	4753501	4753600	*	0,000125011551278669	-37,679012345679	CpG	Homografted vs Ungrafted	Hypomethylated
Pp02	4772601	4772700	*	0,0160600996995727	-25,5111225408255	CpG	Homografted vs Ungrafted	Hypomethylated
Pp02	4905701	4905800	*	0,0312588361922337	-23,1168831168831	CpG	Homografted vs Ungrafted	Hypomethylated
Pp02	5025101	5025200	*	0,0168904481152927	24,4117647058823	CpG	Homografted vs Ungrafted	Hypermethylated
Pp02	5182101	5182200	*	0,0182796647017603	16,0399656209712	CpG	Homografted vs Ungrafted	Hypermethylated
Pp02	5255101	5255200	*	0,0395856319453115	-21,9542362399505	CpG	Homografted vs Ungrafted	Hypomethylated
Pp02	5601801	5601900	*	1,15574527311854e-07	-34,2583732057416	CpG	Homografted vs Ungrafted	Hypomethylated
Pp02	5814401	5814500	*	0,00444023828297753	30,125786163522	CpG	Homografted vs Ungrafted	Hypermethylated
Pp02	5867401	5867500	*	3,22401874309593e-05	31,7124735729387	CpG	Homografted vs Ungrafted	Hypermethylated
Pp02	5909901	5910000	*	0,00666235017947121	23,8095238095238	CpG	Homografted vs Ungrafted	Hypermethylated
Pp02	6100901	6101000	*	0,0263810726371047	17,6	CpG	Homografted vs Ungrafted	Hypermethylated
Pp02	6371201	6371300	*	1,38852714947739e-05	29,5906432748538	CpG	Homografted vs Ungrafted	Hypermethylated
Pp02	6422701	6422800	*	0,0141724718718879	-15,0247881017112	CpG	Homografted vs Ungrafted	Hypomethylated
Pp02	6645201	6645300	*	0,0380646446156556	31,3626834381551	CpG	Homografted vs Ungrafted	Hypermethylated
Pp02	6661501	6661600	*	2,91504009240525e-05	36,371237458194	CpG	Homografted vs Ungrafted	Hypermethylated
Pp02	6682001	6682100	*	0,000230012253326209	-37,7034358047016	CpG	Homografted vs Ungrafted	Hypomethylated
Pp02	6683401	6683500	*	0,025668891384553	16,2147614882594	CpG	Homografted vs Ungrafted	Hypermethylated
Pp02	6766901	6767000	*	6,58408289557261e-10	-51,6483516483517	CpG	Homografted vs Ungrafted	Hypomethylated
Pp02	7072201	7072300	*	0,00257715527716551	29,7077922077922	CpG	Homografted vs Ungrafted	Hypermethylated
Pp02	7077101	7077200	*	2,54093648193816e-08	-24,4897959183673	CpG	Homografted vs Ungrafted	Hypomethylated
Pp02	7080901	7081000	*	0,0204684605980566	28,7421383647799	CpG	Homografted vs Ungrafted	Hypermethylated
Pp02	7203801	7203900	*	0,0164830232182538	21,2121212121212	CpG	Homografted vs Ungrafted	Hypermethylated
Pp02	7210901	7211000	*	6,48336285588642e-06	-48,1481481481481	CpG	Homografted vs Ungrafted	Hypomethylated
Pp02	7217401	7217500	*	8,35334421232039e-05	-35	CpG	Homografted vs Ungrafted	Hypomethylated
Pp02	7380601	7380700	*	0,0398496444903354	27,9905437352246	CpG	Homografted vs Ungrafted	Hypermethylated
Pp02	7466101	7466200	*	0,000185988016158797	40,3174603174603	CpG	Homografted vs Ungrafted	Hypermethylated
Pp02	7663201	7663300	*	2,71191910792119e-07	59,6638655462185	CpG	Homografted vs Ungrafted	Hypermethylated
Pp02	7769301	7769400	*	0,000775646674551754	-24,7567729381829	CpG	Homografted vs Ungrafted	Hypomethylated
Pp02	7913701	7913800	*	1,09619741266249e-06	-32,967032967033	CpG	Homografted vs Ungrafted	Hypomethylated
Pp02	7999901	8000000	*	0,00414887319985066	-17,6470588235294	CpG	Homografted vs Ungrafted	Hypomethylated
Pp02	8401901	8402000	*	0,0151039765366746	-18,2674882203697	CpG	Homografted vs Ungrafted	Hypomethylated
Pp02	8439201	8439300	*	0,000366463743615988	-29,0853531495243	CpG	Homografted vs Ungrafted	Hypomethylated
Pp02	8439301	8439400	*	0,000173333809508685	28,969839404622	CpG	Homografted vs Ungrafted	Hypermethylated
Pp02	8439401	8439500	*	1,61429201235488e-14	23,0425055928412	CpG	Homografted vs Ungrafted	Hypermethylated
Pp02	8442501	8442600	*	0,00269561894834161	28,4644194756554	CpG	Homografted vs Ungrafted	Hypermethylated
Pp02	8486301	8486400	*	0,0192898577673467	21,8487394957983	CpG	Homografted vs Ungrafted	Hypermethylated
Pp02	8627801	8627900	*	0,000596149559974917	-41,213258286429	CpG	Homografted vs Ungrafted	Hypomethylated
Pp02	8753501	8753600	*	8,5607467412929e-05	22,6099886294061	CpG	Homografted vs Ungrafted	Hypermethylated
Pp02	8799201	8799300	*	1,13116077980707e-06	42,1399594320487	CpG	Homografted vs Ungrafted	Hypermethylated
Pp02	9082701	9082800	*	0,000831617504979659	32,9304029304029	CpG	Homografted vs Ungrafted	Hypermethylated
Pp02	9083201	9083300	*	0,00527652402033603	-20,8008658008658	CpG	Homografted vs Ungrafted	Hypomethylated
Pp02	9276701	9276800	*	4,15278620847054e-05	16,2476850264078	CpG	Homografted vs Ungrafted	Hypermethylated
Pp02	9378501	9378600	*	0,0357060733266913	-16,7547918043622	CpG	Homografted vs Ungrafted	Hypomethylated
Pp02	9403801	9403900	*	3,48835257299638e-05	35,5802861685215	CpG	Homografted vs Ungrafted	Hypermethylated
Pp02	9525901	9526000	*	0,000406811556085875	-15,7000285143998	CpG	Homografted vs Ungrafted	Hypomethylated
Pp02	9527701	9527800	*	0,00325462548237582	-22,7272727272727	CpG	Homografted vs Ungrafted	Hypomethylated
Pp02	9528501	9528600	*	0,000298223446329431	-21,7930125247198	CpG	Homografted vs Ungrafted	Hypomethylated
Pp02	11298401	11298500	*	4,27595335740241e-05	-26,4529914529914	CpG	Homografted vs Ungrafted	Hypomethylated
Pp02	11545101	11545200	*	0,000398462709958139	34,7826086956522	CpG	Homografted vs Ungrafted	Hypermethylated
Pp02	11629201	11629300	*	0,00176655136850092	-27,3074961754207	CpG	Homografted vs Ungrafted	Hypomethylated
Pp02	11773301	11773400	*	8,38132231716734e-05	-42,4242424242424	CpG	Homografted vs Ungrafted	Hypomethylated
Pp02	12079501	12079600	*	0,00142131699912746	21,2121212121212	CpG	Homografted vs Ungrafted	Hypermethylated
Pp02	12090601	12090700	*	0,0266602852915995	-15,1515151515152	CpG	Homografted vs Ungrafted	Hypomethylated
Pp02	12168301	12168400	*	7,53344277324278e-05	-25,531914893617	CpG	Homografted vs Ungrafted	Hypomethylated
Pp02	12274701	12274800	*	0,0112331031784849	-18,0952380952381	CpG	Homografted vs Ungrafted	Hypomethylated
Pp02	12398101	12398200	*	5,88315896265557e-05	-26,7532467532468	CpG	Homografted vs Ungrafted	Hypomethylated
Pp02	12443601	12443700	*	0,00704307357873177	18,6012472954054	CpG	Homografted vs Ungrafted	Hypermethylated
Pp02	12469201	12469300	*	0,00391557738300503	-27,2727272727273	CpG	Homografted vs Ungrafted	Hypomethylated
Pp02	12509601	12509700	*	0,00347672862295793	-35,7627118644068	CpG	Homografted vs Ungrafted	Hypomethylated
Pp02	12908201	12908300	*	2,97832179919164e-06	19,0082644628099	CpG	Homografted vs Ungrafted	Hypermethylated
Pp02	12929801	12929900	*	0,0205478658654011	-21,0758377425044	CpG	Homografted vs Ungrafted	Hypomethylated
Pp02	13740201	13740300	*	0,000102344163918724	25,9259259259259	CpG	Homografted vs Ungrafted	Hypermethylated
Pp02	13955201	13955300	*	0,0159464661046991	-31,3513513513514	CpG	Homografted vs Ungrafted	Hypomethylated
Pp02	14205301	14205400	*	4,05627380541705e-05	-27,0723743878106	CpG	Homografted vs Ungrafted	Hypomethylated
Pp02	14219701	14219800	*	0,033813808678016	25,2392344497608	CpG	Homografted vs Ungrafted	Hypermethylated
Pp02	14257201	14257300	*	0,0431969712717627	-31,6666666666667	CpG	Homografted vs Ungrafted	Hypomethylated
Pp02	14677101	14677200	*	0,0468521536027067	15,8465097119681	CpG	Homografted vs Ungrafted	Hypermethylated
Pp02	14707401	14707500	*	0,0109028992176656	17,1428571428571	CpG	Homografted vs Ungrafted	Hypermethylated
Pp02	14756901	14757000	*	0,0175819947796354	38,9473684210526	CpG	Homografted vs Ungrafted	Hypermethylated
Pp02	14840701	14840800	*	0,033639304839614	29,3798449612403	CpG	Homografted vs Ungrafted	Hypermethylated
Pp02	15032901	15033000	*	0,044580222892911	28,3636363636364	CpG	Homografted vs Ungrafted	Hypermethylated
Pp02	15084601	15084700	*	1,36865607737219e-06	-20	CpG	Homografted vs Ungrafted	Hypomethylated
Pp02	15122601	15122700	*	8,38132231716734e-05	-37	CpG	Homografted vs Ungrafted	Hypomethylated
Pp02	15215901	15216000	*	0,038088984644407	16,6518964906062	CpG	Homografted vs Ungrafted	Hypermethylated
Pp02	15217801	15217900	*	0,000488097836436043	29,073199527745	CpG	Homografted vs Ungrafted	Hypermethylated
Pp02	15246501	15246600	*	1,6681844173156e-07	-30,7944928634584	CpG	Homografted vs Ungrafted	Hypomethylated
Pp02	15302301	15302400	*	0,00058294063621683	-26,4741641337386	CpG	Homografted vs Ungrafted	Hypomethylated
Pp02	15422801	15422900	*	1,65621909840874e-05	-25,0487329434698	CpG	Homografted vs Ungrafted	Hypomethylated
Pp02	15427701	15427800	*	0,00647809026658195	-22,7737226277372	CpG	Homografted vs Ungrafted	Hypomethylated
Pp02	15437701	15437800	*	0,00020411416157746	-15,3153153153153	CpG	Homografted vs Ungrafted	Hypomethylated
Pp02	15467501	15467600	*	0,0192557145571299	-38,8888888888889	CpG	Homografted vs Ungrafted	Hypomethylated
Pp02	15601201	15601300	*	0,00032083958059014	-17,6470588235294	CpG	Homografted vs Ungrafted	Hypomethylated
Pp02	15617701	15617800	*	0,021667575278982	30,0817160367722	CpG	Homografted vs Ungrafted	Hypermethylated
Pp02	15726501	15726600	*	0,0171287165746292	23,8823529411765	CpG	Homografted vs Ungrafted	Hypermethylated
Pp02	15726801	15726900	*	0,000674085700316113	-26,4615384615385	CpG	Homografted vs Ungrafted	Hypomethylated
Pp02	15819201	15819300	*	0,00830037665136675	23,0557677616501	CpG	Homografted vs Ungrafted	Hypermethylated
Pp02	15836001	15836100	*	0,00486220401555876	18,7830687830688	CpG	Homografted vs Ungrafted	Hypermethylated
Pp02	15907501	15907600	*	0,0474503752040264	18,75	CpG	Homografted vs Ungrafted	Hypermethylated
Pp02	16176701	16176800	*	0,0479013337799941	17,9425393883225	CpG	Homografted vs Ungrafted	Hypermethylated
Pp02	16176801	16176900	*	0,000471799602923129	38,7306346826587	CpG	Homografted vs Ungrafted	Hypermethylated
Pp02	16215001	16215100	*	5,33349249002831e-06	17,2043010752688	CpG	Homografted vs Ungrafted	Hypermethylated
Pp02	16255201	16255300	*	4,10258237706653e-11	-22,6553564620663	CpG	Homografted vs Ungrafted	Hypomethylated
Pp02	16277401	16277500	*	0,0245364251805979	-17,1307671307671	CpG	Homografted vs Ungrafted	Hypomethylated
Pp02	16279601	16279700	*	0,00760738998753013	24,5181532944868	CpG	Homografted vs Ungrafted	Hypermethylated
Pp02	16283101	16283200	*	0,0155268264644257	19,7607655502392	CpG	Homografted vs Ungrafted	Hypermethylated
Pp02	16313701	16313800	*	0,0290340803424579	19,6428571428571	CpG	Homografted vs Ungrafted	Hypermethylated
Pp02	16314401	16314500	*	5,51518694147816e-10	-15,9802194824549	CpG	Homografted vs Ungrafted	Hypomethylated
Pp02	16350801	16350900	*	0,0117694547344547	-18,5265700483092	CpG	Homografted vs Ungrafted	Hypomethylated
Pp02	16701901	16702000	*	0,0451128994891107	-15,8357013691553	CpG	Homografted vs Ungrafted	Hypomethylated
Pp02	16744301	16744400	*	8,77443057996525e-06	-20,3946519133241	CpG	Homografted vs Ungrafted	Hypomethylated
Pp02	16795601	16795700	*	0,000149344773747321	-33,7650602409639	CpG	Homografted vs Ungrafted	Hypomethylated
Pp02	16882101	16882200	*	0,000200579006367392	20	CpG	Homografted vs Ungrafted	Hypermethylated
Pp02	16988801	16988900	*	0,000312050616112397	-32,9519450800915	CpG	Homografted vs Ungrafted	Hypomethylated
Pp02	17019001	17019100	*	3,74171005099774e-10	-66,0377358490566	CpG	Homografted vs Ungrafted	Hypomethylated
Pp02	17263501	17263600	*	0,00499185191224292	-23,0769230769231	CpG	Homografted vs Ungrafted	Hypomethylated
Pp02	17276201	17276300	*	0,00106850008679535	-23,3333333333333	CpG	Homografted vs Ungrafted	Hypomethylated
Pp02	17278201	17278300	*	6,39872917031005e-05	-25,5172413793103	CpG	Homografted vs Ungrafted	Hypomethylated
Pp02	17408801	17408900	*	0,00511063937784651	-20,4081632653061	CpG	Homografted vs Ungrafted	Hypomethylated
Pp02	17441801	17441900	*	0,000809578006978872	-29,3295148247978	CpG	Homografted vs Ungrafted	Hypomethylated
Pp02	17456601	17456700	*	0,000254335668332818	-38,7007077856421	CpG	Homografted vs Ungrafted	Hypomethylated
Pp02	17465801	17465900	*	0,026258315655426	-16,6666666666667	CpG	Homografted vs Ungrafted	Hypomethylated
Pp02	17542301	17542400	*	1,05401677765227e-06	27,1066832710668	CpG	Homografted vs Ungrafted	Hypermethylated
Pp02	17546901	17547000	*	0,0362840448967207	-22,1021021021021	CpG	Homografted vs Ungrafted	Hypomethylated
Pp02	17563201	17563300	*	2,40386149158412e-06	-35,5932203389831	CpG	Homografted vs Ungrafted	Hypomethylated
Pp02	17563601	17563700	*	0,00823317783041712	-21,1455748552523	CpG	Homografted vs Ungrafted	Hypomethylated
Pp02	17654601	17654700	*	0,0128846617663603	22,2222222222222	CpG	Homografted vs Ungrafted	Hypermethylated
Pp02	17669601	17669700	*	0,00714586145426522	17,9487179487179	CpG	Homografted vs Ungrafted	Hypermethylated
Pp02	17893201	17893300	*	3,54095621283369e-05	39,6551724137931	CpG	Homografted vs Ungrafted	Hypermethylated
Pp02	17912701	17912800	*	0,018331337205275	-29,9915516755844	CpG	Homografted vs Ungrafted	Hypomethylated
Pp02	17986101	17986200	*	0,000255391893180039	23,2142857142857	CpG	Homografted vs Ungrafted	Hypermethylated
Pp02	18025601	18025700	*	0,00767022645698467	-21,5701515740381	CpG	Homografted vs Ungrafted	Hypomethylated
Pp02	18083101	18083200	*	0,00143060782524182	-16,795407837857	CpG	Homografted vs Ungrafted	Hypomethylated
Pp02	18195101	18195200	*	0,00605461517587239	-16,7315806556313	CpG	Homografted vs Ungrafted	Hypomethylated
Pp02	18215301	18215400	*	0,00897894420656967	-28,5849952516619	CpG	Homografted vs Ungrafted	Hypomethylated
Pp02	18257101	18257200	*	1,52395637742106e-05	-30,188679245283	CpG	Homografted vs Ungrafted	Hypomethylated
Pp02	18363801	18363900	*	0,0203833166647833	19,2794547224927	CpG	Homografted vs Ungrafted	Hypermethylated
Pp02	18374401	18374500	*	0,0160177153838107	-17,5	CpG	Homografted vs Ungrafted	Hypomethylated
Pp02	18448601	18448700	*	0,00320116607649491	23,6500969684597	CpG	Homografted vs Ungrafted	Hypermethylated
Pp02	18466501	18466600	*	0,000924771210626854	33,1732693077231	CpG	Homografted vs Ungrafted	Hypermethylated
Pp02	18502001	18502100	*	0,00330863059488502	-17,4121964004893	CpG	Homografted vs Ungrafted	Hypomethylated
Pp02	18510501	18510600	*	0,000456264050979736	24,8241590214067	CpG	Homografted vs Ungrafted	Hypermethylated
Pp02	18510701	18510800	*	0,00304134576811607	-30,3571428571429	CpG	Homografted vs Ungrafted	Hypomethylated
Pp02	18535001	18535100	*	0,00032624851318384	26,8682588597843	CpG	Homografted vs Ungrafted	Hypermethylated
Pp02	18535401	18535500	*	0,00790298451359138	-31,7858954845256	CpG	Homografted vs Ungrafted	Hypomethylated
Pp02	18549501	18549600	*	0,000855184794328481	-27,9638554216867	CpG	Homografted vs Ungrafted	Hypomethylated
Pp02	18591801	18591900	*	0,000383032840665041	17,2161172161172	CpG	Homografted vs Ungrafted	Hypermethylated
Pp02	18619601	18619700	*	0,00184807729620852	38,2471187349236	CpG	Homografted vs Ungrafted	Hypermethylated
Pp02	18664201	18664300	*	0,0165848551719692	-35,9756097560976	CpG	Homografted vs Ungrafted	Hypomethylated
Pp02	18707401	18707500	*	0,000147507942583765	-26,984126984127	CpG	Homografted vs Ungrafted	Hypomethylated
Pp02	18740201	18740300	*	2,03278424002083e-05	-45	CpG	Homografted vs Ungrafted	Hypomethylated
Pp02	18754501	18754600	*	0,0286763589221581	17,0879676440849	CpG	Homografted vs Ungrafted	Hypermethylated
Pp02	18845501	18845600	*	0,000219821307048542	-23,0976926853216	CpG	Homografted vs Ungrafted	Hypomethylated
Pp02	18845601	18845700	*	7,07837346939073e-05	-25,5986787778695	CpG	Homografted vs Ungrafted	Hypomethylated
Pp02	19028901	19029000	*	0,000315220428781931	-16,3919463087248	CpG	Homografted vs Ungrafted	Hypomethylated
Pp02	19051501	19051600	*	1,45906150051834e-07	-38,7646961417453	CpG	Homografted vs Ungrafted	Hypomethylated
Pp02	19084701	19084800	*	8,29529546799646e-06	-34,8479014247208	CpG	Homografted vs Ungrafted	Hypomethylated
Pp02	19093301	19093400	*	0,00508974703518262	27,5280898876405	CpG	Homografted vs Ungrafted	Hypermethylated
Pp02	19121001	19121100	*	4,69208194421577e-05	-34,7547380156076	CpG	Homografted vs Ungrafted	Hypomethylated
Pp02	19126101	19126200	*	0,0193943041559888	24,7385503065272	CpG	Homografted vs Ungrafted	Hypermethylated
Pp02	19126201	19126300	*	1,07226196283955e-05	34,6127794084443	CpG	Homografted vs Ungrafted	Hypermethylated
Pp02	19221401	19221500	*	0,0207643663650712	-16,8666140489345	CpG	Homografted vs Ungrafted	Hypomethylated
Pp02	19240101	19240200	*	0,0257507849817824	-15,9420289855072	CpG	Homografted vs Ungrafted	Hypomethylated
Pp02	19334201	19334300	*	0,038181861961802	-31,5033783783784	CpG	Homografted vs Ungrafted	Hypomethylated
Pp02	19524601	19524700	*	1,68410040392858e-05	25,1508295625943	CpG	Homografted vs Ungrafted	Hypermethylated
Pp02	19561301	19561400	*	0,000847935804898125	27,2820372772581	CpG	Homografted vs Ungrafted	Hypermethylated
Pp02	19978901	19979000	*	0,000594282830409701	-18,978102189781	CpG	Homografted vs Ungrafted	Hypomethylated
Pp02	20057101	20057200	*	0,00688742280581538	-22,1199570486271	CpG	Homografted vs Ungrafted	Hypomethylated
Pp02	20138101	20138200	*	0,001116265526732	-25,0980392156863	CpG	Homografted vs Ungrafted	Hypomethylated
Pp02	20279801	20279900	*	1,26194731349207e-05	-28,0024617548795	CpG	Homografted vs Ungrafted	Hypomethylated
Pp02	20321601	20321700	*	0,000390154079118322	44,0522243713733	CpG	Homografted vs Ungrafted	Hypermethylated
Pp02	20334501	20334600	*	0,0426424484250515	-18,5298935298935	CpG	Homografted vs Ungrafted	Hypomethylated
Pp02	20409401	20409500	*	1,09662360763174e-05	46,6984592809978	CpG	Homografted vs Ungrafted	Hypermethylated
Pp02	20429801	20429900	*	0,021303638832885	-21,9047619047619	CpG	Homografted vs Ungrafted	Hypomethylated
Pp02	20493101	20493200	*	0,00512838605972222	21,2486308871851	CpG	Homografted vs Ungrafted	Hypermethylated
Pp02	20525901	20526000	*	0,00020474921565861	-19,5876288659794	CpG	Homografted vs Ungrafted	Hypomethylated
Pp02	20529701	20529800	*	4,51568848132595e-06	-33,1190465018066	CpG	Homografted vs Ungrafted	Hypomethylated
Pp02	20545701	20545800	*	0,00728888825369859	-18,5333868593604	CpG	Homografted vs Ungrafted	Hypomethylated
Pp02	20565001	20565100	*	1,77934625012243e-06	-42,1138211382114	CpG	Homografted vs Ungrafted	Hypomethylated
Pp02	20767601	20767700	*	0,000862817182806533	24,2527818920664	CpG	Homografted vs Ungrafted	Hypermethylated
Pp02	20783501	20783600	*	0,0105493143175291	-20,3333333333333	CpG	Homografted vs Ungrafted	Hypomethylated
Pp02	20884301	20884400	*	0,00372034022303923	40,4651162790698	CpG	Homografted vs Ungrafted	Hypermethylated
Pp02	20988101	20988200	*	0,000160296243487905	17,5	CpG	Homografted vs Ungrafted	Hypermethylated
Pp02	21013701	21013800	*	0,00220935615333159	18,1238615664845	CpG	Homografted vs Ungrafted	Hypermethylated
Pp02	21023501	21023600	*	0,0265239968217036	15,2173913043478	CpG	Homografted vs Ungrafted	Hypermethylated
Pp02	21033801	21033900	*	0,0205940003357275	21,7084639498433	CpG	Homografted vs Ungrafted	Hypermethylated
Pp02	21277801	21277900	*	0,00850088878612165	-20,3949307397583	CpG	Homografted vs Ungrafted	Hypomethylated
Pp02	21351801	21351900	*	9,62533605811745e-06	-19,4307577454274	CpG	Homografted vs Ungrafted	Hypomethylated
Pp02	21419001	21419100	*	0,00769705514684954	-36,6847826086957	CpG	Homografted vs Ungrafted	Hypomethylated
Pp02	21461301	21461400	*	0,000122650459313535	33,1168831168831	CpG	Homografted vs Ungrafted	Hypermethylated
Pp02	21467201	21467300	*	5,1621973820348e-05	-18,5102040816327	CpG	Homografted vs Ungrafted	Hypomethylated
Pp02	21470901	21471000	*	7,00383740201123e-07	-17,3638919655789	CpG	Homografted vs Ungrafted	Hypomethylated
Pp02	21511001	21511100	*	0,000723419748027641	41,3191489361702	CpG	Homografted vs Ungrafted	Hypermethylated
Pp02	21518201	21518300	*	0,00638814523530743	17,8571428571429	CpG	Homografted vs Ungrafted	Hypermethylated
Pp02	21560501	21560600	*	2,21723857134481e-07	-23,2308985868887	CpG	Homografted vs Ungrafted	Hypomethylated
Pp02	21593801	21593900	*	0,000155913929393395	-17	CpG	Homografted vs Ungrafted	Hypomethylated
Pp02	21696901	21697000	*	0,00580800806299294	15,3907496012759	CpG	Homografted vs Ungrafted	Hypermethylated
Pp02	21707801	21707900	*	0,0441131556265244	36,4705882352941	CpG	Homografted vs Ungrafted	Hypermethylated
Pp02	21708001	21708100	*	0,00345853505680494	-26,2745098039216	CpG	Homografted vs Ungrafted	Hypomethylated
Pp02	21755901	21756000	*	0,0122926189746755	-21,8017057569296	CpG	Homografted vs Ungrafted	Hypomethylated
Pp02	21839501	21839600	*	1,02671125765411e-06	-48,2758620689655	CpG	Homografted vs Ungrafted	Hypomethylated
Pp02	21845501	21845600	*	0,00388894957294746	-16,6666666666667	CpG	Homografted vs Ungrafted	Hypomethylated
Pp02	21930701	21930800	*	0,000375697178386158	15,1162790697674	CpG	Homografted vs Ungrafted	Hypermethylated
Pp02	21954101	21954200	*	0,00321229423542613	-30,03746320578	CpG	Homografted vs Ungrafted	Hypomethylated
Pp02	21979201	21979300	*	0,0440232398676012	29,9541809851088	CpG	Homografted vs Ungrafted	Hypermethylated
Pp02	21994701	21994800	*	0,0277119063996546	-18,5185185185185	CpG	Homografted vs Ungrafted	Hypomethylated
Pp02	22030801	22030900	*	0,0128543057668569	-21,2479384277075	CpG	Homografted vs Ungrafted	Hypomethylated
Pp02	22056401	22056500	*	3,9665433129174e-10	29,5454545454545	CpG	Homografted vs Ungrafted	Hypermethylated
Pp02	22228401	22228500	*	0,0110145486241077	18,1818181818182	CpG	Homografted vs Ungrafted	Hypermethylated
Pp02	22230201	22230300	*	0,000335778033343819	24,5901639344262	CpG	Homografted vs Ungrafted	Hypermethylated
Pp02	22233501	22233600	*	0,000203865236499029	-30	CpG	Homografted vs Ungrafted	Hypomethylated
Pp02	22289001	22289100	*	0,000118239885627738	-26,9710242587601	CpG	Homografted vs Ungrafted	Hypomethylated
Pp02	22364901	22365000	*	0,003849527656746	-18,75	CpG	Homografted vs Ungrafted	Hypomethylated
Pp02	22406401	22406500	*	0,00531811702490436	-18,4070286619617	CpG	Homografted vs Ungrafted	Hypomethylated
Pp02	22431601	22431700	*	0,0367842105082872	-26,4393768344999	CpG	Homografted vs Ungrafted	Hypomethylated
Pp02	22432001	22432100	*	0,000415303900550149	-20,5856643356643	CpG	Homografted vs Ungrafted	Hypomethylated
Pp02	22472601	22472700	*	2,83112670810146e-08	66,6666666666667	CpG	Homografted vs Ungrafted	Hypermethylated
Pp02	22480201	22480300	*	0,000609733204787473	21,0945994925698	CpG	Homografted vs Ungrafted	Hypermethylated
Pp02	22522001	22522100	*	0,000406452456842836	40,080971659919	CpG	Homografted vs Ungrafted	Hypermethylated
Pp02	22532801	22532900	*	0,0486137450586097	16,2790697674419	CpG	Homografted vs Ungrafted	Hypermethylated
Pp02	22566401	22566500	*	0,0106155984157768	25,2808988764045	CpG	Homografted vs Ungrafted	Hypermethylated
Pp02	22574001	22574100	*	0,000136453003983063	-27,6644863409003	CpG	Homografted vs Ungrafted	Hypomethylated
Pp02	22621501	22621600	*	0,0217606699251659	-16,1234991423671	CpG	Homografted vs Ungrafted	Hypomethylated
Pp02	22690201	22690300	*	4,77433883010669e-07	-46,3827838827839	CpG	Homografted vs Ungrafted	Hypomethylated
Pp02	22693101	22693200	*	0,000636926488718983	-40,3301886792453	CpG	Homografted vs Ungrafted	Hypomethylated
Pp02	22836601	22836700	*	1,93107663020179e-09	-51,0822510822511	CpG	Homografted vs Ungrafted	Hypomethylated
Pp02	22865101	22865200	*	0,0138384003525695	-37,413884472708	CpG	Homografted vs Ungrafted	Hypomethylated
Pp02	22866401	22866500	*	0,000271710689990403	27,2840531561462	CpG	Homografted vs Ungrafted	Hypermethylated
Pp02	22876001	22876100	*	0,00452579001893838	-44,0340909090909	CpG	Homografted vs Ungrafted	Hypomethylated
Pp02	22879201	22879300	*	0,00548487333126471	40,9698996655518	CpG	Homografted vs Ungrafted	Hypermethylated
Pp02	22897101	22897200	*	0,0345323716529382	-21,5596330275229	CpG	Homografted vs Ungrafted	Hypomethylated
Pp02	22904601	22904700	*	0,00272184904568351	-18,9585921325052	CpG	Homografted vs Ungrafted	Hypomethylated
Pp02	22912201	22912300	*	8,73288546533078e-05	-25,8646616541353	CpG	Homografted vs Ungrafted	Hypomethylated
Pp02	22915801	22915900	*	0,00022048210366908	-35,0088704908338	CpG	Homografted vs Ungrafted	Hypomethylated
Pp02	22941901	22942000	*	0,00019208004127855	-32,7285921625544	CpG	Homografted vs Ungrafted	Hypomethylated
Pp02	22960101	22960200	*	0,00013047576711892	33,1908831908832	CpG	Homografted vs Ungrafted	Hypermethylated
Pp02	22969301	22969400	*	2,26998373440801e-12	-53,9024390243902	CpG	Homografted vs Ungrafted	Hypomethylated
Pp02	22970401	22970500	*	0,000154006954256782	28,860445912469	CpG	Homografted vs Ungrafted	Hypermethylated
Pp02	23004401	23004500	*	1,12000556734273e-14	58,1775700934579	CpG	Homografted vs Ungrafted	Hypermethylated
Pp02	23075701	23075800	*	0,00901267931051051	-31,7766246602422	CpG	Homografted vs Ungrafted	Hypomethylated
Pp02	23076101	23076200	*	0,00407294365289591	22,9300729300729	CpG	Homografted vs Ungrafted	Hypermethylated
Pp02	23079401	23079500	*	2,304484181691e-07	-52,1645021645022	CpG	Homografted vs Ungrafted	Hypomethylated
Pp02	23088501	23088600	*	0,00124737199382638	-31,8521594684385	CpG	Homografted vs Ungrafted	Hypomethylated
Pp02	23121201	23121300	*	5,91628678993729e-05	-37,6811594202899	CpG	Homografted vs Ungrafted	Hypomethylated
Pp02	23123801	23123900	*	0,0412823230754215	30,4121648659464	CpG	Homografted vs Ungrafted	Hypermethylated
Pp02	23133501	23133600	*	0,0484891333759505	-17,3060156931125	CpG	Homografted vs Ungrafted	Hypomethylated
Pp02	23180001	23180100	*	0,00320116607649491	30,2030037960059	CpG	Homografted vs Ungrafted	Hypermethylated
Pp02	23181401	23181500	*	0,00794592623229304	43,1985294117647	CpG	Homografted vs Ungrafted	Hypermethylated
Pp02	23186301	23186400	*	0,0324999002798166	21,2260807937633	CpG	Homografted vs Ungrafted	Hypermethylated
Pp02	23189101	23189200	*	0,000581590843217822	20,4135156468821	CpG	Homografted vs Ungrafted	Hypermethylated
Pp02	23235501	23235600	*	0,000441393659477576	-17,3132454488387	CpG	Homografted vs Ungrafted	Hypomethylated
Pp02	23242101	23242200	*	0,00209496102686497	31,0576923076923	CpG	Homografted vs Ungrafted	Hypermethylated
Pp02	23249901	23250000	*	0,00653991728187841	23,4922971765077	CpG	Homografted vs Ungrafted	Hypermethylated
Pp02	23271801	23271900	*	0,00142936060088762	-36,9871218927823	CpG	Homografted vs Ungrafted	Hypomethylated
Pp02	23342801	23342900	*	6,45812679608126e-06	51,2585034013605	CpG	Homografted vs Ungrafted	Hypermethylated
Pp02	23343101	23343200	*	6,99778181628033e-06	30,0099206349206	CpG	Homografted vs Ungrafted	Hypermethylated
Pp02	23369801	23369900	*	0,000551880843704948	-32,3239436619718	CpG	Homografted vs Ungrafted	Hypomethylated
Pp02	23370001	23370100	*	1,78166648111382e-09	-27,2332573537393	CpG	Homografted vs Ungrafted	Hypomethylated
Pp02	23419101	23419200	*	3,05803414462372e-06	-18,8888888888889	CpG	Homografted vs Ungrafted	Hypomethylated
Pp02	23423101	23423200	*	0,000108369709643518	27,7790006603566	CpG	Homografted vs Ungrafted	Hypermethylated
Pp02	23447101	23447200	*	1,80549180808937e-10	66,2328767123288	CpG	Homografted vs Ungrafted	Hypermethylated
Pp02	23467001	23467100	*	8,68056598957756e-07	27,1414517602417	CpG	Homografted vs Ungrafted	Hypermethylated
Pp02	23481201	23481300	*	0,0212945782819743	-21,6768292682927	CpG	Homografted vs Ungrafted	Hypomethylated
Pp02	23487601	23487700	*	0,00061475528721154	22,0338983050847	CpG	Homografted vs Ungrafted	Hypermethylated
Pp02	23494201	23494300	*	6,86409243160338e-08	-48,4498480243161	CpG	Homografted vs Ungrafted	Hypomethylated
Pp02	23513601	23513700	*	4,03027518922388e-06	44,4144953578916	CpG	Homografted vs Ungrafted	Hypermethylated
Pp02	23562701	23562800	*	2,02280996268947e-06	16,5148514851485	CpG	Homografted vs Ungrafted	Hypermethylated
Pp02	23600101	23600200	*	0,00109997128605401	45,8119658119658	CpG	Homografted vs Ungrafted	Hypermethylated
Pp02	23603801	23603900	*	0,0117654033127501	-19,6480831138426	CpG	Homografted vs Ungrafted	Hypomethylated
Pp02	23634101	23634200	*	0,00363071828900098	-23,8317757009346	CpG	Homografted vs Ungrafted	Hypomethylated
Pp02	23634501	23634600	*	2,48672628847536e-06	-45,3059071729958	CpG	Homografted vs Ungrafted	Hypomethylated
Pp02	23724801	23724900	*	0,0124181263207853	-33,8127090301003	CpG	Homografted vs Ungrafted	Hypomethylated
Pp02	23737501	23737600	*	0,0252364777021548	-27,2411680620788	CpG	Homografted vs Ungrafted	Hypomethylated
Pp02	23769001	23769100	*	0,000740734926264971	-38,8040042149631	CpG	Homografted vs Ungrafted	Hypomethylated
Pp02	23795101	23795200	*	2,04521375390848e-05	-45,7197513151602	CpG	Homografted vs Ungrafted	Hypomethylated
Pp02	23795501	23795600	*	0,00175993087481175	-31,404958677686	CpG	Homografted vs Ungrafted	Hypomethylated
Pp02	23795801	23795900	*	0,0132746940672447	20,5344585091421	CpG	Homografted vs Ungrafted	Hypermethylated
Pp02	23817601	23817700	*	0,00172819327569001	24,9188311688312	CpG	Homografted vs Ungrafted	Hypermethylated
Pp02	23819101	23819200	*	0,0011771890203795	-18,7411809979903	CpG	Homografted vs Ungrafted	Hypomethylated
Pp02	23825501	23825600	*	0,00823317783041712	25,1393242772553	CpG	Homografted vs Ungrafted	Hypermethylated
Pp02	23829201	23829300	*	2,42914568743157e-05	27,285897364462	CpG	Homografted vs Ungrafted	Hypermethylated
Pp02	23859301	23859400	*	0,00051134247584222	32,7800334368283	CpG	Homografted vs Ungrafted	Hypermethylated
Pp02	23892501	23892600	*	0,000127091903623713	32,1321321321321	CpG	Homografted vs Ungrafted	Hypermethylated
Pp02	23918101	23918200	*	0,00583703054578917	-37,5329236172081	CpG	Homografted vs Ungrafted	Hypomethylated
Pp02	23922601	23922700	*	0,000562708026213363	19,7152847152847	CpG	Homografted vs Ungrafted	Hypermethylated
Pp02	23932301	23932400	*	0,00291536774834226	41,4074451810301	CpG	Homografted vs Ungrafted	Hypermethylated
Pp02	23932701	23932800	*	1,02428784482417e-07	48,6875800256082	CpG	Homografted vs Ungrafted	Hypermethylated
Pp02	23932801	23932900	*	3,49780531243382e-05	32,9024390243902	CpG	Homografted vs Ungrafted	Hypermethylated
Pp02	23933901	23934000	*	1,61100641253854e-05	21,9748743718593	CpG	Homografted vs Ungrafted	Hypermethylated
Pp02	23934001	23934100	*	8,29425953866688e-06	-29,8616600790514	CpG	Homografted vs Ungrafted	Hypomethylated
Pp02	23939501	23939600	*	0,00212198970776899	-24,6863145608404	CpG	Homografted vs Ungrafted	Hypomethylated
Pp02	23949201	23949300	*	0,00611695230879048	18,2979559748428	CpG	Homografted vs Ungrafted	Hypermethylated
Pp02	23968401	23968500	*	0,0227822342601363	-15,0943396226415	CpG	Homografted vs Ungrafted	Hypomethylated
Pp02	23969401	23969500	*	0,000668221037310214	41,424887169568	CpG	Homografted vs Ungrafted	Hypermethylated
Pp02	23991301	23991400	*	2,78710146442093e-05	21,5038759689922	CpG	Homografted vs Ungrafted	Hypermethylated
Pp02	23993101	23993200	*	1,10797380330284e-13	-30,6723163841808	CpG	Homografted vs Ungrafted	Hypomethylated
Pp02	24041501	24041600	*	5,11700769514996e-06	-15,5773583400636	CpG	Homografted vs Ungrafted	Hypomethylated
Pp02	24091201	24091300	*	0,000255230580855979	47,1428571428571	CpG	Homografted vs Ungrafted	Hypermethylated
Pp02	24122701	24122800	*	0,0156978485257141	16,4398595258999	CpG	Homografted vs Ungrafted	Hypermethylated
Pp02	24132201	24132300	*	0,00540505442521667	-16,4097029499435	CpG	Homografted vs Ungrafted	Hypomethylated
Pp02	24136101	24136200	*	0,000339591964044982	22,745193675568	CpG	Homografted vs Ungrafted	Hypermethylated
Pp02	24148301	24148400	*	0,0134638061942223	-23,5762400489896	CpG	Homografted vs Ungrafted	Hypomethylated
Pp02	24152801	24152900	*	0,00362689957951866	41,4285714285714	CpG	Homografted vs Ungrafted	Hypermethylated
Pp02	24182801	24182900	*	0,000596186691764583	-37,6904761904762	CpG	Homografted vs Ungrafted	Hypomethylated
Pp02	24183901	24184000	*	8,91528399922104e-05	-53,5526315789474	CpG	Homografted vs Ungrafted	Hypomethylated
Pp02	24195101	24195200	*	0,000692334373365752	41,7119565217391	CpG	Homografted vs Ungrafted	Hypermethylated
Pp02	24195301	24195400	*	0,000644837380973909	-23,0646448523543	CpG	Homografted vs Ungrafted	Hypomethylated
Pp02	24197501	24197600	*	0,00653271982285391	29,1314485572719	CpG	Homografted vs Ungrafted	Hypermethylated
Pp02	24207401	24207500	*	3,19979589626167e-10	46,3578088578089	CpG	Homografted vs Ungrafted	Hypermethylated
Pp02	24209501	24209600	*	7,61865512411615e-06	32,6836672738312	CpG	Homografted vs Ungrafted	Hypermethylated
Pp02	24211301	24211400	*	0,00101593192309982	-17,8033331283439	CpG	Homografted vs Ungrafted	Hypomethylated
Pp02	24214601	24214700	*	0,00645417996244199	22,0241921346345	CpG	Homografted vs Ungrafted	Hypermethylated
Pp02	24232701	24232800	*	0,000262357733514557	40,607210626186	CpG	Homografted vs Ungrafted	Hypermethylated
Pp02	24252101	24252200	*	1,52918105735615e-07	-58,3116883116883	CpG	Homografted vs Ungrafted	Hypomethylated
Pp02	24252201	24252300	*	1,0955166497419e-06	-26,1735419630156	CpG	Homografted vs Ungrafted	Hypomethylated
Pp02	24263301	24263400	*	0,00363061720742413	-31,8886539816772	CpG	Homografted vs Ungrafted	Hypomethylated
Pp02	24263501	24263600	*	0,00496947905826017	-18,4210526315789	CpG	Homografted vs Ungrafted	Hypomethylated
Pp02	24283801	24283900	*	0,0343574951441628	-26,5498652291105	CpG	Homografted vs Ungrafted	Hypomethylated
Pp02	24297001	24297100	*	8,71054487583305e-05	32,7160493827161	CpG	Homografted vs Ungrafted	Hypermethylated
Pp02	24331301	24331400	*	0,00187579224355227	40,0505597688696	CpG	Homografted vs Ungrafted	Hypermethylated
Pp02	24376501	24376600	*	4,19200467965053e-06	-38,9390034364261	CpG	Homografted vs Ungrafted	Hypomethylated
Pp02	24408901	24409000	*	0,0357679449960721	-20,5322128851541	CpG	Homografted vs Ungrafted	Hypomethylated
Pp02	24416201	24416300	*	6,29574637080293e-08	53,183023872679	CpG	Homografted vs Ungrafted	Hypermethylated
Pp02	24424801	24424900	*	0,00157266303692809	38,6309523809524	CpG	Homografted vs Ungrafted	Hypermethylated
Pp02	24436001	24436100	*	5,52755852312571e-07	41,1413043478261	CpG	Homografted vs Ungrafted	Hypermethylated
Pp02	24444201	24444300	*	0,0366617152157827	16,3591359135914	CpG	Homografted vs Ungrafted	Hypermethylated
Pp02	24453701	24453800	*	0,00160041002705276	37,2665534804754	CpG	Homografted vs Ungrafted	Hypermethylated
Pp02	24455201	24455300	*	0,00876483861911609	-15,2813852813853	CpG	Homografted vs Ungrafted	Hypomethylated
Pp02	24479101	24479200	*	2,19235618949066e-05	26,4336917562724	CpG	Homografted vs Ungrafted	Hypermethylated
Pp02	24481801	24481900	*	0,0116615729420548	27,2587627426337	CpG	Homografted vs Ungrafted	Hypermethylated
Pp02	24508401	24508500	*	0,0471646033734886	-27,168458781362	CpG	Homografted vs Ungrafted	Hypomethylated
Pp02	24527201	24527300	*	0,00660887103543396	34,9247535028542	CpG	Homografted vs Ungrafted	Hypermethylated
Pp02	24530101	24530200	*	0,0279859452332863	20,0934306569343	CpG	Homografted vs Ungrafted	Hypermethylated
Pp02	24532001	24532100	*	0,0211189465988202	37,6984126984127	CpG	Homografted vs Ungrafted	Hypermethylated
Pp02	24540901	24541000	*	0,00304195480319758	17,3076923076923	CpG	Homografted vs Ungrafted	Hypermethylated
Pp02	24575901	24576000	*	1,21491242609468e-06	-31,8157894736842	CpG	Homografted vs Ungrafted	Hypomethylated
Pp02	24585701	24585800	*	0,0136900050826396	26,8461007591442	CpG	Homografted vs Ungrafted	Hypermethylated
Pp02	24588001	24588100	*	0,0357679449960721	-27,7464410421703	CpG	Homografted vs Ungrafted	Hypomethylated
Pp02	24601201	24601300	*	0,000376700765397745	19,627808988764	CpG	Homografted vs Ungrafted	Hypermethylated
Pp02	24622701	24622800	*	0,000609868717048998	26,4880952380952	CpG	Homografted vs Ungrafted	Hypermethylated
Pp02	24633301	24633400	*	0,000134874738435604	-28,7779690189329	CpG	Homografted vs Ungrafted	Hypomethylated
Pp02	24638301	24638400	*	0,00844347764089721	-41,5384615384615	CpG	Homografted vs Ungrafted	Hypomethylated
Pp02	24712101	24712200	*	3,48245369848067e-07	-28,1793446113806	CpG	Homografted vs Ungrafted	Hypomethylated
Pp02	24757401	24757500	*	0,00622997098301305	-22,7121212121212	CpG	Homografted vs Ungrafted	Hypomethylated
Pp02	24780601	24780700	*	0,000382841955897214	26,9230769230769	CpG	Homografted vs Ungrafted	Hypermethylated
Pp02	24786801	24786900	*	0,04248657599017	-31,7084078711986	CpG	Homografted vs Ungrafted	Hypomethylated
Pp02	24831501	24831600	*	0,000485449968111251	21,9836614997905	CpG	Homografted vs Ungrafted	Hypermethylated
Pp02	24872801	24872900	*	0,00388390618714377	34,2920353982301	CpG	Homografted vs Ungrafted	Hypermethylated
Pp02	24882201	24882300	*	0,000415518578876495	-31,4005602240896	CpG	Homografted vs Ungrafted	Hypomethylated
Pp02	24889901	24890000	*	0,0140126752675219	-15,9420289855072	CpG	Homografted vs Ungrafted	Hypomethylated
Pp02	24913701	24913800	*	0,00917913132202964	-16,2980648404122	CpG	Homografted vs Ungrafted	Hypomethylated
Pp02	24929701	24929800	*	7,07837346939073e-05	19,890677194048	CpG	Homografted vs Ungrafted	Hypermethylated
Pp02	24999501	24999600	*	0,0186647856887999	-26,8939393939394	CpG	Homografted vs Ungrafted	Hypomethylated
Pp02	25104601	25104700	*	0,0323482217296544	20,8438818565401	CpG	Homografted vs Ungrafted	Hypermethylated
Pp02	25213001	25213100	*	0,0159375926106694	24,7369273109924	CpG	Homografted vs Ungrafted	Hypermethylated
Pp02	25257101	25257200	*	1,18996075035662e-05	35,5051546391753	CpG	Homografted vs Ungrafted	Hypermethylated
Pp02	25261001	25261100	*	0,00251884729003989	42,2764227642276	CpG	Homografted vs Ungrafted	Hypermethylated
Pp02	25302901	25303000	*	6,46331048017995e-06	37,3678532901834	CpG	Homografted vs Ungrafted	Hypermethylated
Pp02	25324601	25324700	*	0,0205103672011769	29,010989010989	CpG	Homografted vs Ungrafted	Hypermethylated
Pp02	25343801	25343900	*	0,0007676380436294	-28,0680104209516	CpG	Homografted vs Ungrafted	Hypomethylated
Pp02	25398601	25398700	*	0,00306424037823855	19,8529411764706	CpG	Homografted vs Ungrafted	Hypermethylated
Pp02	25413901	25414000	*	1,80937563587713e-05	-17,1399297423888	CpG	Homografted vs Ungrafted	Hypomethylated
Pp02	25489201	25489300	*	4,49328558404477e-18	-24,8756218905473	CpG	Homografted vs Ungrafted	Hypomethylated
Pp02	25515201	25515300	*	0,0102038040135643	-36,6060606060606	CpG	Homografted vs Ungrafted	Hypomethylated
Pp02	25591701	25591800	*	6,13659961930412e-13	-24,203821656051	CpG	Homografted vs Ungrafted	Hypomethylated
Pp02	25600801	25600900	*	0,00156721359932664	32,3333333333333	CpG	Homografted vs Ungrafted	Hypermethylated
Pp02	25607201	25607300	*	0,013829549866871	17,9661016949153	CpG	Homografted vs Ungrafted	Hypermethylated
Pp02	25695201	25695300	*	0,0197107261632058	25,8660824318773	CpG	Homografted vs Ungrafted	Hypermethylated
Pp02	25697901	25698000	*	0,000459677337132254	23,8827838827839	CpG	Homografted vs Ungrafted	Hypermethylated
Pp02	25698001	25698100	*	9,3396432491121e-11	72,9591836734694	CpG	Homografted vs Ungrafted	Hypermethylated
Pp02	25776601	25776700	*	3,69860493853207e-05	-20,6349206349206	CpG	Homografted vs Ungrafted	Hypomethylated
Pp02	25802101	25802200	*	0,000292443314519554	-17,2656845313691	CpG	Homografted vs Ungrafted	Hypomethylated
Pp02	25816101	25816200	*	0,000328476373313619	-35,2941176470588	CpG	Homografted vs Ungrafted	Hypomethylated
Pp02	25905401	25905500	*	0,00468017251812437	-18,4789067142008	CpG	Homografted vs Ungrafted	Hypomethylated
Pp02	25992901	25993000	*	3,79673342591269e-08	26,0410820518577	CpG	Homografted vs Ungrafted	Hypermethylated
Pp02	26081301	26081400	*	6,21150385251755e-14	-44,1281138790036	CpG	Homografted vs Ungrafted	Hypomethylated
Pp02	26098201	26098300	*	2,96795124624476e-10	-34,8473473473473	CpG	Homografted vs Ungrafted	Hypomethylated
Pp02	26132101	26132200	*	1,28505063024829e-06	-19,5652173913043	CpG	Homografted vs Ungrafted	Hypomethylated
Pp02	26132601	26132700	*	0,00444484962554977	-21,0278053624628	CpG	Homografted vs Ungrafted	Hypomethylated
Pp02	26138501	26138600	*	8,33683375425294e-06	44,6153846153846	CpG	Homografted vs Ungrafted	Hypermethylated
Pp02	26156601	26156700	*	1,13046139960736e-08	43,5483870967742	CpG	Homografted vs Ungrafted	Hypermethylated
Pp02	26246601	26246700	*	0,0109969893352171	15,1098901098901	CpG	Homografted vs Ungrafted	Hypermethylated
Pp02	26246701	26246800	*	0,00852541346960877	20,4952522807671	CpG	Homografted vs Ungrafted	Hypermethylated
Pp02	26260801	26260900	*	0,0412785257529777	-20,0763905466698	CpG	Homografted vs Ungrafted	Hypomethylated
Pp02	26262601	26262700	*	2,21142192705374e-07	36,7647058823529	CpG	Homografted vs Ungrafted	Hypermethylated
Pp02	26320401	26320500	*	0,0296821183099983	-15,9090909090909	CpG	Homografted vs Ungrafted	Hypomethylated
Pp02	26423101	26423200	*	0,00400070066656338	-28,178243774574	CpG	Homografted vs Ungrafted	Hypomethylated
Pp02	26568701	26568800	*	0,00377617020402257	-24,5018574805809	CpG	Homografted vs Ungrafted	Hypomethylated
Pp02	26685901	26686000	*	0,00342439344094482	39,0163934426229	CpG	Homografted vs Ungrafted	Hypermethylated
Pp02	26697601	26697700	*	0,0035589854913645	27,5965310757795	CpG	Homografted vs Ungrafted	Hypermethylated
Pp02	26773401	26773500	*	0,0143020208217931	-26,6978922716628	CpG	Homografted vs Ungrafted	Hypomethylated
Pp02	26799201	26799300	*	0,039506411020906	19,0892531876138	CpG	Homografted vs Ungrafted	Hypermethylated
Pp02	26858101	26858200	*	0,0213562541204635	-21,2630910821961	CpG	Homografted vs Ungrafted	Hypomethylated
Pp02	26932001	26932100	*	9,02155728197222e-05	-24,7739106604549	CpG	Homografted vs Ungrafted	Hypomethylated
Pp02	26986601	26986700	*	0,0173828193806223	-21,7054263565891	CpG	Homografted vs Ungrafted	Hypomethylated
Pp02	26998301	26998400	*	3,82865059712041e-05	43,5294117647059	CpG	Homografted vs Ungrafted	Hypermethylated
Pp02	27001201	27001300	*	0,0224324596010947	-34,3629343629344	CpG	Homografted vs Ungrafted	Hypomethylated
Pp02	27010601	27010700	*	1,03871774727862e-06	-28,1758873991884	CpG	Homografted vs Ungrafted	Hypomethylated
Pp02	27124101	27124200	*	0,00735753010302577	-21,3683855746545	CpG	Homografted vs Ungrafted	Hypomethylated
Pp02	27176301	27176400	*	0,0197904419818345	-28,5947712418301	CpG	Homografted vs Ungrafted	Hypomethylated
Pp02	27180501	27180600	*	1,01348144985037e-06	-51,5151515151515	CpG	Homografted vs Ungrafted	Hypomethylated
Pp02	27193701	27193800	*	9,69655658919024e-09	-26,2456140350877	CpG	Homografted vs Ungrafted	Hypomethylated
Pp02	27209701	27209800	*	8,88052170820553e-06	19,8347107438017	CpG	Homografted vs Ungrafted	Hypermethylated
Pp02	27209801	27209900	*	0,00451251601782498	15,3846153846154	CpG	Homografted vs Ungrafted	Hypermethylated
Pp02	27213501	27213600	*	5,07870403112446e-08	-22,5903614457831	CpG	Homografted vs Ungrafted	Hypomethylated
Pp02	27240701	27240800	*	0,000926552706362825	22,0272904483431	CpG	Homografted vs Ungrafted	Hypermethylated
Pp02	27243201	27243300	*	0,0380679779716477	30,8176100628931	CpG	Homografted vs Ungrafted	Hypermethylated
Pp02	27371601	27371700	*	0,0364357182862602	-21,9444444444444	CpG	Homografted vs Ungrafted	Hypomethylated
Pp02	27400201	27400300	*	3,84066893179714e-06	-31,4285714285714	CpG	Homografted vs Ungrafted	Hypomethylated
Pp02	27527201	27527300	*	6,02171551041111e-06	32,0016856300042	CpG	Homografted vs Ungrafted	Hypermethylated
Pp02	27529401	27529500	*	1,04598573843968e-06	18,6989795918367	CpG	Homografted vs Ungrafted	Hypermethylated
Pp02	27549701	27549800	*	4,02464905982951e-05	-18,4494573689009	CpG	Homografted vs Ungrafted	Hypomethylated
Pp02	27634701	27634800	*	0,000922160190953515	17,464846980976	CpG	Homografted vs Ungrafted	Hypermethylated
Pp02	27639801	27639900	*	1,68141484092313e-05	28,1593406593407	CpG	Homografted vs Ungrafted	Hypermethylated
Pp02	27679901	27680000	*	0,00106354882718094	-23,9953910413366	CpG	Homografted vs Ungrafted	Hypomethylated
Pp02	27723401	27723500	*	0,00479510483994578	24,0042674253201	CpG	Homografted vs Ungrafted	Hypermethylated
Pp02	27803801	27803900	*	0,00781383806196842	25,7142857142857	CpG	Homografted vs Ungrafted	Hypermethylated
Pp02	27890201	27890300	*	0,0491312741723284	17,948717948718	CpG	Homografted vs Ungrafted	Hypermethylated
Pp02	28065001	28065100	*	0,00619041205742579	-22,4407171775593	CpG	Homografted vs Ungrafted	Hypomethylated
Pp02	28128901	28129000	*	5,53124285213964e-06	-21,2121212121212	CpG	Homografted vs Ungrafted	Hypomethylated
Pp02	28130401	28130500	*	0,0354831758770799	17,6989247311828	CpG	Homografted vs Ungrafted	Hypermethylated
Pp02	28134601	28134700	*	0,00353239320709254	-23,620063283722	CpG	Homografted vs Ungrafted	Hypomethylated
Pp02	28164701	28164800	*	2,75153771069016e-06	23,4260745496701	CpG	Homografted vs Ungrafted	Hypermethylated
Pp02	28250401	28250500	*	0,0181528059450236	17,0653907496013	CpG	Homografted vs Ungrafted	Hypermethylated
Pp02	28259101	28259200	*	3,096052958365e-06	35,8880778588808	CpG	Homografted vs Ungrafted	Hypermethylated
Pp02	28284101	28284200	*	7,50437029438844e-05	-15,7534246575342	CpG	Homografted vs Ungrafted	Hypomethylated
Pp02	28284901	28285000	*	0,000163946896827279	-39,2462638076673	CpG	Homografted vs Ungrafted	Hypomethylated
Pp02	28451401	28451500	*	0,0446873637402896	-16,2393162393162	CpG	Homografted vs Ungrafted	Hypomethylated
Pp02	28493201	28493300	*	0,000453926762365231	-23,2727272727273	CpG	Homografted vs Ungrafted	Hypomethylated
Pp02	28555201	28555300	*	0,0179190784178115	30,2923387096774	CpG	Homografted vs Ungrafted	Hypermethylated
Pp02	28748101	28748200	*	0,00175235369133909	30,8130699088146	CpG	Homografted vs Ungrafted	Hypermethylated
Pp02	28843501	28843600	*	0,000847210645110693	37,7777777777778	CpG	Homografted vs Ungrafted	Hypermethylated
Pp02	28845001	28845100	*	0,0260040891915953	19,44669365722	CpG	Homografted vs Ungrafted	Hypermethylated
Pp02	28866601	28866700	*	6,15781882310446e-06	17,7570093457944	CpG	Homografted vs Ungrafted	Hypermethylated
Pp02	28922901	28923000	*	0,031274743570171	-16,2698412698413	CpG	Homografted vs Ungrafted	Hypomethylated
Pp02	28951901	28952000	*	0,00110835621639214	-17,4323659616331	CpG	Homografted vs Ungrafted	Hypomethylated
Pp02	29020701	29020800	*	0,00150715624749286	28,9897798742138	CpG	Homografted vs Ungrafted	Hypermethylated
Pp02	29059301	29059400	*	9,3378686097714e-05	32,56038647343	CpG	Homografted vs Ungrafted	Hypermethylated
Pp02	29107001	29107100	*	4,26556590870476e-05	16,9491525423729	CpG	Homografted vs Ungrafted	Hypermethylated
Pp02	29139401	29139500	*	0,0464621138428363	-36,0681114551084	CpG	Homografted vs Ungrafted	Hypomethylated
Pp02	29202401	29202500	*	8,29509277219294e-07	-15,5848266458901	CpG	Homografted vs Ungrafted	Hypomethylated
Pp02	29248201	29248300	*	0,00136721754906692	24,2424242424242	CpG	Homografted vs Ungrafted	Hypermethylated
Pp02	29322101	29322200	*	3,34951371133826e-06	57,8671328671329	CpG	Homografted vs Ungrafted	Hypermethylated
Pp02	29353201	29353300	*	0,0305320373030511	27,5332225913621	CpG	Homografted vs Ungrafted	Hypermethylated
Pp02	29368301	29368400	*	0,000332370306293904	17,2586639011321	CpG	Homografted vs Ungrafted	Hypermethylated
Pp02	29395001	29395100	*	4,82557810464105e-06	-38,1578947368421	CpG	Homografted vs Ungrafted	Hypomethylated
Pp02	29500501	29500600	*	0,0385625740756134	29,8308392973325	CpG	Homografted vs Ungrafted	Hypermethylated
Pp02	29752701	29752800	*	0,00333403429164946	-18,6376811594203	CpG	Homografted vs Ungrafted	Hypomethylated
Pp02	29779001	29779100	*	0,0214409961645832	15,4447231333205	CpG	Homografted vs Ungrafted	Hypermethylated
Pp02	29828001	29828100	*	0,00854707839957277	18,75	CpG	Homografted vs Ungrafted	Hypermethylated
Pp02	29956301	29956400	*	0,0196361610350983	25,015873015873	CpG	Homografted vs Ungrafted	Hypermethylated
Pp02	29958401	29958500	*	9,8090029059648e-05	25,6410256410256	CpG	Homografted vs Ungrafted	Hypermethylated
Pp02	29973901	29974000	*	8,56126706925481e-06	-31,7479984750286	CpG	Homografted vs Ungrafted	Hypomethylated
Pp02	29975301	29975400	*	0,022835386944137	19,74532144146	CpG	Homografted vs Ungrafted	Hypermethylated
Pp02	30024701	30024800	*	0,0253071934969062	-21,562082777036	CpG	Homografted vs Ungrafted	Hypomethylated
Pp02	30036601	30036700	*	2,99262402312193e-08	-51,3790386130812	CpG	Homografted vs Ungrafted	Hypomethylated
Pp02	30036801	30036900	*	0,0411623486940619	-29,3424036281179	CpG	Homografted vs Ungrafted	Hypomethylated
Pp02	30101401	30101500	*	0,0155345402797379	25,6172452688307	CpG	Homografted vs Ungrafted	Hypermethylated
Pp02	30138601	30138700	*	0,00387012630581521	17,4329501915709	CpG	Homografted vs Ungrafted	Hypermethylated
Pp02	30176601	30176700	*	0,00901185512614148	-30,3875968992248	CpG	Homografted vs Ungrafted	Hypomethylated
Pp02	30252601	30252700	*	6,99778181628033e-06	28,4798534798535	CpG	Homografted vs Ungrafted	Hypermethylated
Pp02	30255201	30255300	*	0,0362658734120327	25,3991291727141	CpG	Homografted vs Ungrafted	Hypermethylated
Pp03	40101	40200	*	0,0305111585258633	23,7049028677151	CpG	Homografted vs Ungrafted	Hypermethylated
Pp03	64301	64400	*	0,0462624636217776	-30,6451612903226	CpG	Homografted vs Ungrafted	Hypomethylated
Pp03	140601	140700	*	0,0372480681252147	-21,4035087719298	CpG	Homografted vs Ungrafted	Hypomethylated
Pp03	217901	218000	*	1,84258325387925e-06	-15,7894736842105	CpG	Homografted vs Ungrafted	Hypomethylated
Pp03	253801	253900	*	0,0163903970171273	26,9918699186992	CpG	Homografted vs Ungrafted	Hypermethylated
Pp03	360101	360200	*	0,0316978314017113	-23,4234234234234	CpG	Homografted vs Ungrafted	Hypomethylated
Pp03	442301	442400	*	7,07837346939073e-05	-22,44466291298	CpG	Homografted vs Ungrafted	Hypomethylated
Pp03	449801	449900	*	0,00401903196158514	-26,0869565217391	CpG	Homografted vs Ungrafted	Hypomethylated
Pp03	449901	450000	*	0,00104125165256428	-44,1981132075472	CpG	Homografted vs Ungrafted	Hypomethylated
Pp03	562201	562300	*	0,00220935615333159	21,0659423004871	CpG	Homografted vs Ungrafted	Hypermethylated
Pp03	645501	645600	*	0,0362854542641427	16,3043478260869	CpG	Homografted vs Ungrafted	Hypermethylated
Pp03	650301	650400	*	1,25744890381332e-07	51,4087382605145	CpG	Homografted vs Ungrafted	Hypermethylated
Pp03	696801	696900	*	0,00653271982285391	22,2222222222222	CpG	Homografted vs Ungrafted	Hypermethylated
Pp03	971401	971500	*	0,000705627610902066	-32,1105404744436	CpG	Homografted vs Ungrafted	Hypomethylated
Pp03	1146201	1146300	*	0,035192346422623	-17,6747311827957	CpG	Homografted vs Ungrafted	Hypomethylated
Pp03	1250201	1250300	*	0,0440692909504722	26,5365448504983	CpG	Homografted vs Ungrafted	Hypermethylated
Pp03	1306001	1306100	*	0,0030805776581111	-18,0722891566265	CpG	Homografted vs Ungrafted	Hypomethylated
Pp03	1327901	1328000	*	3,45187080420552e-06	-15,4396266184884	CpG	Homografted vs Ungrafted	Hypomethylated
Pp03	1407201	1407300	*	0,035298655020979	-15,7142857142857	CpG	Homografted vs Ungrafted	Hypomethylated
Pp03	1454801	1454900	*	0,000140748264458293	-42,2778257118205	CpG	Homografted vs Ungrafted	Hypomethylated
Pp03	1508301	1508400	*	1,12021411932154e-07	-40,9448818897638	CpG	Homografted vs Ungrafted	Hypomethylated
Pp03	1540601	1540700	*	0,000708945209215874	-30,6528765352295	CpG	Homografted vs Ungrafted	Hypomethylated
Pp03	1648201	1648300	*	4,39463387209436e-16	-32,5670394582816	CpG	Homografted vs Ungrafted	Hypomethylated
Pp03	1720701	1720800	*	0,00117565448650889	-28,3582089552239	CpG	Homografted vs Ungrafted	Hypomethylated
Pp03	1739901	1740000	*	0,00597386827382535	-17,6470588235294	CpG	Homografted vs Ungrafted	Hypomethylated
Pp03	1792601	1792700	*	0,0498315920033504	24,0956072351421	CpG	Homografted vs Ungrafted	Hypermethylated
Pp03	1876501	1876600	*	0,0288913704863292	16,3398692810458	CpG	Homografted vs Ungrafted	Hypermethylated
Pp03	1878701	1878800	*	0,00487629093858079	-23,1891819520685	CpG	Homografted vs Ungrafted	Hypomethylated
Pp03	2014901	2015000	*	0,021598386656224	-28,0100658149439	CpG	Homografted vs Ungrafted	Hypomethylated
Pp03	2053001	2053100	*	0,00533291259388064	36,4130434782609	CpG	Homografted vs Ungrafted	Hypermethylated
Pp03	2085901	2086000	*	0,0091955086883967	-20,8523592085236	CpG	Homografted vs Ungrafted	Hypomethylated
Pp03	2098701	2098800	*	0,00417145157884328	25,8333333333333	CpG	Homografted vs Ungrafted	Hypermethylated
Pp03	2262501	2262600	*	0,00159595437252418	21,7391304347826	CpG	Homografted vs Ungrafted	Hypermethylated
Pp03	2331701	2331800	*	0,00458809862879574	-17,1639618659486	CpG	Homografted vs Ungrafted	Hypomethylated
Pp03	2484601	2484700	*	2,06626959085535e-05	27,0391949152542	CpG	Homografted vs Ungrafted	Hypermethylated
Pp03	2488001	2488100	*	0,0413903122109967	27,936031984008	CpG	Homografted vs Ungrafted	Hypermethylated
Pp03	2595101	2595200	*	2,72215843054492e-06	-43,7739797697942	CpG	Homografted vs Ungrafted	Hypomethylated
Pp03	2663701	2663800	*	0,00159099891535483	-25,3527227722772	CpG	Homografted vs Ungrafted	Hypomethylated
Pp03	2683901	2684000	*	0,0368819297817366	-28,1144781144781	CpG	Homografted vs Ungrafted	Hypomethylated
Pp03	2702801	2702900	*	0,0233894901425581	-15,7882001855063	CpG	Homografted vs Ungrafted	Hypomethylated
Pp03	2749301	2749400	*	0,00127388931412273	-24,2424242424242	CpG	Homografted vs Ungrafted	Hypomethylated
Pp03	2812401	2812500	*	7,53169775567141e-11	-61,3659793814433	CpG	Homografted vs Ungrafted	Hypomethylated
Pp03	2918101	2918200	*	0,00350275051145853	33,5588972431078	CpG	Homografted vs Ungrafted	Hypermethylated
Pp03	3011001	3011100	*	0,0117623857122095	-21875	CpG	Homografted vs Ungrafted	Hypomethylated
Pp03	3023201	3023300	*	4,43561973804751e-06	35,8150470219436	CpG	Homografted vs Ungrafted	Hypermethylated
Pp03	3045201	3045300	*	7,89905046324549e-05	40	CpG	Homografted vs Ungrafted	Hypermethylated
Pp03	3078201	3078300	*	0,021165243145895	26,2454710144928	CpG	Homografted vs Ungrafted	Hypermethylated
Pp03	3159201	3159300	*	3,16594339054583e-08	-25,5273321449792	CpG	Homografted vs Ungrafted	Hypomethylated
Pp03	3290001	3290100	*	0,0434010798831784	25,1515151515152	CpG	Homografted vs Ungrafted	Hypermethylated
Pp03	3331901	3332000	*	0,00367767337516858	22,7759009009009	CpG	Homografted vs Ungrafted	Hypermethylated
Pp03	3333101	3333200	*	0,0128176033752311	-17,5706170726014	CpG	Homografted vs Ungrafted	Hypomethylated
Pp03	3341101	3341200	*	6,32942996500585e-06	22,4008036162732	CpG	Homografted vs Ungrafted	Hypermethylated
Pp03	3426501	3426600	*	0,0159281090690064	-23,489010989011	CpG	Homografted vs Ungrafted	Hypomethylated
Pp03	3544301	3544400	*	0,0106108600293263	29,1911764705882	CpG	Homografted vs Ungrafted	Hypermethylated
Pp03	3660801	3660900	*	0,039303926087953	-23,9676113360324	CpG	Homografted vs Ungrafted	Hypomethylated
Pp03	3713901	3714000	*	0,0330636230615654	18,8787681630883	CpG	Homografted vs Ungrafted	Hypermethylated
Pp03	3741301	3741400	*	2,85189224640487e-05	18,0327868852459	CpG	Homografted vs Ungrafted	Hypermethylated
Pp03	3744001	3744100	*	0,0295334614886642	22,2222222222222	CpG	Homografted vs Ungrafted	Hypermethylated
Pp03	3757301	3757400	*	0,0316264602277983	28,3955442642173	CpG	Homografted vs Ungrafted	Hypermethylated
Pp03	3803401	3803500	*	0,00295340304966346	-18,780487804878	CpG	Homografted vs Ungrafted	Hypomethylated
Pp03	3811201	3811300	*	0,0159350751897703	28,7258687258687	CpG	Homografted vs Ungrafted	Hypermethylated
Pp03	3844401	3844500	*	0,00026728955201501	-19,5570368777551	CpG	Homografted vs Ungrafted	Hypomethylated
Pp03	3889201	3889300	*	0,00193962587192183	23,5268927714971	CpG	Homografted vs Ungrafted	Hypermethylated
Pp03	3901601	3901700	*	0,00761342754643401	-16,4556962025316	CpG	Homografted vs Ungrafted	Hypomethylated
Pp03	3974701	3974800	*	0,00274847521537101	-26,2696888205916	CpG	Homografted vs Ungrafted	Hypomethylated
Pp03	3993101	3993200	*	5,56128394071182e-06	-19,4250194250194	CpG	Homografted vs Ungrafted	Hypomethylated
Pp03	4019501	4019600	*	0,0339102763803599	-18,6829370923627	CpG	Homografted vs Ungrafted	Hypomethylated
Pp03	4023301	4023400	*	0,000275870441181835	-23,8203957382039	CpG	Homografted vs Ungrafted	Hypomethylated
Pp03	4043401	4043500	*	0,0118658461999285	-22,0926329921128	CpG	Homografted vs Ungrafted	Hypomethylated
Pp03	4062501	4062600	*	0,00675739973137109	-20,8909090909091	CpG	Homografted vs Ungrafted	Hypomethylated
Pp03	4121201	4121300	*	2,1825032612915e-09	-39,634093844167	CpG	Homografted vs Ungrafted	Hypomethylated
Pp03	4171301	4171400	*	0,000119147108798768	37,8835562549174	CpG	Homografted vs Ungrafted	Hypermethylated
Pp03	4235101	4235200	*	0,000312452025158551	-28,3211678832117	CpG	Homografted vs Ungrafted	Hypomethylated
Pp03	4347901	4348000	*	0,0144528174534985	23,8451086956522	CpG	Homografted vs Ungrafted	Hypermethylated
Pp03	4372601	4372700	*	0,00171464116414555	26,6812865497076	CpG	Homografted vs Ungrafted	Hypermethylated
Pp03	4430701	4430800	*	0,0241046937743092	-23,3019536390323	CpG	Homografted vs Ungrafted	Hypomethylated
Pp03	4435001	4435100	*	7,40030993025767e-05	40,922619047619	CpG	Homografted vs Ungrafted	Hypermethylated
Pp03	4465301	4465400	*	2,85442763300823e-06	37,8754578754579	CpG	Homografted vs Ungrafted	Hypermethylated
Pp03	4476501	4476600	*	0,0134361224235858	32,0512820512821	CpG	Homografted vs Ungrafted	Hypermethylated
Pp03	4492901	4493000	*	0,000441844076867368	22,698653929657	CpG	Homografted vs Ungrafted	Hypermethylated
Pp03	4624201	4624300	*	0,00395851489093982	-18,5185185185185	CpG	Homografted vs Ungrafted	Hypomethylated
Pp03	4680201	4680300	*	2,70086515874179e-05	28,7029109589041	CpG	Homografted vs Ungrafted	Hypermethylated
Pp03	4729101	4729200	*	1,54612759097045e-13	50,1627486437613	CpG	Homografted vs Ungrafted	Hypermethylated
Pp03	4882601	4882700	*	2,35915750615161e-05	-19,8795180722892	CpG	Homografted vs Ungrafted	Hypomethylated
Pp03	5005901	5006000	*	2,37133510691585e-05	26,0737763547805	CpG	Homografted vs Ungrafted	Hypermethylated
Pp03	5054101	5054200	*	0,00219527504710871	16,3265306122449	CpG	Homografted vs Ungrafted	Hypermethylated
Pp03	5082401	5082500	*	0,0437643944399877	-23,0321406913281	CpG	Homografted vs Ungrafted	Hypomethylated
Pp03	5116701	5116800	*	0,0205469851102456	-15,2933341405824	CpG	Homografted vs Ungrafted	Hypomethylated
Pp03	5128201	5128300	*	1,13387416103022e-07	33,9229024943311	CpG	Homografted vs Ungrafted	Hypermethylated
Pp03	5224601	5224700	*	1,29302164211634e-06	-39,622641509434	CpG	Homografted vs Ungrafted	Hypomethylated
Pp03	5290801	5290900	*	7,36919010905227e-08	-21,9858156028369	CpG	Homografted vs Ungrafted	Hypomethylated
Pp03	5323901	5324000	*	0,0132781111431058	-29,4831880448319	CpG	Homografted vs Ungrafted	Hypomethylated
Pp03	5374801	5374900	*	5,29757129529994e-05	-20,02457002457	CpG	Homografted vs Ungrafted	Hypomethylated
Pp03	5424101	5424200	*	0,000561733021008274	33,3333333333333	CpG	Homografted vs Ungrafted	Hypermethylated
Pp03	5481101	5481200	*	1,72246340740819e-08	23,8279424744302	CpG	Homografted vs Ungrafted	Hypermethylated
Pp03	5488701	5488800	*	0,00288383180555048	-45,4637096774194	CpG	Homografted vs Ungrafted	Hypomethylated
Pp03	5533101	5533200	*	0,0459933115259262	29,1228070175439	CpG	Homografted vs Ungrafted	Hypermethylated
Pp03	5590701	5590800	*	5,02544624216339e-08	-35,8024691358025	CpG	Homografted vs Ungrafted	Hypomethylated
Pp03	5594601	5594700	*	0,00909247043438477	23,5619351408825	CpG	Homografted vs Ungrafted	Hypermethylated
Pp03	5623601	5623700	*	2,67514158856108e-07	-48,0336564843607	CpG	Homografted vs Ungrafted	Hypomethylated
Pp03	5627501	5627600	*	0,00502149817826045	21,4929589166286	CpG	Homografted vs Ungrafted	Hypermethylated
Pp03	5705801	5705900	*	3,41875707906671e-05	35,01885902876	CpG	Homografted vs Ungrafted	Hypermethylated
Pp03	5752001	5752100	*	0,0390302073204239	20,9708273553324	CpG	Homografted vs Ungrafted	Hypermethylated
Pp03	5764501	5764600	*	6,78991707838076e-07	-33,7931034482759	CpG	Homografted vs Ungrafted	Hypomethylated
Pp03	5790601	5790700	*	1,71240437537237e-06	15,368995494638	CpG	Homografted vs Ungrafted	Hypermethylated
Pp03	5837901	5838000	*	6,33215899112032e-05	39,1208096141682	CpG	Homografted vs Ungrafted	Hypermethylated
Pp03	5875601	5875700	*	0,000372340371164741	30,4487179487179	CpG	Homografted vs Ungrafted	Hypermethylated
Pp03	5877301	5877400	*	5,02544624216339e-08	-45,6846950517836	CpG	Homografted vs Ungrafted	Hypomethylated
Pp03	5879101	5879200	*	2,70959618834488e-05	-29,3831168831169	CpG	Homografted vs Ungrafted	Hypomethylated
Pp03	5882801	5882900	*	0,00290658220981332	24,3857719105244	CpG	Homografted vs Ungrafted	Hypermethylated
Pp03	6000201	6000300	*	0,00676653365915332	24,2424242424242	CpG	Homografted vs Ungrafted	Hypermethylated
Pp03	6003401	6003500	*	0,00142131699912746	27,7777777777778	CpG	Homografted vs Ungrafted	Hypermethylated
Pp03	6044001	6044100	*	0,00701837062140141	-25,2559377559378	CpG	Homografted vs Ungrafted	Hypomethylated
Pp03	6099401	6099500	*	0,00980894899847728	-21,1428571428571	CpG	Homografted vs Ungrafted	Hypomethylated
Pp03	6188001	6188100	*	0,00400070066656338	31,6209649427282	CpG	Homografted vs Ungrafted	Hypermethylated
Pp03	6336401	6336500	*	3,83188839483365e-07	27,6315789473684	CpG	Homografted vs Ungrafted	Hypermethylated
Pp03	6436701	6436800	*	1,41103551933521e-05	15,2430695058256	CpG	Homografted vs Ungrafted	Hypermethylated
Pp03	6445601	6445700	*	0,00095435266580118	16,6666666666667	CpG	Homografted vs Ungrafted	Hypermethylated
Pp03	6500701	6500800	*	4,46448440872877e-05	27,2727272727273	CpG	Homografted vs Ungrafted	Hypermethylated
Pp03	6518501	6518600	*	0,000270384283409202	26,5476080318312	CpG	Homografted vs Ungrafted	Hypermethylated
Pp03	6736001	6736100	*	0,00166219315595736	36,7301850317592	CpG	Homografted vs Ungrafted	Hypermethylated
Pp03	6766701	6766800	*	0,00518182704545202	-23,5747303543914	CpG	Homografted vs Ungrafted	Hypomethylated
Pp03	6815501	6815600	*	0,00195408092587609	-26,530612244898	CpG	Homografted vs Ungrafted	Hypomethylated
Pp03	6914801	6914900	*	0,0260590838719447	18,9895470383275	CpG	Homografted vs Ungrafted	Hypermethylated
Pp03	6937501	6937600	*	0,00106267456663934	-28,5714285714286	CpG	Homografted vs Ungrafted	Hypomethylated
Pp03	6961301	6961400	*	7,13785666818806e-05	46,2393162393162	CpG	Homografted vs Ungrafted	Hypermethylated
Pp03	6965901	6966000	*	0,00386234115782341	35,0181598062954	CpG	Homografted vs Ungrafted	Hypermethylated
Pp03	7095301	7095400	*	2,54213051050379e-08	-17,8086877208984	CpG	Homografted vs Ungrafted	Hypomethylated
Pp03	7111701	7111800	*	0,00526388532487635	-19,7092891210538	CpG	Homografted vs Ungrafted	Hypomethylated
Pp03	7123701	7123800	*	0,00379894664980335	-25	CpG	Homografted vs Ungrafted	Hypomethylated
Pp03	7203201	7203300	*	2,35915750615161e-05	-33,3717105263158	CpG	Homografted vs Ungrafted	Hypomethylated
Pp03	7209901	7210000	*	0,00166258481469708	29,7835497835498	CpG	Homografted vs Ungrafted	Hypermethylated
Pp03	7246301	7246400	*	6,12715716926264e-11	-52,7537277537278	CpG	Homografted vs Ungrafted	Hypomethylated
Pp03	7497301	7497400	*	0,00604344674637192	34,5629777334663	CpG	Homografted vs Ungrafted	Hypermethylated
Pp03	7506501	7506600	*	0,00146671085799001	18,3776223776224	CpG	Homografted vs Ungrafted	Hypermethylated
Pp03	7508901	7509000	*	0,00662841659157829	27,5581395348837	CpG	Homografted vs Ungrafted	Hypermethylated
Pp03	7567601	7567700	*	0,000302279891093213	-23,4375	CpG	Homografted vs Ungrafted	Hypomethylated
Pp03	7650701	7650800	*	0,0295481054734422	-30,6501547987616	CpG	Homografted vs Ungrafted	Hypomethylated
Pp03	7715301	7715400	*	0,00303467742679815	-15,3709176327953	CpG	Homografted vs Ungrafted	Hypomethylated
Pp03	7877801	7877900	*	0,000337748927675458	24	CpG	Homografted vs Ungrafted	Hypermethylated
Pp03	7881301	7881400	*	0,0112693493134568	23,657080846446	CpG	Homografted vs Ungrafted	Hypermethylated
Pp03	7907001	7907100	*	0,0202980918594209	-20,9205983889528	CpG	Homografted vs Ungrafted	Hypomethylated
Pp03	8098601	8098700	*	0,0088219135752522	-22,5352112676056	CpG	Homografted vs Ungrafted	Hypomethylated
Pp03	8200201	8200300	*	0,00193720511069144	33,1667423898228	CpG	Homografted vs Ungrafted	Hypermethylated
Pp03	8205701	8205800	*	0,012257856466891	21,4423076923077	CpG	Homografted vs Ungrafted	Hypermethylated
Pp03	8297301	8297400	*	0,00369229896119488	28,6815068493151	CpG	Homografted vs Ungrafted	Hypermethylated
Pp03	8298401	8298500	*	1,89542794367455e-05	-28,9855072463768	CpG	Homografted vs Ungrafted	Hypomethylated
Pp03	8386401	8386500	*	5,13872301684994e-05	-32,7020915771622	CpG	Homografted vs Ungrafted	Hypomethylated
Pp03	8392501	8392600	*	0,00241489096394353	19,8026315789474	CpG	Homografted vs Ungrafted	Hypermethylated
Pp03	8431601	8431700	*	0,00508974703518262	22,9360824742268	CpG	Homografted vs Ungrafted	Hypermethylated
Pp03	8445801	8445900	*	2,3394639005375e-06	33,4081724292771	CpG	Homografted vs Ungrafted	Hypermethylated
Pp03	8638301	8638400	*	0,0162347261958278	42,0276497695853	CpG	Homografted vs Ungrafted	Hypermethylated
Pp03	8716801	8716900	*	0,00125532905966941	-31,0077519379845	CpG	Homografted vs Ungrafted	Hypomethylated
Pp03	8807101	8807200	*	0,000535629019411752	-15,8536585365854	CpG	Homografted vs Ungrafted	Hypomethylated
Pp03	9139401	9139500	*	0,021710117902687	20,959595959596	CpG	Homografted vs Ungrafted	Hypermethylated
Pp03	9172401	9172500	*	5,19422329058162e-06	47,2486772486773	CpG	Homografted vs Ungrafted	Hypermethylated
Pp03	9187901	9188000	*	0,00022048210366908	31,4393939393939	CpG	Homografted vs Ungrafted	Hypermethylated
Pp03	9189001	9189100	*	0,00641026535524436	-19,8410523431077	CpG	Homografted vs Ungrafted	Hypomethylated
Pp03	9190401	9190500	*	0,0163372042596609	24,4909190974133	CpG	Homografted vs Ungrafted	Hypermethylated
Pp03	9287601	9287700	*	0,00882745464800292	23,7507571168989	CpG	Homografted vs Ungrafted	Hypermethylated
Pp03	9340101	9340200	*	0,00482859792735864	15,9462782559349	CpG	Homografted vs Ungrafted	Hypermethylated
Pp03	9344501	9344600	*	0,00447466962421238	-22,2222222222222	CpG	Homografted vs Ungrafted	Hypomethylated
Pp03	9347101	9347200	*	0,00292521690164057	29,3333333333333	CpG	Homografted vs Ungrafted	Hypermethylated
Pp03	9695501	9695600	*	0,00069920637884521	-25,8471483682619	CpG	Homografted vs Ungrafted	Hypomethylated
Pp03	9697601	9697700	*	0,0330059376707277	-21,4015151515152	CpG	Homografted vs Ungrafted	Hypomethylated
Pp03	9709501	9709600	*	0,00268444519388922	17,4603174603175	CpG	Homografted vs Ungrafted	Hypermethylated
Pp03	9728001	9728100	*	2,3013744604436e-07	43,5578002244669	CpG	Homografted vs Ungrafted	Hypermethylated
Pp03	9737501	9737600	*	0,000448907329533605	-29,2857142857143	CpG	Homografted vs Ungrafted	Hypomethylated
Pp03	9939501	9939600	*	0,021924981610189	27,2727272727273	CpG	Homografted vs Ungrafted	Hypermethylated
Pp03	10259501	10259600	*	0,00357763947867232	19,9138718517552	CpG	Homografted vs Ungrafted	Hypermethylated
Pp03	10268301	10268400	*	0,00291536774834226	18,9189189189189	CpG	Homografted vs Ungrafted	Hypermethylated
Pp03	10338401	10338500	*	0,00615827027307772	-23,3678245873368	CpG	Homografted vs Ungrafted	Hypomethylated
Pp03	10381801	10381900	*	0,000621451402193114	-32,0289855072464	CpG	Homografted vs Ungrafted	Hypomethylated
Pp03	10419001	10419100	*	0,00102566098979953	-21,0431235431235	CpG	Homografted vs Ungrafted	Hypomethylated
Pp03	10451001	10451100	*	6,86079686287776e-05	-47,1064814814815	CpG	Homografted vs Ungrafted	Hypomethylated
Pp03	10532301	10532400	*	0,0131591318594403	-18,4210526315789	CpG	Homografted vs Ungrafted	Hypomethylated
Pp03	10532401	10532500	*	2,57594838979959e-05	-17,8082191780822	CpG	Homografted vs Ungrafted	Hypomethylated
Pp03	10676201	10676300	*	0,000271710689990403	20,3777657852132	CpG	Homografted vs Ungrafted	Hypermethylated
Pp03	10695201	10695300	*	0,000337179453081844	27,1236333052986	CpG	Homografted vs Ungrafted	Hypermethylated
Pp03	10702101	10702200	*	0,00405938618381649	-34,733893557423	CpG	Homografted vs Ungrafted	Hypomethylated
Pp03	10858401	10858500	*	0,000498756588600135	34,3623481781376	CpG	Homografted vs Ungrafted	Hypermethylated
Pp03	10905001	10905100	*	0,00646143050461884	-21,2121212121212	CpG	Homografted vs Ungrafted	Hypomethylated
Pp03	11433701	11433800	*	0,0430549198702853	-30	CpG	Homografted vs Ungrafted	Hypomethylated
Pp03	11946601	11946700	*	1,09332623452282e-05	-51,7730496453901	CpG	Homografted vs Ungrafted	Hypomethylated
Pp03	12347601	12347700	*	0,0212717783286616	21,5902659875495	CpG	Homografted vs Ungrafted	Hypermethylated
Pp03	12531501	12531600	*	0,00533291259388064	-26,4035087719298	CpG	Homografted vs Ungrafted	Hypomethylated
Pp03	13121201	13121300	*	0,0166063472829278	15,5844155844156	CpG	Homografted vs Ungrafted	Hypermethylated
Pp03	13123401	13123500	*	0,00055067209872546	20	CpG	Homografted vs Ungrafted	Hypermethylated
Pp03	13150501	13150600	*	8,74214434376324e-09	-42,8947368421053	CpG	Homografted vs Ungrafted	Hypomethylated
Pp03	13381101	13381200	*	0,000213446125872351	-35,2716352716353	CpG	Homografted vs Ungrafted	Hypomethylated
Pp03	13496101	13496200	*	0,000462790524396239	38,5612843470207	CpG	Homografted vs Ungrafted	Hypermethylated
Pp03	13525601	13525700	*	0,0442954778328886	-15,1282051282051	CpG	Homografted vs Ungrafted	Hypomethylated
Pp03	13662601	13662700	*	0,0270088126450173	18,8776535190518	CpG	Homografted vs Ungrafted	Hypermethylated
Pp03	13662701	13662800	*	7,81570563139264e-16	44,4859813084112	CpG	Homografted vs Ungrafted	Hypermethylated
Pp03	13758901	13759000	*	0,00803434697017991	-26,1562998405104	CpG	Homografted vs Ungrafted	Hypomethylated
Pp03	13802801	13802900	*	0,0208577463880552	-20,4081632653061	CpG	Homografted vs Ungrafted	Hypomethylated
Pp03	13802901	13803000	*	0,00864321202556914	17,9487179487179	CpG	Homografted vs Ungrafted	Hypermethylated
Pp03	14104301	14104400	*	0,017617555843542	32,1889996308601	CpG	Homografted vs Ungrafted	Hypermethylated
Pp03	14243101	14243200	*	0,0127785853418903	-18,8668392292206	CpG	Homografted vs Ungrafted	Hypomethylated
[truncated: 22,319 more rows]
