# Supplementary material for: Almond Grafting for Plum Pox Virus Resistance Triggers Significant Transcriptomic and Epigenetic Shifts in Peaches
Source: Int J Mol Sci. 2024 Dec 30;26(1):248. doi: 10.3390/ijms26010248 (PMC11720244; doi:10.3390/ijms26010248)
Supplement: Supplementary file 1 [file ijms-26-00248-s001.zip › ijms-335849R1-Supplementary TableS4.xlsx]

## Sheet: CpG context_positive correlatio
Table S4: Genes with positive or negative correlation between gene body methylation levels and expression.
gene_id	gene_chrm	gene_start	gene_end	gene_strand	Comparinson	Context	Regulation	DMR_chr	DMR_start	DMR_end	DMR_strand	DMR_qvalue	meth.diff	gene_lfcShrunk	gene_lfcShrunkSE	gene_padj	Arabidopsis code	Arabidopsis short name	Arabidopsis gene description
Prupe.1G000400	Pp01	71369	79957	+	Homografted vs Ungrafted	CpG	Hypo	Pp01	75301	75400	*	0.0062475	-23.858	-1.20877	0.186986	4.62297e-10	AT4G28400		Protein phosphatase 2C family protein
Prupe.1G001300	Pp01	192137	199379	+	Homografted vs Ungrafted	CpG	Hypo	Pp01	196901	197000	*	2.97679e-23	-70.719	-0.555749	0.189711	0.00778626	AT4G31170		Protein kinase superfamily protein
Prupe.1G002800	Pp01	303225	310745	-	Homografted vs Ungrafted	CpG	Hypo	Pp01	304601	304700	*	9.20648e-09	-68.2353	-0.542139	0.121967	4.43707e-05	AT1G04780		Ankyrin repeat family protein
Prupe.1G004700	Pp01	414141	429952	+	Homografted vs Ungrafted	CpG	Hypo	Pp01	427401	427500	*	0.00417854	-34.4685	-0.436375	0.142019	0.0065268	AT3G24180		Beta-glucosidase, GBA2 type family protein
Prupe.1G007000	Pp01	586207	591015	+	Homografted vs Ungrafted	CpG	Hypo	Pp01	587701	587800	*	2.47808e-10	-67.9619	-0.67145	0.173813	0.00033122	AT4G13640	UNE16	Homeodomain-like superfamily protein
Prupe.1G007400	Pp01	637073	641157	-	Homografted vs Ungrafted	CpG	Hyper	Pp01	640901	641000	*	1.71915e-06	56.3235	1.96343	0.365731	1.15448e-07	AT1G73050		Glucose-methanol-choline (GMC) oxidoreductase family protein
Prupe.1G007400	Pp01	637073	641157	-	Homografted vs Ungrafted	CpG	Hyper	Pp01	639801	639900	*	6.62826e-07	40.8527	1.96343	0.365731	1.15448e-07	AT1G73050		Glucose-methanol-choline (GMC) oxidoreductase family protein
Prupe.1G009500	Pp01	755337	757434	+	Homografted vs Ungrafted	CpG	Hyper	Pp01	756301	756400	*	1.65304e-05	29.6443	0.497023	0.140268	0.00140677	AT1G26740		Ribosomal L32p protein family
Prupe.1G009800	Pp01	768529	769849	-	Homografted vs Ungrafted	CpG	Hyper	Pp01	768901	769000	*	4.11198e-15	59.6795	4.09029	1.08976	0.000370735	AT4G26840	ATSUMO1,SUM1,SUMO 1,SUMO1	small ubiquitin-like modifier 1
Prupe.1G010500	Pp01	802797	811047	+	Homografted vs Ungrafted	CpG	Hyper	Pp01	803601	803700	*	0.02179	16.5375	0.361747	0.12548	0.0119779	AT1G04850		ubiquitin-associated (UBA)/TS-N domain-containing protein
Prupe.1G010500	Pp01	802797	811047	+	Homografted vs Ungrafted	CpG	Hyper	Pp01	803701	803800	*	4.54207e-05	27.9367	0.361747	0.12548	0.0119779	AT1G04850		ubiquitin-associated (UBA)/TS-N domain-containing protein
Prupe.1G019000	Pp01	1312930	1318025	-	Homografted vs Ungrafted	CpG	Hypo	Pp01	1313401	1313500	*	1.24239e-08	-65.3443	-1.04617	0.275322	0.000206719	AT3G22750		Protein kinase superfamily protein
Prupe.1G019000	Pp01	1312930	1318025	-	Homografted vs Ungrafted	CpG	Hypo	Pp01	1316601	1316700	*	1.64518e-05	-33.2712	-1.04617	0.275322	0.000206719	AT3G22750		Protein kinase superfamily protein
Prupe.1G019400	Pp01	1356004	1365231	+	Homografted vs Ungrafted	CpG	Hyper	Pp01	1357701	1357800	*	0.00112025	20.0541	1.11813	0.216125	6.30311e-07	AT1G03080		kinase interacting (KIP1-like) family protein
Prupe.1G019400	Pp01	1356004	1365231	+	Homografted vs Ungrafted	CpG	Hyper	Pp01	1363101	1363200	*	3.23726e-08	35.4875	1.11813	0.216125	6.30311e-07	AT1G03080		kinase interacting (KIP1-like) family protein
Prupe.1G020200	Pp01	1427220	1430138	+	Homografted vs Ungrafted	CpG	Hypo	Pp01	1429001	1429100	*	1.14151e-16	-82.8947	-0.600475	0.228955	0.0152301	AT4G14746
Prupe.1G020200	Pp01	1427220	1430138	+	Homografted vs Ungrafted	CpG	Hypo	Pp01	1428601	1428700	*	7.64808e-08	-65.5329	-0.600475	0.228955	0.0152301	AT4G14746
Prupe.1G021000	Pp01	1469783	1472060	+	Homografted vs Ungrafted	CpG	Hypo	Pp01	1470901	1471000	*	0.00997589	-15.7438	-1.12219	0.211342	3.10723e-07	AT5G43850	ARD4,ATARD4	RmlC-like cupins superfamily protein
Prupe.1G021100	Pp01	1472378	1476034	+	Homografted vs Ungrafted	CpG	Hypo	Pp01	1474401	1474500	*	0.0108708	-24.6225	-0.762683	0.162777	1.05878e-05	AT4G14710	ATARD2	RmlC-like cupins superfamily protein
Prupe.1G023400	Pp01	1639099	1642188	-	Homografted vs Ungrafted	CpG	Hypo	Pp01	1641201	1641300	*	1.45906e-07	-25.464	-1.84029	1.12332	0.0183704	AT3G22910		ATPase E1-E2 type family protein / haloacid dehalogenase-like hydrolase family protein
Prupe.1G025100	Pp01	1735713	1739773	-	Homografted vs Ungrafted	CpG	Hypo	Pp01	1736401	1736500	*	9.65494e-15	-40.2423	-0.958525	0.131881	3.45266e-12	AT5G28840	GME	GDP-D-mannose 3\',5\'-epimerase
Prupe.1G025700	Pp01	1776890	1782174	-	Homografted vs Ungrafted	CpG	Hypo	Pp01	1780001	1780100	*	0.0210482	-16.129	-0.671704	0.239117	0.00841991	AT1G68940		Armadillo/beta-catenin-like repeat family protein
Prupe.1G030200	Pp01	2157321	2159501	-	Homografted vs Ungrafted	CpG	Hyper	Pp01	2157701	2157800	*	1.29447e-13	42.7982	0.416074	0.177023	0.0406859	AT4G14660	NRPE7	RNA polymerase Rpb7-like, N-terminal domain
Prupe.1G030600	Pp01	2172754	2175087	-	Homografted vs Ungrafted	CpG	Hyper	Pp01	2174201	2174300	*	8.07962e-06	38.4615	0.43311	0.182379	0.0379857	AT1G04270	RPS15	cytosolic ribosomal protein S15
Prupe.1G031700	Pp01	2236771	2243612	+	Homografted vs Ungrafted	CpG	Hypo	Pp01	2242601	2242700	*	2.49569e-09	-42.2447	-0.413749	0.179581	0.0447668	AT1G56290		CwfJ-like family protein
Prupe.1G037200	Pp01	2588970	2592139	+	Homografted vs Ungrafted	CpG	Hypo	Pp01	2591401	2591500	*	1.35796e-07	-40.1905	-0.521905	0.178869	0.00852849	AT4G08300		nodulin MtN21 /EamA-like transporter family protein
Prupe.1G040500	Pp01	2900754	2907054	+	Homografted vs Ungrafted	CpG	Hyper	Pp01	2903501	2903600	*	7.5023e-14	88.2353	0.361235	0.124706	0.0121188	AT3G23310		AGC (cAMP-dependent, cGMP-dependent and protein kinase C) kinase family protein
Prupe.1G040500	Pp01	2900754	2907054	+	Homografted vs Ungrafted	CpG	Hyper	Pp01	2902301	2902400	*	1.73471e-12	74.1792	0.361235	0.124706	0.0121188	AT3G23310		AGC (cAMP-dependent, cGMP-dependent and protein kinase C) kinase family protein
Prupe.1G041500	Pp01	2967909	2970182	-	Homografted vs Ungrafted	CpG	Hyper	Pp01	2969201	2969300	*	2.50779e-08	34.0736	0.76752	0.17427	3.47342e-05	AT4G27090		Ribosomal protein L14
Prupe.1G041700	Pp01	2981459	2985099	+	Homografted vs Ungrafted	CpG	Hyper	Pp01	2984801	2984900	*	8.80446e-06	23.246	0.316158	0.1175	0.0220375	AT2G33470	ATGLTP1,GLTP1	glycolipid transfer protein 1
Prupe.1G041700	Pp01	2981459	2985099	+	Homografted vs Ungrafted	CpG	Hyper	Pp01	2984301	2984400	*	2.36279e-12	73.4783	0.316158	0.1175	0.0220375	AT2G33470	ATGLTP1,GLTP1	glycolipid transfer protein 1
Prupe.1G041700	Pp01	2981459	2985099	+	Homografted vs Ungrafted	CpG	Hyper	Pp01	2984901	2985000	*	2.13578e-18	69.5132	0.316158	0.1175	0.0220375	AT2G33470	ATGLTP1,GLTP1	glycolipid transfer protein 1
Prupe.1G042100	Pp01	3003981	3008240	-	Homografted vs Ungrafted	CpG	Hyper	Pp01	3006001	3006100	*	2.62102e-12	73.2096	2.94076	0.299665	1.04105e-21	AT4G14330		P-loop containing nucleoside triphosphate hydrolases superfamily protein
Prupe.1G042300	Pp01	3015635	3020466	+	Homografted vs Ungrafted	CpG	Hyper	Pp01	3018301	3018400	*	4.57178e-18	46.0938	3.06241	0.274172	1.55726e-27	AT4G14310		Transducin/WD40 repeat-like superfamily protein
Prupe.1G042300	Pp01	3015635	3020466	+	Homografted vs Ungrafted	CpG	Hyper	Pp01	3018001	3018100	*	3.94387e-09	34.4086	3.06241	0.274172	1.55726e-27	AT4G14310		Transducin/WD40 repeat-like superfamily protein
Prupe.1G042300	Pp01	3015635	3020466	+	Homografted vs Ungrafted	CpG	Hyper	Pp01	3017001	3017100	*	3.90099e-11	49.6195	3.06241	0.274172	1.55726e-27	AT4G14310		Transducin/WD40 repeat-like superfamily protein
Prupe.1G046000	Pp01	3276783	3278352	+	Homografted vs Ungrafted	CpG	Hyper	Pp01	3277501	3277600	*	0.0215088	21.8434	2.54077	0.280284	8.87863e-19	AT2G33400
Prupe.1G051200	Pp01	3594416	3599019	+	Homografted vs Ungrafted	CpG	Hyper	Pp01	3599001	3599100	*	0.0271408	26.412	0.364439	0.130264	0.0155492	AT5G12260
Prupe.1G053600	Pp01	3723717	3731594	-	Homografted vs Ungrafted	CpG	Hypo	Pp01	3725501	3725600	*	3.67337e-09	-44.2424	-0.390812	0.109346	0.00153	AT1G04140		Transducin family protein / WD-40 repeat family protein
Prupe.1G054200	Pp01	3787593	3805679	+	Homografted vs Ungrafted	CpG	Hyper	Pp01	3792501	3792600	*	4.9833e-10	48.3929	1.45803	0.233641	1.40759e-09	AT1G04160	ATXIB,XI-8,XI-B,XIB	myosin XI B
Prupe.1G054900	Pp01	3868045	3870293	-	Homografted vs Ungrafted	CpG	Hypo	Pp01	3869801	3869900	*	1.58259e-07	-21.4563	-1.11314	0.250533	1.65367e-05	AT3G09270	ATGSTU8,GSTU8	glutathione S-transferase TAU 8
Prupe.1G061000	Pp01	4306921	4312008	+	Homografted vs Ungrafted	CpG	Hyper	Pp01	4307901	4308000	*	3.51943e-06	45	0.944905	0.215869	2.76597e-05	AT4G13700	ATPAP23,PAP23	purple acid phosphatase 23
Prupe.1G061000	Pp01	4306921	4312008	+	Homografted vs Ungrafted	CpG	Hyper	Pp01	4308001	4308100	*	1.67763e-08	37.5181	0.944905	0.215869	2.76597e-05	AT4G13700	ATPAP23,PAP23	purple acid phosphatase 23
Prupe.1G061800	Pp01	4377565	4381365	-	Homografted vs Ungrafted	CpG	Hypo	Pp01	4378701	4378800	*	7.76709e-05	-28.0225	-0.621752	0.147035	9.23404e-05	AT5G64210	AOX2	alternative oxidase 2
Prupe.1G063000	Pp01	4472092	4475029	-	Homografted vs Ungrafted	CpG	Hyper	Pp01	4472801	4472900	*	3.16819e-05	27.5221	0.342109	0.0877061	0.000483039	AT2G07340	PFD1	PREFOLDIN 1
Prupe.1G078300	Pp01	5632234	5639556	-	Homografted vs Ungrafted	CpG	Hyper	Pp01	5638301	5638400	*	0.0327261	27.7027	2.02151	0.854232	0.00522532	AT4G31340		myosin heavy chain-related
Prupe.1G079100	Pp01	5758276	5763590	+	Homografted vs Ungrafted	CpG	Hyper	Pp01	5759601	5759700	*	8.25557e-08	47.8526	0.768113	0.211202	0.000607932	AT2G19090		Protein of unknown function (DUF630 and DUF632)
Prupe.1G085500	Pp01	6366023	6368888	-	Homografted vs Ungrafted	CpG	Hyper	Pp01	6366201	6366300	*	9.53305e-08	28.2828	0.500768	0.160266	0.00510912	AT4G30220	RUXF	small nuclear ribonucleoprotein F
Prupe.1G097400	Pp01	7777118	7783584	+	Homografted vs Ungrafted	CpG	Hyper	Pp01	7781401	7781500	*	0.0341939	20.5848	0.679306	0.173179	0.000266659	AT5G14850		Alg9-like mannosyltransferase family
Prupe.1G102600	Pp01	8204490	8214876	+	Homografted vs Ungrafted	CpG	Hypo	Pp01	8210901	8211000	*	0.000986764	-45.2594	-0.580638	0.155573	0.000615928	AT2G43750	ACS1,ATCS-B,CPACS1,OASB	O-acetylserine (thiol) lyase B
Prupe.1G110100	Pp01	8778313	8784047	-	Homografted vs Ungrafted	CpG	Hyper	Pp01	8783501	8783600	*	0.0305112	18.323	1.1826	0.251734	5.14759e-06	AT1G48100		Pectin lyase-like superfamily protein
Prupe.1G111800	Pp01	8933938	8938072	+	Homografted vs Ungrafted	CpG	Hypo	Pp01	8934901	8935000	*	5.12742e-09	-33.6529	-2.16177	0.246097	9.3163e-18	AT3G06500		Plant neutral invertase family protein
Prupe.1G117800	Pp01	9270467	9274368	-	Homografted vs Ungrafted	CpG	Hypo	Pp01	9272201	9272300	*	7.891e-07	-41.6667	-0.349467	0.150789	0.0483946	AT3G17040	HCF107	high chlorophyll fluorescent 107
Prupe.1G118000	Pp01	9282587	9286865	-	Homografted vs Ungrafted	CpG	Hyper	Pp01	9285701	9285800	*	3.04811e-12	41.5709	3.21524	0.760887	1.98198e-05	AT3G17030		Nucleic acid-binding proteins superfamily
Prupe.1G118000	Pp01	9282587	9286865	-	Homografted vs Ungrafted	CpG	Hyper	Pp01	9284601	9284700	*	0.000395966	33.8992	3.21524	0.760887	1.98198e-05	AT3G17030		Nucleic acid-binding proteins superfamily
Prupe.1G119000	Pp01	9319244	9321702	-	Homografted vs Ungrafted	CpG	Hypo	Pp01	9319401	9319500	*	0.00418782	-25	-0.5162	0.163951	0.00450672	AT3G17000	UBC32	ubiquitin-conjugating enzyme 32
Prupe.1G128000	Pp01	10017644	10019334	-	Homografted vs Ungrafted	CpG	Hypo	Pp01	10018201	10018300	*	2.60628e-07	-15.9706	-0.277804	0.0870767	0.00447095	AT1G71500		Rieske (2Fe-2S) domain-containing protein
Prupe.1G131700	Pp01	10355300	10373098	+	Homografted vs Ungrafted	CpG	Hyper	Pp01	10371401	10371500	*	9.60388e-11	69.4444	2.12801	0.508987	2.07587e-05	AT5G49190	ATSUS2,SSA,SUS2	sucrose synthase 2
Prupe.1G131700	Pp01	10355300	10373098	+	Homografted vs Ungrafted	CpG	Hyper	Pp01	10370001	10370100	*	2.47224e-06	45.6522	2.12801	0.508987	2.07587e-05	AT5G49190	ATSUS2,SSA,SUS2	sucrose synthase 2
Prupe.1G134400	Pp01	10620431	10628527	-	Homografted vs Ungrafted	CpG	Hyper	Pp01	10625701	10625800	*	2.6098e-11	69.8718	0.871778	0.186726	9.1803e-06	AT3G06880		Transducin/WD40 repeat-like superfamily protein
Prupe.1G141100	Pp01	11102989	11106936	+	Homografted vs Ungrafted	CpG	Hyper	Pp01	11106701	11106800	*	0.000858608	25.6092	0.932193	0.192875	3.99332e-06	AT3G21465
Prupe.1G146600	Pp01	11530875	11543162	-	Homografted vs Ungrafted	CpG	Hypo	Pp01	11533501	11533600	*	0.000344855	-37.3531	-0.883118	0.155585	6.87885e-08	AT4G15530	PPDK	pyruvate orthophosphate dikinase
Prupe.1G153700	Pp01	12105792	12108784	-	Homografted vs Ungrafted	CpG	Hypo	Pp01	12107601	12107700	*	0.0189762	-22.1156	-0.484563	0.130014	0.000924462	AT5G19220	ADG2,APL1	ADP glucose pyrophosphorylase large subunit 1
Prupe.1G166300	Pp01	13499737	13502456	+	Homografted vs Ungrafted	CpG	Hypo	Pp01	13500701	13500800	*	3.12146e-05	-24.3968	-0.308166	0.657715	0.0349786	AT4G13990		Exostosin family protein
Prupe.1G174500	Pp01	14680362	14685845	-	Homografted vs Ungrafted	CpG	Hypo	Pp01	14684001	14684100	*	0.000888386	-17.5532	-1.06545	0.123118	6.75054e-17	AT4G21410	CRK29	cysteine-rich RLK (RECEPTOR-like protein kinase) 29
Prupe.1G190500	Pp01	17586408	17591199	-	Homografted vs Ungrafted	CpG	Hypo	Pp01	17589101	17589200	*	0.017333	-24.1573	-1.00554	0.162888	3.50263e-09	AT2G43320		S-adenosyl-L-methionine-dependent methyltransferases superfamily protein
Prupe.1G196100	Pp01	18726665	18727616	-	Homografted vs Ungrafted	CpG	Hypo	Pp01	18727101	18727200	*	0.00921258	-34.4616	-1.60919	0.613054	0.00326546	AT4G22720		Actin-like ATPase superfamily protein
Prupe.1G208500	Pp01	22267271	22269438	+	Homografted vs Ungrafted	CpG	Hypo	Pp01	22268501	22268600	*	2.20971e-06	-24.4238	-1.09192	0.222263	2.15574e-06	AT3G17609	HYH	HY5-homolog
Prupe.1G226200	Pp01	23936229	23941531	-	Homografted vs Ungrafted	CpG	Hyper	Pp01	23940501	23940600	*	0.0216276	20.4969	1.05592	0.390874	0.00553616	AT1G67370	ASY1,ATASY1	DNA-binding HORMA family protein
Prupe.1G235900	Pp01	24953898	24970588	+	Homografted vs Ungrafted	CpG	Hypo	Pp01	24968601	24968700	*	0.00226238	-32.0585	-0.382235	0.151243	0.0287895	AT1G24420		HXXXD-type acyl-transferase family protein
Prupe.1G247200	Pp01	25995186	25998370	+	Homografted vs Ungrafted	CpG	Hyper	Pp01	25997401	25997500	*	0.00666235	17.3358	0.54363	0.208505	0.0176741	AT1G10700	PRS3	phosphoribosyl pyrophosphate (PRPP) synthase 3
Prupe.1G251300	Pp01	26287013	26289164	+	Homografted vs Ungrafted	CpG	Hyper	Pp01	26288601	26288700	*	0.0424872	16.1419	0.502978	0.160536	0.00496327	AT1G60550	DHNS,ECHID	enoyl-CoA hydratase/isomerase D
Prupe.1G252100	Pp01	26340202	26344203	-	Homografted vs Ungrafted	CpG	Hypo	Pp01	26340501	26340600	*	0.00115199	-22.071	-0.594426	0.199526	0.00618586	AT1G60420		DC1 domain-containing protein
Prupe.1G258700	Pp01	26828458	26833519	+	Homografted vs Ungrafted	CpG	Hyper	Pp01	26832001	26832100	*	0.0180548	24.6029	1.1001	0.301336	0.000326664	AT5G62890		Xanthine/uracil permease family protein
Prupe.1G266900	Pp01	27464411	27468254	+	Homografted vs Ungrafted	CpG	Hypo	Pp01	27466601	27466700	*	0.0257449	-37.0536	-0.539702	0.183823	0.00782489	AT1G27070		5\'-AMP-activated protein kinase-related
Prupe.1G277600	Pp01	28219781	28225324	+	Homografted vs Ungrafted	CpG	Hyper	Pp01	28223101	28223200	*	0.0424296	22.8114	0.601875	0.184823	0.00283183	AT3G56640	SEC15A	exocyst complex component sec15A
Prupe.1G290200	Pp01	28899647	28904912	-	Homografted vs Ungrafted	CpG	Hyper	Pp01	28901501	28901600	*	0.0225626	26.8905	0.740717	0.281883	0.0114947	AT1G69170		Squamosa promoter-binding protein-like (SBP domain) transcription factor family protein
Prupe.1G309100	Pp01	30085281	30088452	+	Homografted vs Ungrafted	CpG	Hyper	Pp01	30087101	30087200	*	0.0100316	28.4524	0.57274	0.133934	8.28119e-05	AT3G25860	LTA2,PLE2	2-oxoacid dehydrogenases acyltransferase family protein
Prupe.1G320800	Pp01	30766317	30768710	+	Homografted vs Ungrafted	CpG	Hypo	Pp01	30767601	30767700	*	0.0240524	-30.5556	-0.634781	0.144311	4.52998e-05	AT1G15140		FAD/NAD(P)-binding oxidoreductase
Prupe.1G332600	Pp01	31501171	31506619	-	Homografted vs Ungrafted	CpG	Hyper	Pp01	31503801	31503900	*	0.00754043	26.4442	0.474474	0.196352	0.0302714	AT1G14790	ATRDRP1,RDR1	RNA-dependent RNA polymerase 1
Prupe.1G335600	Pp01	31684789	31689557	+	Homografted vs Ungrafted	CpG	Hyper	Pp01	31686901	31687000	*	0.0374989	20.1443	0.586171	0.247591	0.0282234	AT1G14750	SDS	Cyclin family protein
Prupe.1G339200	Pp01	31935216	31945664	+	Homografted vs Ungrafted	CpG	Hypo	Pp01	31943301	31943400	*	0.000430745	-30	-0.475341	0.138128	0.00205525	AT2G01980	ATNHX7,ATSOS1,SOS1	sodium proton exchanger, putative (NHX7) (SOS1)
Prupe.1G344200	Pp01	32244251	32246261	+	Homografted vs Ungrafted	CpG	Hypo	Pp01	32245901	32246000	*	1.33224e-08	-27.204	-0.604193	0.140945	7.21185e-05	AT1G68660		Ribosomal protein L12/ ATP-dependent Clp protease adaptor protein ClpS family protein
Prupe.1G367300	Pp01	33616604	33619889	-	Homografted vs Ungrafted	CpG	Hyper	Pp01	33618901	33619000	*	0.00974849	19.2096	0.528277	0.185129	0.0101278	AT2G24960
Prupe.1G368300	Pp01	33696212	33702426	+	Homografted vs Ungrafted	CpG	Hyper	Pp01	33700501	33700600	*	0.00029736	26.5957	1.81255	0.283931	4.99045e-10	AT1G19850	ARF5,IAA24,MP	Transcriptional factor B3 family protein / auxin-responsive factor AUX/IAA-related
Prupe.1G378900	Pp01	34230311	34234907	+	Homografted vs Ungrafted	CpG	Hypo	Pp01	34233601	34233700	*	7.65528e-07	-21.3333	-0.636763	0.103131	6.9018e-09	AT2G16250		Leucine-rich repeat protein kinase family protein
Prupe.1G386700	Pp01	34627143	34631796	-	Homografted vs Ungrafted	CpG	Hyper	Pp01	34627601	34627700	*	0.0259067	16.9921	1.11417	0.1933	3.18322e-08	AT3G13690		Protein kinase protein with adenine nucleotide alpha hydrolases-like domain
Prupe.1G389800	Pp01	34798414	34803563	+	Homografted vs Ungrafted	CpG	Hypo	Pp01	34802901	34803000	*	0.000544057	-23.1836	-0.826468	0.138102	1.42025e-08	AT5G66850	MAPKKK5	mitogen-activated protein kinase kinase kinase 5
Prupe.1G401000	Pp01	35408147	35413672	+	Homografted vs Ungrafted	CpG	Hypo	Pp01	35409501	35409600	*	0.000882138	-20.2587	-0.389042	0.156627	0.0315275	AT4G31670	UBP18	ubiquitin-specific protease 18
Prupe.1G401300	Pp01	35419412	35432107	+	Homografted vs Ungrafted	CpG	Hyper	Pp01	35421401	35421500	*	0.0108233	17.8339	0.354428	0.131173	0.0201291	AT5G21280		hydroxyproline-rich glycoprotein family protein
Prupe.1G410400	Pp01	35869392	35872208	-	Homografted vs Ungrafted	CpG	Hypo	Pp01	35870501	35870600	*	1.18207e-05	-22.0281	-0.772689	0.27762	0.00728744	AT2G26150	ATHSFA2,HSFA2	heat shock transcription factor A2
Prupe.1G421300	Pp01	36398141	36404017	+	Homografted vs Ungrafted	CpG	Hyper	Pp01	36399101	36399200	*	0.00978496	21.7243	0.337729	0.123143	0.0185028	AT4G07410		Transducin family protein / WD-40 repeat family protein
Prupe.1G431500	Pp01	36958040	36967793	-	Homografted vs Ungrafted	CpG	Hyper	Pp01	36961401	36961500	*	4.44512e-05	22	0.300839	0.112773	0.0237594	AT5G47820	FRA1	P-loop containing nucleoside triphosphate hydrolases superfamily protein
Prupe.1G432600	Pp01	37026200	37029641	+	Homografted vs Ungrafted	CpG	Hypo	Pp01	37028101	37028200	*	6.00758e-06	-53.9533	-0.655032	0.257139	0.0163205	AT4G27410	ANAC072,RD26	NAC (No Apical Meristem) domain transcriptional regulator superfamily protein
Prupe.1G443900	Pp01	37624915	37627881	+	Homografted vs Ungrafted	CpG	Hyper	Pp01	37626101	37626200	*	0.0358955	15.2517	3.49112	0.292685	1.9261e-31	AT4G32830	AtAUR1,AUR1	ataurora1
Prupe.1G447500	Pp01	37828112	37830546	-	Homografted vs Ungrafted	CpG	Hyper	Pp01	37828801	37828900	*	0.0135508	37.1397	0.657144	0.213504	0.00424797	AT5G11630
Prupe.1G461100	Pp01	38551080	38555124	-	Homografted vs Ungrafted	CpG	Hypo	Pp01	38553701	38553800	*	0.0253956	-28.8462	-0.609879	0.257389	0.0261692	AT4G31410		Protein of unknown function (DUF1644)
Prupe.1G462100	Pp01	38625213	38627169	+	Homografted vs Ungrafted	CpG	Hypo	Pp01	38626801	38626900	*	0.000535987	-18.4334	-0.291931	0.122036	0.0442826	AT5G19940		Plastid-lipid associated protein PAP / fibrillin family protein
Prupe.1G462200	Pp01	38626757	38628050	-	Homografted vs Ungrafted	CpG	Hypo	Pp01	38626801	38626900	*	0.000535987	-18.4334	-3.35362	1.34305	0.00644303	AT1G16810
Prupe.1G485700	Pp01	40442242	40456369	-	Homografted vs Ungrafted	CpG	Hyper	Pp01	40455401	40455500	*	0.0355073	15.5301	0.305256	0.129052	0.045123	AT4G27910	ATX4,SDG16	SET domain protein 16
Prupe.1G488700	Pp01	40683210	40693558	-	Homografted vs Ungrafted	CpG	Hypo	Pp01	40687501	40687600	*	0.0133956	-30.8943	-0.698204	0.129047	4.26406e-07	AT5G52560	ATUSP,USP	UDP-sugar pyrophosphorylase
Prupe.1G491700	Pp01	40893608	40897357	-	Homografted vs Ungrafted	CpG	Hyper	Pp01	40894401	40894500	*	0.0408714	31.3462	4.00291	0.266065	3.19022e-49	AT1G44110	CYCA1;1	Cyclin A1;1
Prupe.1G491800	Pp01	40898062	40903231	-	Homografted vs Ungrafted	CpG	Hyper	Pp01	40902001	40902100	*	9.17519e-07	50.7792	2.20061	0.955423	0.00538229	AT1G44110	CYCA1;1	Cyclin A1;1
Prupe.1G503400	Pp01	41626433	41631302	+	Homografted vs Ungrafted	CpG	Hyper	Pp01	41627701	41627800	*	0.000693798	41.1212	0.756917	0.198163	0.000319904	AT1G38131		O-fucosyltransferase family protein
Prupe.1G506700	Pp01	41834877	41837294	+	Homografted vs Ungrafted	CpG	Hyper	Pp01	41836301	41836400	*	4.34138e-06	19.8198	0.360614	0.14205	0.0292839	AT1G72020
Prupe.1G508800	Pp01	41946517	41951779	+	Homografted vs Ungrafted	CpG	Hyper	Pp01	41950601	41950700	*	9.57027e-09	34.544	0.533111	0.172041	0.00518113	AT4G08550		electron carriers;protein disulfide oxidoreductases
Prupe.1G508800	Pp01	41946517	41951779	+	Homografted vs Ungrafted	CpG	Hyper	Pp01	41947201	41947300	*	0.0216676	17.0732	0.533111	0.172041	0.00518113	AT4G08550		electron carriers;protein disulfide oxidoreductases
Prupe.1G510000	Pp01	42008505	42020959	+	Homografted vs Ungrafted	CpG	Hyper	Pp01	42014401	42014500	*	0.0060447	31.1256	0.578735	0.208548	0.011145	AT1G22060
Prupe.1G521300	Pp01	42752705	42762082	+	Homografted vs Ungrafted	CpG	Hypo	Pp01	42760501	42760600	*	0.0396019	-25.4217	-0.98113	0.172523	5.58141e-08	AT1G78280		transferases, transferring glycosyl groups
Prupe.1G523400	Pp01	42869019	42878102	+	Homografted vs Ungrafted	CpG	Hyper	Pp01	42873101	42873200	*	0.0086708	17.4481	0.528883	0.21844	0.0282538	AT1G35220
Prupe.1G528500	Pp01	43243832	43253468	+	Homografted vs Ungrafted	CpG	Hyper	Pp01	43249001	43249100	*	0.00318728	33.4045	1.25544	0.248574	9.54027e-07	AT4G24610
Prupe.1G528500	Pp01	43243832	43253468	+	Homografted vs Ungrafted	CpG	Hyper	Pp01	43252901	43253000	*	0.0170186	37.4359	1.25544	0.248574	9.54027e-07	AT4G24610
Prupe.1G533900	Pp01	43620034	43629076	-	Homografted vs Ungrafted	CpG	Hypo	Pp01	43625601	43625700	*	0.000918655	-22.3789	-0.576906	0.209118	0.0115254	AT4G24480		Protein kinase superfamily protein
Prupe.1G533900	Pp01	43620034	43629076	-	Homografted vs Ungrafted	CpG	Hypo	Pp01	43625301	43625400	*	6.94618e-06	-34.9924	-0.576906	0.209118	0.0115254	AT4G24480		Protein kinase superfamily protein
Prupe.1G535500	Pp01	43761610	43764702	+	Homografted vs Ungrafted	CpG	Hypo	Pp01	43764301	43764400	*	0.0306011	-33.414	-0.408112	0.0969198	0.000154468	AT1G08410		P-loop containing nucleoside triphosphate hydrolases superfamily protein
Prupe.1G555700	Pp01	45350832	45355221	-	Homografted vs Ungrafted	CpG	Hypo	Pp01	45351601	45351700	*	0.0377791	-20.7098	-0.515336	0.0963758	7.64528e-07	AT1G35340		ATP-dependent protease La (LON) domain protein
Prupe.1G563700	Pp01	46045851	46048719	-	Homografted vs Ungrafted	CpG	Hyper	Pp01	46045801	46045900	*	0.00124042	30.1235	1.80366	0.318345	2.90354e-08	AT1G16740		Ribosomal protein L20
Prupe.1G568100	Pp01	46335615	46338419	-	Homografted vs Ungrafted	CpG	Hyper	Pp01	46335901	46336000	*	0.0130578	22.9047	1.36415	0.564606	0.00695327	AT1G09580		emp24/gp25L/p24 family/GOLD family protein
Prupe.2G032000	Pp02	3455393	3465930	+	Homografted vs Ungrafted	CpG	Hypo	Pp02	3465001	3465100	*	7.94156e-05	-38.1443	-0.461216	0.153312	0.00749862	AT3G54500
Prupe.2G035900	Pp02	3890474	3893885	+	Homografted vs Ungrafted	CpG	Hypo	Pp02	3893501	3893600	*	0.000251945	-16.0205	-0.264985	0.080871	0.00457743	AT2G20060		Ribosomal protein L4/L1 family
Prupe.2G037900	Pp02	4085851	4088746	+	Homografted vs Ungrafted	CpG	Hyper	Pp02	4088001	4088100	*	0.000534489	27.2727	0.937759	0.527566	0.0384754	NA
Prupe.2G040100	Pp02	4356935	4361303	+	Homografted vs Ungrafted	CpG	Hyper	Pp02	4360001	4360100	*	2.40252e-05	18.0723	1.74896	0.199649	1.5463e-17	AT3G12600	atnudt16,NUDT16	nudix hydrolase homolog 16
Prupe.2G042500	Pp02	4646622	4650777	-	Homografted vs Ungrafted	CpG	Hypo	Pp02	4648801	4648900	*	0.00692873	-18.4211	-0.431603	0.143476	0.00726474	AT2G32830	PHT1;5,PHT5	phosphate transporter 1;5
Prupe.2G076700	Pp02	11773041	11775751	+	Homografted vs Ungrafted	CpG	Hypo	Pp02	11773301	11773400	*	8.38132e-05	-42.4242	-1.19695	0.351192	0.000617759	AT1G72300		Leucine-rich receptor-like protein kinase family protein
Prupe.2G079700	Pp02	12168328	12173736	-	Homografted vs Ungrafted	CpG	Hypo	Pp02	12168301	12168400	*	7.53344e-05	-25.5319	-0.585516	0.21299	0.0113128	AT3G56680		Single-stranded nucleic acid binding R3H protein
Prupe.2G098900	Pp02	15456973	15472818	-	Homografted vs Ungrafted	CpG	Hypo	Pp02	15467501	15467600	*	0.0192557	-38.8889	-0.906439	0.200099	1.73084e-05	AT3G03560
Prupe.2G116000	Pp02	17408511	17412014	-	Homografted vs Ungrafted	CpG	Hypo	Pp02	17408801	17408900	*	0.00511064	-20.4082	-0.648716	0.274193	0.0244695	AT3G47570		Leucine-rich repeat protein kinase family protein
Prupe.2G128100	Pp02	18528244	18535004	+	Homografted vs Ungrafted	CpG	Hyper	Pp02	18535001	18535100	*	0.000326249	26.8683	0.419995	0.118243	0.00148793	AT3G59670
Prupe.2G132600	Pp02	19083029	19085819	+	Homografted vs Ungrafted	CpG	Hypo	Pp02	19084701	19084800	*	8.2953e-06	-34.8479	-1.1912	0.245117	2.42663e-06	AT2G44850
Prupe.2G134300	Pp02	19221211	19223484	-	Homografted vs Ungrafted	CpG	Hypo	Pp02	19221401	19221500	*	0.0207644	-16.8666	-0.63773	0.286353	0.0334004	AT4G25170		Uncharacterised conserved protein (UCP012943)
Prupe.2G135700	Pp02	19328597	19334987	-	Homografted vs Ungrafted	CpG	Hypo	Pp02	19334201	19334300	*	0.0381819	-31.5034	-0.448845	0.159493	0.0128255	AT5G36930		Disease resistance protein (TIR-NBS-LRR class) family
Prupe.2G148200	Pp02	20406775	20409510	-	Homografted vs Ungrafted	CpG	Hyper	Pp02	20409401	20409500	*	1.09662e-05	46.6985	1.10592	0.199551	1.00518e-07	AT2G45490	AtAUR3,AUR3	ataurora3
Prupe.2G153500	Pp02	20767272	20772523	-	Homografted vs Ungrafted	CpG	Hyper	Pp02	20767601	20767700	*	0.000862817	24.2528	3.58683	2.69008	0.0113047	AT5G35730		EXS (ERD1/XPR1/SYG1) family protein
Prupe.2G169700	Pp02	21707618	21714005	-	Homografted vs Ungrafted	CpG	Hypo	Pp02	21708001	21708100	*	0.00345854	-26.2745	-0.408784	0.169664	0.0359102	AT1G01710		Acyl-CoA thioesterase family protein
Prupe.2G177200	Pp02	22227700	22237312	+	Homografted vs Ungrafted	CpG	Hypo	Pp02	22233501	22233600	*	0.000203865	-30	-0.317397	0.123322	0.0282842	AT5G12370	SEC10	exocyst complex component sec10
Prupe.2G182100	Pp02	22477248	22480675	+	Homografted vs Ungrafted	CpG	Hyper	Pp02	22480201	22480300	*	0.000609733	21.0946	0.516228	0.118313	6.68177e-05	AT5G41620
Prupe.2G188000	Pp02	22833589	22845697	+	Homografted vs Ungrafted	CpG	Hypo	Pp02	22836601	22836700	*	1.93108e-09	-51.0823	-0.434615	0.0976606	5.22736e-05	AT1G01320		Tetratricopeptide repeat (TPR)-like superfamily protein
Prupe.2G201600	Pp02	23817016	23820462	-	Homografted vs Ungrafted	CpG	Hypo	Pp02	23819101	23819200	*	0.00117719	-18.7412	-0.981434	0.265171	0.000328748	AT5G17260	anac086,NAC086	NAC domain containing protein 86
Prupe.2G203700	Pp02	23933107	23935974	-	Homografted vs Ungrafted	CpG	Hypo	Pp02	23934001	23934100	*	8.29426e-06	-29.8617	-0.474158	0.207498	0.0414505	AT5G63140	ATPAP29,PAP29	purple acid phosphatase 29
Prupe.2G209900	Pp02	24276602	24285106	+	Homografted vs Ungrafted	CpG	Hypo	Pp02	24283801	24283900	*	0.0343575	-26.5499	-0.434018	0.115389	0.000743635	AT2G39130		Transmembrane amino acid transporter family protein
Prupe.2G213000	Pp02	24477395	24480842	+	Homografted vs Ungrafted	CpG	Hyper	Pp02	24479101	24479200	*	2.19236e-05	26.4337	0.511066	0.228034	0.0425843	AT4G30080	ARF16	auxin response factor 16
Prupe.2G215600	Pp02	24635249	24643038	+	Homografted vs Ungrafted	CpG	Hypo	Pp02	24638301	24638400	*	0.00844348	-41.5385	-0.365046	0.0943367	0.000568416	AT3G52250		Duplicated homeodomain-like superfamily protein
Prupe.2G251000	Pp02	26566511	26569743	+	Homografted vs Ungrafted	CpG	Hypo	Pp02	26568701	26568800	*	0.00377617	-24.5019	-1.2832	0.224382	3.05342e-08	AT2G40140	ATSZF2,CZF1,SZF2,ZFAR1	zinc finger (CCCH-type) family protein
Prupe.2G255800	Pp02	26797031	26803587	+	Homografted vs Ungrafted	CpG	Hyper	Pp02	26799201	26799300	*	0.0395064	19.0893	3.81205	0.919975	4.19378e-05	AT5G62310	IRE	AGC (cAMP-dependent, cGMP-dependent and protein kinase C) kinase family protein
Prupe.2G264800	Pp02	27207884	27211874	-	Homografted vs Ungrafted	CpG	Hyper	Pp02	27209801	27209900	*	0.00451252	15.3846	0.801804	0.335298	0.0171505	AT1G61670		Lung seven transmembrane receptor family protein
Prupe.2G264800	Pp02	27207884	27211874	-	Homografted vs Ungrafted	CpG	Hyper	Pp02	27209701	27209800	*	8.88052e-06	19.8347	0.801804	0.335298	0.0171505	AT1G61670		Lung seven transmembrane receptor family protein
Prupe.2G324500	Pp02	30021262	30028245	-	Homografted vs Ungrafted	CpG	Hypo	Pp02	30024701	30024800	*	0.0253072	-21.5621	-0.367757	0.10316	0.00162874	AT1G54130	AT-RSH3,ATRSH3,RSH3	RELA/SPOT homolog 3
Prupe.3G006000	Pp03	359315	364165	-	Homografted vs Ungrafted	CpG	Hypo	Pp03	360101	360200	*	0.0316978	-23.4234	-0.488282	0.121855	0.00028155	AT5G26751	ATSK11,SK 11	shaggy-related kinase 11
Prupe.3G011000	Pp03	691426	697431	+	Homografted vs Ungrafted	CpG	Hyper	Pp03	696801	696900	*	0.00653272	22.2222	0.417545	0.15601	0.0192503	AT4G02010		Protein kinase superfamily protein
Prupe.3G019700	Pp03	1446231	1455938	+	Homografted vs Ungrafted	CpG	Hypo	Pp03	1454801	1454900	*	0.000140748	-42.2778	-0.573389	0.118117	7.31243e-06	AT1G51590	MANIB,MNS1	alpha-mannosidase 1
Prupe.3G023300	Pp03	1717932	1726103	+	Homografted vs Ungrafted	CpG	Hypo	Pp03	1720701	1720800	*	0.00117565	-28.3582	-0.565631	0.162659	0.00157479	AT3G20250	APUM5,PUM5	pumilio 5
Prupe.3G027500	Pp03	2046805	2054964	+	Homografted vs Ungrafted	CpG	Hyper	Pp03	2053001	2053100	*	0.00533291	36.413	0.738232	0.197427	0.000453387	AT3G13000		Protein of unknown function, DUF547
Prupe.3G037300	Pp03	2694650	2704049	-	Homografted vs Ungrafted	CpG	Hypo	Pp03	2702801	2702900	*	0.0233895	-15.7882	-0.397058	0.105167	0.00076385	AT1G72390
Prupe.3G038000	Pp03	2746288	2749592	+	Homografted vs Ungrafted	CpG	Hypo	Pp03	2749301	2749400	*	0.00127389	-24.2424	-0.314077	0.130568	0.0419133	AT1G72470	ATEXO70D1,EXO70D1	exocyst subunit exo70 family protein D1
Prupe.3G046800	Pp03	3330290	3333393	+	Homografted vs Ungrafted	CpG	Hyper	Pp03	3331901	3332000	*	0.00367767	22.7759	3.65406	0.706132	3.54901e-07	AT1G72670	iqd8	IQ-domain 8
Prupe.3G047000	Pp03	3340570	3349065	-	Homografted vs Ungrafted	CpG	Hyper	Pp03	3341101	3341200	*	6.32943e-06	22.4008	0.350416	0.139587	0.0318047	AT3G13882		Ribosomal protein L34
Prupe.3G050200	Pp03	3539994	3546809	-	Homografted vs Ungrafted	CpG	Hyper	Pp03	3544301	3544400	*	0.0106109	29.1912	0.753603	0.275182	0.00884413	AT3G13750	BGAL1	beta galactosidase 1
Prupe.3G067600	Pp03	4882163	4884526	-	Homografted vs Ungrafted	CpG	Hypo	Pp03	4882601	4882700	*	2.35916e-05	-19.8795	-0.259213	0.0955357	0.0216902	AT2G40830	RHC1A	RING-H2 finger C1A
Prupe.3G069400	Pp03	5005337	5011443	-	Homografted vs Ungrafted	CpG	Hyper	Pp03	5005901	5006000	*	2.37134e-05	26.0738	0.709512	0.154534	1.80502e-05	AT3G16060		ATP binding microtubule motor family protein
Prupe.3G074800	Pp03	5480786	5484245	+	Homografted vs Ungrafted	CpG	Hyper	Pp03	5481101	5481200	*	1.72246e-08	23.8279	0.392414	0.0984624	0.000367761	AT3G15540	IAA19,MSG2	indole-3-acetic acid inducible 19
Prupe.3G076000	Pp03	5589477	5592161	-	Homografted vs Ungrafted	CpG	Hypo	Pp03	5590701	5590800	*	5.02545e-08	-35.8025	-0.442108	0.184892	0.0358176	AT1G56440		Tetratricopeptide repeat (TPR)-like superfamily protein
Prupe.3G080800	Pp03	6001695	6004951	+	Homografted vs Ungrafted	CpG	Hyper	Pp03	6003401	6003500	*	0.00142132	27.7778	1.18587	0.632715	0.0224067	AT5G63020		Disease resistance protein (CC-NBS-LRR class) family
Prupe.3G104100	Pp03	8204233	8207634	+	Homografted vs Ungrafted	CpG	Hyper	Pp03	8205701	8205800	*	0.0122579	21.4423	1.47765	0.30128	1.50046e-06	AT1G16060	ADAP	ARIA-interacting double AP2 domain protein
Prupe.3G130900	Pp03	13377924	13381571	-	Homografted vs Ungrafted	CpG	Hypo	Pp03	13381101	13381200	*	0.000213446	-35.2716	-0.793919	0.168215	8.57855e-06	AT5G36930		Disease resistance protein (TIR-NBS-LRR class) family
Prupe.3G134700	Pp03	14098691	14104669	+	Homografted vs Ungrafted	CpG	Hyper	Pp03	14104301	14104400	*	0.0176176	32.189	0.316098	0.10835	0.0121291	AT5G44200	ATCBP20,CBP20	CAP-binding protein 20
Prupe.3G142100	Pp03	15401199	15404661	-	Homografted vs Ungrafted	CpG	Hypo	Pp03	15401901	15402000	*	0.00169948	-33.8462	-0.491142	0.132288	0.000823417	AT3G02570	MEE31,PMI1	Mannose-6-phosphate isomerase, type I
Prupe.3G165300	Pp03	18421461	18432305	-	Homografted vs Ungrafted	CpG	Hypo	Pp03	18422901	18423000	*	8.07933e-06	-32.2581	-0.549212	0.235476	0.0325431	AT3G52640		Zn-dependent exopeptidases superfamily protein
Prupe.3G206100	Pp03	21337762	21340722	+	Homografted vs Ungrafted	CpG	Hyper	Pp03	21339401	21339500	*	1.55961e-06	20.9301	0.966931	0.1535	1.85737e-09	AT5G35670	iqd33	IQ-domain 33
Prupe.3G212600	Pp03	21679619	21684905	+	Homografted vs Ungrafted	CpG	Hypo	Pp03	21682201	21682300	*	1.97113e-07	-43.3333	-0.541278	0.241549	0.0397917	AT2G32640		Lycopene beta/epsilon cyclase protein
Prupe.3G214000	Pp03	21759152	21761988	+	Homografted vs Ungrafted	CpG	Hyper	Pp03	21760501	21760600	*	5.87523e-10	68.2026	0.297059	0.125968	0.0476355	AT4G20720		dentin sialophosphoprotein-related
Prupe.3G215800	Pp03	21838056	21842376	+	Homografted vs Ungrafted	CpG	Hypo	Pp03	21838801	21838900	*	1.78743e-06	-41.3462	-0.4636	0.12829	0.00117628	AT4G26910		Dihydrolipoamide succinyltransferase
Prupe.3G234700	Pp03	23028461	23031892	+	Homografted vs Ungrafted	CpG	Hypo	Pp03	23031501	23031600	*	2.30482e-14	-39.7744	-0.904213	0.163975	1.56759e-07	AT1G52870		Peroxisomal membrane 22 kDa (Mpv17/PMP22) family protein
Prupe.3G234700	Pp03	23028461	23031892	+	Homografted vs Ungrafted	CpG	Hypo	Pp03	23031401	23031500	*	1.81281e-06	-26.7088	-0.904213	0.163975	1.56759e-07	AT1G52870		Peroxisomal membrane 22 kDa (Mpv17/PMP22) family protein
Prupe.3G236100	Pp03	23101890	23105382	+	Homografted vs Ungrafted	CpG	Hypo	Pp03	23104301	23104400	*	0.000181379	-20.622	-0.589229	0.281291	0.0474369	AT2G14830		Regulator of Vps4 activity in the MVB pathway protein
Prupe.3G236800	Pp03	23193545	23197068	+	Homografted vs Ungrafted	CpG	Hypo	Pp03	23195501	23195600	*	0.0149717	-24.231	-1.83337	0.736837	0.0038506	AT3G18670		Ankyrin repeat family protein
Prupe.3G239200	Pp03	23361128	23365574	+	Homografted vs Ungrafted	CpG	Hyper	Pp03	23365101	23365200	*	0.0058226	20.7868	0.483669	0.148126	0.00346327	AT5G16040		Regulator of chromosome condensation (RCC1) family protein
Prupe.3G239200	Pp03	23361128	23365574	+	Homografted vs Ungrafted	CpG	Hyper	Pp03	23364201	23364300	*	0.0441161	34.8485	0.483669	0.148126	0.00346327	AT5G16040		Regulator of chromosome condensation (RCC1) family protein
Prupe.3G243600	Pp03	23618598	23624921	-	Homografted vs Ungrafted	CpG	Hypo	Pp03	23620001	23620100	*	0.00225908	-39.1479	-0.709933	0.159115	3.12011e-05	AT3G02450		cell division protein ftsH, putative
Prupe.3G243600	Pp03	23618598	23624921	-	Homografted vs Ungrafted	CpG	Hypo	Pp03	23619801	23619900	*	0.00359205	-16.9302	-0.709933	0.159115	3.12011e-05	AT3G02450		cell division protein ftsH, putative
Prupe.3G243600	Pp03	23618598	23624921	-	Homografted vs Ungrafted	CpG	Hypo	Pp03	23619901	23620000	*	0.00018753	-19.5537	-0.709933	0.159115	3.12011e-05	AT3G02450		cell division protein ftsH, putative
Prupe.3G243600	Pp03	23618598	23624921	-	Homografted vs Ungrafted	CpG	Hypo	Pp03	23620101	23620200	*	0.000141546	-19.5305	-0.709933	0.159115	3.12011e-05	AT3G02450		cell division protein ftsH, putative
Prupe.3G245900	Pp03	23733646	23736460	+	Homografted vs Ungrafted	CpG	Hyper	Pp03	23735301	23735400	*	0.000568573	26.759	0.85659	0.424608	0.0316456	AT3G49170	EMB2261	Tetratricopeptide repeat (TPR)-like superfamily protein
Prupe.3G247200	Pp03	23801283	23809298	+	Homografted vs Ungrafted	CpG	Hypo	Pp03	23806501	23806600	*	0.0277248	-19.97	-0.612492	0.270947	0.0327942	AT5G38840		SMAD/FHA domain-containing protein
Prupe.3G247800	Pp03	23837498	23841245	+	Homografted vs Ungrafted	CpG	Hypo	Pp03	23840501	23840600	*	0.000204302	-39.5604	-0.721695	0.130113	1.88018e-07	AT5G15730		Protein kinase superfamily protein
Prupe.3G258500	Pp03	24551377	24556994	+	Homografted vs Ungrafted	CpG	Hypo	Pp03	24553301	24553400	*	0.000400257	-17.7536	-0.785845	0.240661	0.00185327	AT5G15450	APG6,CLPB-P,CLPB3	casein lytic proteinase B3
Prupe.3G266900	Pp03	24977388	24980344	+	Homografted vs Ungrafted	CpG	Hypo	Pp03	24979801	24979900	*	0.000333034	-21.1305	-1.63714	0.51955	0.000874738	AT5G15250	ATFTSH6,FTSH6	FTSH protease 6
Prupe.3G280200	Pp03	25605508	25614564	+	Homografted vs Ungrafted	CpG	Hypo	Pp03	25613201	25613300	*	0.00201318	-26.12	-0.241419	0.0889963	0.0220256	AT3G48050		BAH domain ;TFIIS helical bundle-like domain
Prupe.3G292000	Pp03	26156083	26171638	+	Homografted vs Ungrafted	CpG	Hyper	Pp03	26165101	26165200	*	0.000132111	41.6005	0.544207	0.248694	0.0441056	AT5G40480	EMB3012	embryo defective 3012
Prupe.3G296100	Pp03	26327165	26330549	+	Homografted vs Ungrafted	CpG	Hyper	Pp03	26330301	26330400	*	0.00301022	20.093	0.489054	0.157503	0.00552704	AT5G14390		alpha/beta-Hydrolases superfamily protein
Prupe.4G000100	Pp04	63082	68188	-	Homografted vs Ungrafted	CpG	Hyper	Pp04	64401	64500	*	0.00241997	15.5088	3.12916	0.332387	3.49287e-20	AT2G44190	EDE1	Family of unknown function (DUF566)
Prupe.4G013400	Pp04	624895	628887	+	Homografted vs Ungrafted	CpG	Hypo	Pp04	626101	626200	*	1.83698e-06	-52.7778	-1.04772	0.185784	6.47924e-08	AT4G22260	IM,IM1	Alternative oxidase family protein
Prupe.4G054800	Pp04	2638012	2645085	-	Homografted vs Ungrafted	CpG	Hyper	Pp04	2643101	2643200	*	0.0407858	18.4442	1.48644	0.733426	0.0127122	AT5G54010		UDP-Glycosyltransferase superfamily protein
Prupe.4G066900	Pp04	3229716	3234195	-	Homografted vs Ungrafted	CpG	Hypo	Pp04	3231101	3231200	*	0.0155302	-19.2032	-0.397544	0.145949	0.017413	AT4G18810		NAD(P)-binding Rossmann-fold superfamily protein
Prupe.4G069800	Pp04	3409247	3415998	+	Homografted vs Ungrafted	CpG	Hyper	Pp04	3413801	3413900	*	0.00788572	20.5882	1.15267	0.373711	0.00176433	AT1G07650		Leucine-rich repeat transmembrane protein kinase
Prupe.4G078300	Pp04	3805695	3811324	+	Homografted vs Ungrafted	CpG	Hyper	Pp04	3807501	3807600	*	0.00901186	20.7547	2.21915	0.248099	2.31701e-18	AT5G46280	MCM3	Minichromosome maintenance (MCM2/3/5) family protein
Prupe.4G081000	Pp04	3950260	3953198	-	Homografted vs Ungrafted	CpG	Hyper	Pp04	3950501	3950600	*	0.0111672	20.4082	2.35593	0.711827	0.000454663	AT1G30070		SGS domain-containing protein
Prupe.4G101200	Pp04	5162489	5168591	-	Homografted vs Ungrafted	CpG	Hypo	Pp04	5164201	5164300	*	0.00564775	-29.8804	-0.475285	0.145376	0.00344216	AT4G14350		AGC (cAMP-dependent, cGMP-dependent and protein kinase C) kinase family protein
Prupe.4G110400	Pp04	5867607	5869094	+	Homografted vs Ungrafted	CpG	Hypo	Pp04	5868801	5868900	*	0.000825469	-35.7973	-0.61744	0.133274	1.76948e-05	AT1G10155	ATPP2-A10,PP2-A10	phloem protein 2-A10
Prupe.4G115500	Pp04	6214281	6220798	+	Homografted vs Ungrafted	CpG	Hypo	Pp04	6215701	6215800	*	0.00160556	-30.6234	-0.512088	0.147005	0.00164825	AT3G58140		phenylalanyl-tRNA synthetase class IIc family protein
Prupe.4G121900	Pp04	6603681	6606722	+	Homografted vs Ungrafted	CpG	Hypo	Pp04	6606101	6606200	*	0.0447069	-15.7636	-0.650847	0.323808	0.0485859	AT2G34930		disease resistance family protein / LRR family protein
Prupe.4G124100	Pp04	6778956	6782494	-	Homografted vs Ungrafted	CpG	Hypo	Pp04	6779701	6779800	*	0.00172819	-22.5113	-0.489723	0.181424	0.0157573	AT3G12685		Acid phosphatase/vanadium-dependent haloperoxidase-related protein
Prupe.4G148700	Pp04	8488687	8492932	+	Homografted vs Ungrafted	CpG	Hypo	Pp04	8491801	8491900	*	0.0420342	-16.9811	-0.491863	0.182422	0.0158372	AT1G17130		Family of unknown function (DUF572)
Prupe.4G157800	Pp04	9040799	9055910	-	Homografted vs Ungrafted	CpG	Hypo	Pp04	9042901	9043000	*	0.0129507	-17.9104	-0.341304	0.13509	0.0307665	AT3G14840		Leucine-rich repeat transmembrane protein kinase
Prupe.4G169500	Pp04	9961175	9964280	+	Homografted vs Ungrafted	CpG	Hypo	Pp04	9963501	9963600	*	0.000299057	-27.6596	-0.472703	0.919261	0.0045553	AT1G72300		Leucine-rich receptor-like protein kinase family protein
Prupe.4G200200	Pp04	12432037	12435892	-	Homografted vs Ungrafted	CpG	Hypo	Pp04	12434201	12434300	*	0.0242367	-18.3333	-1.30716	0.214515	3.73099e-09	AT5G48150	PAT1	GRAS family transcription factor
Prupe.4G201200	Pp04	12511063	12517094	+	Homografted vs Ungrafted	CpG	Hyper	Pp04	12516801	12516900	*	0.0107785	18.4211	0.949001	0.192096	2.37837e-06	AT5G54670	ATK3,KATC	kinesin 3
Prupe.4G211600	Pp04	13189899	13204143	-	Homografted vs Ungrafted	CpG	Hyper	Pp04	13190601	13190700	*	0.00786519	16.4703	0.662622	0.249169	0.0124407	AT4G27010
Prupe.4G222100	Pp04	13943539	13946160	+	Homografted vs Ungrafted	CpG	Hyper	Pp04	13945501	13945600	*	0.0454169	18.5897	1.01038	0.520871	0.0264732	AT5G55180		O-Glycosyl hydrolases family 17 protein
Prupe.4G233700	Pp04	15078911	15082808	-	Homografted vs Ungrafted	CpG	Hyper	Pp04	15079501	15079600	*	0.00303176	25.9778	0.357156	0.148477	0.0397917	AT1G50670		OTU-like cysteine protease family protein
Prupe.4G250500	Pp04	16756967	16761317	+	Homografted vs Ungrafted	CpG	Hypo	Pp04	16761001	16761100	*	0.00719737	-17.497	-0.602916	0.118937	2.5565e-06	AT5G04590	SIR	sulfite reductase
Prupe.4G254800	Pp04	17612343	17617131	+	Homografted vs Ungrafted	CpG	Hyper	Pp04	17613501	17613600	*	0.0440078	27.4123	0.563003	0.165097	0.00193224	AT3G60500	CER7,G3	3\'-5\'-exoribonuclease family protein
Prupe.4G263900	Pp04	19432903	19442747	-	Homografted vs Ungrafted	CpG	Hyper	Pp04	19437701	19437800	*	0.0122694	18.4211	0.446552	0.14792	0.00764234	AT5G12170	CLT3	CRT (chloroquine-resistance transporter)-like transporter 3
Prupe.4G264400	Pp04	19482846	19484497	-	Homografted vs Ungrafted	CpG	Hypo	Pp04	19483601	19483700	*	6.07809e-05	-36.501	-1.61956	0.547067	0.00143935	AT1G52800		2-oxoglutarate (2OG) and Fe(II)-dependent oxygenase superfamily protein
Prupe.4G268100	Pp04	20289934	20293369	+	Homografted vs Ungrafted	CpG	Hypo	Pp04	20291401	20291500	*	2.23869e-05	-16.9118	-0.707065	0.178759	0.000219798	AT4G08850		Leucine-rich repeat receptor-like protein kinase family protein
Prupe.4G289700	Pp04	25512625	25514509	+	Homografted vs Ungrafted	CpG	Hypo	Pp04	25512601	25512700	*	0.000376457	-37.2929	-2.91386	0.959222	0.00120213	NA
Prupe.5G003100	Pp05	436756	438971	+	Homografted vs Ungrafted	CpG	Hypo	Pp05	437201	437300	*	0.000732938	-37.6635	-1.72955	0.499093	0.000308893	AT4G32430		Pentatricopeptide repeat (PPR) superfamily protein
Prupe.5G024900	Pp05	2788319	2797639	+	Homografted vs Ungrafted	CpG	Hyper	Pp05	2794401	2794500	*	0.038398	19.4814	0.788942	0.182025	4.4399e-05	AT1G31970	STRS1	DEA(D/H)-box RNA helicase family protein
Prupe.5G031300	Pp05	3561342	3569544	-	Homografted vs Ungrafted	CpG	Hypo	Pp05	3568201	3568300	*	3.41072e-07	-38.4881	-0.482351	0.176468	0.0147764	AT2G32950	ATCOP1,COP1,DET340,EMB168,FUS1	Transducin/WD40 repeat-like superfamily protein
Prupe.5G043900	Pp05	4831320	4835703	-	Homografted vs Ungrafted	CpG	Hyper	Pp05	4834401	4834500	*	0.00877258	16.8186	0.513874	0.15021	0.00203755	AT1G17020	ATSRG1,SRG1	senescence-related gene 1
Prupe.5G046100	Pp05	4982788	4988766	-	Homografted vs Ungrafted	CpG	Hypo	Pp05	4984301	4984400	*	0.000552958	-24.0404	-0.533718	0.200035	0.0156147	AT5G46560
Prupe.5G052300	Pp05	5649253	5658182	-	Homografted vs Ungrafted	CpG	Hyper	Pp05	5654101	5654200	*	0.000169573	24.3869	0.707382	0.218981	0.0024813	AT2G35190	ATNPSN11,NPSN11,NSPN11	novel plant snare 11
Prupe.5G074000	Pp05	8822738	8828514	-	Homografted vs Ungrafted	CpG	Hyper	Pp05	8825401	8825500	*	0.0109655	28.8889	0.760784	0.167115	1.92676e-05	AT4G22570	APT3	adenine phosphoribosyl transferase 3
Prupe.5G075600	Pp05	8955357	8959521	+	Homografted vs Ungrafted	CpG	Hyper	Pp05	8957501	8957600	*	8.84767e-05	15.2945	0.86606	0.358153	0.0142247	AT1G12240	ATBETAFRUCT4,VAC-INV	Glycosyl hydrolases family 32 protein
Prupe.5G079800	Pp05	9359634	9362950	-	Homografted vs Ungrafted	CpG	Hypo	Pp05	9359901	9360000	*	6.80425e-07	-30.6122	-0.434364	0.134693	0.00424151	AT4G22740		glycine-rich protein
Prupe.5G079800	Pp05	9359634	9362950	-	Homografted vs Ungrafted	CpG	Hypo	Pp05	9360901	9361000	*	0.0322389	-23.8208	-0.434364	0.134693	0.00424151	AT4G22740		glycine-rich protein
Prupe.5G133900	Pp05	12794907	12797901	-	Homografted vs Ungrafted	CpG	Hypo	Pp05	12795401	12795500	*	7.30907e-06	-31.8286	-0.53252	0.176106	0.00636555	AT4G25700	B1,BCH1,BETA-OHASE 1,chy1	beta-hydroxylase 1
Prupe.5G142600	Pp05	13207624	13214941	+	Homografted vs Ungrafted	CpG	Hyper	Pp05	13210501	13210600	*	0.0152028	32.9132	1.17966	0.192242	3.50213e-09	AT5G13980		Glycosyl hydrolase family 38 protein
Prupe.5G151500	Pp05	13708441	13712546	+	Homografted vs Ungrafted	CpG	Hyper	Pp05	13710501	13710600	*	0.0119848	26.6292	3.60988	0.516498	8.37534e-12	AT5G50400	ATPAP27,PAP27	purple acid phosphatase 27
Prupe.5G151900	Pp05	13725203	13729934	+	Homografted vs Ungrafted	CpG	Hypo	Pp05	13729601	13729700	*	0.00452281	-19.5871	-0.582088	0.156526	0.000656708	AT5G50380	ATEXO70F1,EXO70F1	exocyst subunit exo70 family protein F1
Prupe.5G164300	Pp05	14320427	14324593	+	Homografted vs Ungrafted	CpG	Hypo	Pp05	14322501	14322600	*	0.0153492	-27.0238	-0.540449	0.147987	0.00100547	AT5G50210	OLD5,QS,SUFE3	quinolinate synthase
Prupe.5G169000	Pp05	14522287	14525017	-	Homografted vs Ungrafted	CpG	Hyper	Pp05	14523301	14523400	*	0.00381676	26.9231	0.594793	0.208957	0.00897667	AT5G40390	SIP1	Raffinose synthase family protein
Prupe.5G170500	Pp05	14600174	14602357	+	Homografted vs Ungrafted	CpG	Hypo	Pp05	14600301	14600400	*	0.0335172	-29.9456	-0.721091	0.218174	0.00188866	AT5G63050	EMB2759	embryo defective 2759
Prupe.5G176700	Pp05	14968199	14974066	-	Homografted vs Ungrafted	CpG	Hyper	Pp05	14968901	14969000	*	0.0112136	17.7482	0.561504	0.149644	0.000623351	AT4G11130	RDR2,SMD1	RNA-dependent RNA polymerase 2
Prupe.5G185000	Pp05	15366286	15372641	+	Homografted vs Ungrafted	CpG	Hyper	Pp05	15370401	15370500	*	0.0137824	21.2554	0.655036	0.19926	0.00228731	AT5G62670	AHA11,HA11	H(+)-ATPase 11
Prupe.5G198900	Pp05	16020148	16029871	-	Homografted vs Ungrafted	CpG	Hyper	Pp05	16027601	16027700	*	0.0228058	20.989	0.376506	0.147056	0.027428	AT5G07740		actin binding
Prupe.5G211000	Pp05	16761853	16767231	+	Homografted vs Ungrafted	CpG	Hyper	Pp05	16764001	16764100	*	1.95172e-10	59.5956	1.72115	0.428573	5.15923e-05	AT3G42660		transducin family protein / WD-40 repeat family protein
Prupe.5G211600	Pp05	16785713	16791161	-	Homografted vs Ungrafted	CpG	Hyper	Pp05	16788701	16788800	*	0.0189626	23.0736	0.677428	0.301941	0.0300581	AT5G38790
Prupe.5G214700	Pp05	16915915	16920359	+	Homografted vs Ungrafted	CpG	Hyper	Pp05	16919801	16919900	*	3.4227e-05	47.1861	0.488758	0.136273	0.00124057	AT3G18600		P-loop containing nucleoside triphosphate hydrolases superfamily protein
Prupe.5G214700	Pp05	16915915	16920359	+	Homografted vs Ungrafted	CpG	Hyper	Pp05	16919901	16920000	*	4.87168e-10	51.1197	0.488758	0.136273	0.00124057	AT3G18600		P-loop containing nucleoside triphosphate hydrolases superfamily protein
Prupe.5G223900	Pp05	17351449	17356980	-	Homografted vs Ungrafted	CpG	Hypo	Pp05	17353201	17353300	*	4.79881e-08	-37.3271	-0.758156	0.155862	4.92091e-06	AT1G18390		Protein kinase superfamily protein
Prupe.5G224200	Pp05	17378119	17382882	+	Homografted vs Ungrafted	CpG	Hyper	Pp05	17381101	17381200	*	0.00708662	35.8333	1.47252	0.198547	6.76447e-13	AT1G18370	ATNACK1,HIK,NACK1	ATP binding microtubule motor family protein
Prupe.5G226000	Pp05	17436205	17438187	+	Homografted vs Ungrafted	CpG	Hyper	Pp05	17437401	17437500	*	2.72271e-06	22.5806	1.08102	0.732568	0.0442474	AT5G66370
Prupe.5G230800	Pp05	17616595	17618165	+	Homografted vs Ungrafted	CpG	Hyper	Pp05	17617601	17617700	*	0.00288383	21.5534	1.90678	0.376339	5.68329e-07	AT4G38620	ATMYB4,MYB4	myb domain protein 4
Prupe.5G232000	Pp05	17674277	17677265	+	Homografted vs Ungrafted	CpG	Hypo	Pp05	17675701	17675800	*	0.00457191	-20.6323	-0.570598	0.145261	0.000320068	AT1G18180		Protein of unknown function (DUF1295)
Prupe.5G233000	Pp05	17717103	17721902	-	Homografted vs Ungrafted	CpG	Hyper	Pp05	17718001	17718100	*	0.000112132	37.6812	1.76364	0.272954	3.10723e-10	AT3G18000	NMT1,PEAMT,XPL1	S-adenosyl-L-methionine-dependent methyltransferases superfamily protein
Prupe.5G233000	Pp05	17717103	17721902	-	Homografted vs Ungrafted	CpG	Hyper	Pp05	17717401	17717500	*	0.0332616	34.0741	1.76364	0.272954	3.10723e-10	AT3G18000	NMT1,PEAMT,XPL1	S-adenosyl-L-methionine-dependent methyltransferases superfamily protein
Prupe.5G234800	Pp05	17807947	17815140	+	Homografted vs Ungrafted	CpG	Hypo	Pp05	17815101	17815200	*	7.35173e-05	-20.4674	-0.577975	0.110142	1.118e-06	AT3G17920		Outer arm dynein light chain 1 protein
Prupe.6G001500	Pp06	238371	240722	+	Homografted vs Ungrafted	CpG	Hypo	Pp06	240301	240400	*	0.00100641	-17.5676	-0.473881	0.120029	0.000357798	AT5G56340	ATCRT1	RING/U-box superfamily protein
Prupe.6G008800	Pp06	684388	691799	-	Homografted vs Ungrafted	CpG	Hypo	Pp06	687601	687700	*	1.07125e-06	-30.9866	-0.395524	0.154128	0.0257797	AT1G07400		HSP20-like chaperones superfamily protein
Prupe.6G009100	Pp06	704358	707130	+	Homografted vs Ungrafted	CpG	Hyper	Pp06	705101	705200	*	0.000175702	28.9845	0.342115	0.694684	0.0235974	AT2G34730		myosin heavy chain-related
Prupe.6G011600	Pp06	839936	847311	-	Homografted vs Ungrafted	CpG	Hyper	Pp06	844201	844300	*	1.96973e-05	28.6918	3.70649	0.303552	6.31121e-33	AT1G69770	CMT3	chromomethylase 3
Prupe.6G026300	Pp06	2083270	2087321	+	Homografted vs Ungrafted	CpG	Hyper	Pp06	2085801	2085900	*	0.000374637	26.0478	1.17553	0.348279	0.000718737	AT4G26590	ATOPT5,OPT5	oligopeptide transporter 5
Prupe.6G051000	Pp06	3577672	3579910	-	Homografted vs Ungrafted	CpG	Hyper	Pp06	3578001	3578100	*	0.0394492	24.6032	0.86705	0.165841	8.10637e-07	AT5G58420		Ribosomal protein S4 (RPS4A) family protein
Prupe.6G053900	Pp06	3781366	3784263	-	Homografted vs Ungrafted	CpG	Hyper	Pp06	3783301	3783400	*	0.000738251	40.2852	0.806147	0.18373	3.51504e-05	AT1G07120
Prupe.6G054900	Pp06	3856832	3860790	-	Homografted vs Ungrafted	CpG	Hyper	Pp06	3858101	3858200	*	0.0260352	15.5146	0.650048	0.185929	0.00123173	AT5G58600	PMR5,TBL44	Plant protein of unknown function (DUF828)
Prupe.6G055000	Pp06	3862660	3871134	+	Homografted vs Ungrafted	CpG	Hyper	Pp06	3866501	3866600	*	0.0171136	25.8687	1.39926	0.861821	0.0243097	AT4G18810		NAD(P)-binding Rossmann-fold superfamily protein
Prupe.6G055000	Pp06	3862660	3871134	+	Homografted vs Ungrafted	CpG	Hyper	Pp06	3870901	3871000	*	0.0288915	23.9895	1.39926	0.861821	0.0243097	AT4G18810		NAD(P)-binding Rossmann-fold superfamily protein
Prupe.6G064700	Pp06	4478651	4485294	+	Homografted vs Ungrafted	CpG	Hyper	Pp06	4484301	4484400	*	2.17373e-06	42.4669	0.492591	0.161183	0.00629324	AT4G17500	ATERF-1,ERF-1	ethylene responsive element binding factor 1
Prupe.6G065100	Pp06	4505356	4508586	+	Homografted vs Ungrafted	CpG	Hyper	Pp06	4508401	4508500	*	0.00192091	22.1842	1.36696	0.262146	4.02031e-07	AT5G05830		RING/FYVE/PHD zinc finger superfamily protein
Prupe.6G065400	Pp06	4523307	4527299	-	Homografted vs Ungrafted	CpG	Hypo	Pp06	4524901	4525000	*	0.000133089	-26.7857	-1.32317	0.318249	4.02972e-05	AT5G59010		Protein kinase protein with tetratricopeptide repeat domain
Prupe.6G069900	Pp06	4794966	4797602	-	Homografted vs Ungrafted	CpG	Hypo	Pp06	4796301	4796400	*	3.67804e-05	-28.4101	-0.486282	0.135855	0.00126187	AT1G07440		NAD(P)-binding Rossmann-fold superfamily protein
Prupe.6G071400	Pp06	4873820	4876280	-	Homografted vs Ungrafted	CpG	Hyper	Pp06	4874201	4874300	*	0.000462791	37.7293	0.986207	0.351566	0.00475077	AT3G46640	LUX,PCL1	Homeodomain-like superfamily protein
Prupe.6G073500	Pp06	5010337	5012421	-	Homografted vs Ungrafted	CpG	Hypo	Pp06	5010801	5010900	*	0.038296	-18.4811	-1.32323	0.271869	2.05604e-06	AT1G07530	ATGRAS2,GRAS2,SCL14	SCARECROW-like 14
Prupe.6G084500	Pp06	5690500	5694512	+	Homografted vs Ungrafted	CpG	Hyper	Pp06	5693301	5693400	*	0.0349649	18.6047	2.56527	0.904631	0.00149459	AT5G59800	ATMBD7,MBD7	methyl-CPG-binding domain 7
Prupe.6G087900	Pp06	5967645	5970344	+	Homografted vs Ungrafted	CpG	Hypo	Pp06	5970201	5970300	*	0.0197646	-18.0965	-1.41183	0.487367	0.00203861	AT3G46290	HERK1	hercules receptor kinase 1
Prupe.6G092200	Pp06	6348612	6356883	-	Homografted vs Ungrafted	CpG	Hyper	Pp06	6354301	6354400	*	0.00584228	34.9911	1.36928	0.402783	0.00049852	AT5G60150
Prupe.6G093800	Pp06	6464170	6469583	+	Homografted vs Ungrafted	CpG	Hyper	Pp06	6465601	6465700	*	4.67334e-06	21.7599	0.880634	0.222831	0.000163217	AT1G29900	CARB	carbamoyl phosphate synthetase B
Prupe.6G102500	Pp06	7138388	7140541	+	Homografted vs Ungrafted	CpG	Hyper	Pp06	7139101	7139200	*	0.0372121	18.9479	0.621756	0.235742	0.0143822	AT5G40080		Mitochondrial ribosomal protein L27
Prupe.6G108100	Pp06	7715671	7721811	+	Homografted vs Ungrafted	CpG	Hypo	Pp06	7721301	7721400	*	1.21246e-06	-49.2958	-0.429066	0.146425	0.00978994	AT3G45040		phosphatidate cytidylyltransferase family protein
Prupe.6G148100	Pp06	12449839	12454759	+	Homografted vs Ungrafted	CpG	Hyper	Pp06	12453701	12453800	*	0.000140417	26.1492	0.709622	0.353594	0.0430829	AT1G08470	SSL3	strictosidine synthase-like 3
Prupe.6G154400	Pp06	13434407	13441887	-	Homografted vs Ungrafted	CpG	Hyper	Pp06	13434801	13434900	*	2.47431e-06	36.2519	0.365463	0.122228	0.00937386	AT3G11830		TCP-1/cpn60 chaperonin family protein
Prupe.6G167100	Pp06	17002570	17010034	-	Homografted vs Ungrafted	CpG	Hyper	Pp06	17008901	17009000	*	0.0169277	15.5952	1.02553	0.330976	0.00204416	AT5G65620		Zincin-like metalloproteases family protein
Prupe.6G217000	Pp06	22407811	22411275	+	Homografted vs Ungrafted	CpG	Hyper	Pp06	22410201	22410300	*	9.25152e-06	42.3835	3.21302	0.202644	1.23086e-54	AT2G22840	AtGRF1,GRF1	growth-regulating factor 1
Prupe.6G222100	Pp06	22723420	22727901	+	Homografted vs Ungrafted	CpG	Hypo	Pp06	22725201	22725300	*	0.000271347	-32.3848	-0.827886	0.378693	0.0239919	AT5G67480	ATBT4,BT4	BTB and TAZ domain protein 4
Prupe.6G224000	Pp06	22891134	22898589	-	Homografted vs Ungrafted	CpG	Hypo	Pp06	22897301	22897400	*	0.0154929	-20.83	-0.486942	0.207481	0.0350504	AT2G23090		Uncharacterised protein family SERF
Prupe.6G262000	Pp06	25229207	25231927	+	Homografted vs Ungrafted	CpG	Hyper	Pp06	25231101	25231200	*	5.19301e-05	23.1884	0.433811	0.169935	0.025478	AT2G37770		NAD(P)-linked oxidoreductase superfamily protein
Prupe.6G263400	Pp06	25310444	25313665	+	Homografted vs Ungrafted	CpG	Hyper	Pp06	25313301	25313400	*	0.00178967	31.5575	1.27866	0.396574	0.000976654	AT2G37860	LCD1	Protein of unknown function (DUF3411)
Prupe.6G296400	Pp06	27094442	27098269	-	Homografted vs Ungrafted	CpG	Hyper	Pp06	27096001	27096100	*	0.0116616	29.3333	1.10139	0.127382	7.11606e-17	AT3G08670
Prupe.6G305800	Pp06	27597618	27601502	-	Homografted vs Ungrafted	CpG	Hyper	Pp06	27597801	27597900	*	0.0423972	17.4615	5.16137	0.820345	2.69779e-09	AT1G09450		Protein kinase superfamily protein
Prupe.6G318000	Pp06	28240478	28243407	-	Homografted vs Ungrafted	CpG	Hypo	Pp06	28241401	28241500	*	9.61429e-05	-21.6982	-0.351993	0.118987	0.0101741	AT3G05625		Tetratricopeptide repeat (TPR)-like superfamily protein
Prupe.6G335400	Pp06	29124404	29129097	+	Homografted vs Ungrafted	CpG	Hypo	Pp06	29126201	29126300	*	0.000241593	-32.624	-0.73522	0.186641	0.000220525	AT1G08820	VAP27-2	vamp/synaptobrevin-associated protein 27-2
Prupe.6G341900	Pp06	29494272	29497210	-	Homografted vs Ungrafted	CpG	Hypo	Pp06	29494301	29494400	*	0.000409553	-38.877	-0.808225	0.142487	7.94907e-08	AT1G60710	ATB2	NAD(P)-linked oxidoreductase superfamily protein
Prupe.6G350700	Pp06	29898470	29903821	-	Homografted vs Ungrafted	CpG	Hypo	Pp06	29899401	29899500	*	0.0150696	-15.2542	-0.460404	0.120736	0.000594019	AT5G28910
Prupe.6G350700	Pp06	29898470	29903821	-	Homografted vs Ungrafted	CpG	Hypo	Pp06	29899101	29899200	*	0.0161484	-25.2517	-0.460404	0.120736	0.000594019	AT5G28910
Prupe.6G363200	Pp06	30535859	30540219	-	Homografted vs Ungrafted	CpG	Hypo	Pp06	30537401	30537500	*	0.0163372	-21.4093	-0.639241	0.286566	0.0326185	AT1G08450	AtCRT3,CRT3,EBS2,PSL1	calreticulin 3
Prupe.6G365000	Pp06	30633569	30641271	+	Homografted vs Ungrafted	CpG	Hyper	Pp06	30636001	30636100	*	5.37003e-05	30.5998	1.14044	0.253172	1.26354e-05	AT1G65470	FAS1,NFB2	chromatin assembly factor-1 (FASCIATA1) (FAS1)
Prupe.6G365500	Pp06	30677010	30679410	+	Homografted vs Ungrafted	CpG	Hypo	Pp06	30679401	30679500	*	0.000456264	-18.8905	-0.481822	0.154372	0.00528145	AT3G02650		Tetratricopeptide repeat (TPR)-like superfamily protein
Prupe.7G012400	Pp07	1679622	1689129	+	Homografted vs Ungrafted	CpG	Hyper	Pp07	1688201	1688300	*	0.0138384	31.6452	0.429456	0.172265	0.0290904	AT1G58030	CAT2	cationic amino acid transporter 2
Prupe.7G054300	Pp07	9281092	9290764	-	Homografted vs Ungrafted	CpG	Hypo	Pp07	9282601	9282700	*	1.70407e-05	-27.0215	-0.656273	0.190131	0.00124499	AT3G57330	ACA11	autoinhibited Ca2+-ATPase 11
Prupe.7G056500	Pp07	9563771	9570787	-	Homografted vs Ungrafted	CpG	Hypo	Pp07	9568401	9568500	*	0.0254718	-32.3017	-0.528618	0.213222	0.024471	AT2G41680	NTRC	NADPH-dependent thioredoxin reductase C
Prupe.7G060500	Pp07	9961122	9962919	+	Homografted vs Ungrafted	CpG	Hyper	Pp07	9962701	9962800	*	0.00400847	24.4699	1.9229	1.54392	0.0258771	AT5G13210		Uncharacterised conserved protein UCP015417, vWA
Prupe.7G066500	Pp07	10479450	10482218	+	Homografted vs Ungrafted	CpG	Hyper	Pp07	10481301	10481400	*	0.0122441	22.8136	0.406784	0.164304	0.0313842	AT5G20180		Ribosomal protein L36
Prupe.7G069000	Pp07	10710693	10715561	+	Homografted vs Ungrafted	CpG	Hyper	Pp07	10715501	10715600	*	0.00581993	33.8542	3.06706	0.355105	3.29954e-17	AT5G06940		Leucine-rich repeat receptor-like protein kinase family protein
Prupe.7G073800	Pp07	11130808	11134407	-	Homografted vs Ungrafted	CpG	Hyper	Pp07	11131901	11132000	*	0.000340526	31.6092	0.342384	0.118135	0.0125359	AT2G42210	ATOEP16-3,OEP16-3	Mitochondrial import inner membrane translocase subunit Tim17/Tim22/Tim23 family protein
Prupe.7G077300	Pp07	11370172	11373189	-	Homografted vs Ungrafted	CpG	Hyper	Pp07	11370601	11370700	*	0.0099165	28.0702	0.473278	0.198473	0.034359	AT3G12110	ACT11	actin-11
Prupe.7G080900	Pp07	11619172	11622688	+	Homografted vs Ungrafted	CpG	Hyper	Pp07	11622101	11622200	*	0.0124507	18.4968	1.13118	0.421879	0.00528274	AT2G41970		Protein kinase superfamily protein
Prupe.7G115200	Pp07	14050984	14059474	+	Homografted vs Ungrafted	CpG	Hypo	Pp07	14055701	14055800	*	0.00184875	-24.5996	-0.944408	0.383337	0.0110392	AT1G66950	ATPDR11,PDR11	pleiotropic drug resistance 11
Prupe.7G119700	Pp07	14356035	14359542	+	Homografted vs Ungrafted	CpG	Hyper	Pp07	14357901	14358000	*	0.0041848	35.3794	0.49529	0.188477	0.0187687	AT5G04550		Protein of unknown function (DUF668)
Prupe.7G120300	Pp07	14384742	14389995	+	Homografted vs Ungrafted	CpG	Hyper	Pp07	14389301	14389400	*	0.0048286	34.5068	0.722149	0.321604	0.0270896	AT5G03770	KDTA	KDO transferase A
Prupe.7G123400	Pp07	14575913	14578701	+	Homografted vs Ungrafted	CpG	Hypo	Pp07	14578001	14578100	*	0.0192747	-17.3931	-1.7441	0.342274	4.89679e-07	AT2G36690		2-oxoglutarate (2OG) and Fe(II)-dependent oxygenase superfamily protein
Prupe.7G131400	Pp07	15053725	15057247	+	Homografted vs Ungrafted	CpG	Hyper	Pp07	15056101	15056200	*	0.000959371	25.9003	1.10415	0.250732	2.00707e-05	AT4G36930	SPT	basic helix-loop-helix (bHLH) DNA-binding superfamily protein
Prupe.7G147100	Pp07	16008373	16014343	+	Homografted vs Ungrafted	CpG	Hypo	Pp07	16012001	16012100	*	0.0257824	-27.3897	-0.616087	0.245891	0.0192503	AT4G36860	DAR1	LIM domain-containing protein
Prupe.7G152900	Pp07	16305100	16308555	+	Homografted vs Ungrafted	CpG	Hypo	Pp07	16306801	16306900	*	0.0488516	-15.1012	-0.738551	0.214049	0.00115139	AT5G49610		F-box family protein
Prupe.7G157800	Pp07	16575490	16579833	+	Homografted vs Ungrafted	CpG	Hypo	Pp07	16576801	16576900	*	0.0045115	-30.1471	-0.429636	0.136203	0.00526587	AT3G50910
Prupe.7G170700	Pp07	17261371	17267599	+	Homografted vs Ungrafted	CpG	Hypo	Pp07	17263901	17264000	*	0.0122579	-21.9645	-0.603484	0.244289	0.0213603	AT2G17820	AHK1,ATHK1,HK1	histidine kinase 1
Prupe.7G178000	Pp07	17572060	17575237	-	Homografted vs Ungrafted	CpG	Hyper	Pp07	17572101	17572200	*	0.0115152	17.5	2.30588	0.262123	9.3163e-18	AT4G35730		Regulator of Vps4 activity in the MVB pathway protein
Prupe.7G183500	Pp07	17812470	17821096	-	Homografted vs Ungrafted	CpG	Hyper	Pp07	17819501	17819600	*	0.0100288	31.6883	0.843733	0.159972	6.06176e-07	AT4G35520	ATMLH3,MLH3	MUTL protein homolog 3
Prupe.7G270000	Pp07	22159874	22166872	-	Homografted vs Ungrafted	CpG	Hyper	Pp07	22165701	22165800	*	0.0133725	39.4986	0.45105	0.157247	0.0111869	AT2G43980	AtITPK4,ITPK4	inositol 1,3,4-trisphosphate 5/6-kinase 4
Prupe.8G003700	Pp08	302873	308259	-	Homografted vs Ungrafted	CpG	Hypo	Pp08	304901	305000	*	0.00142132	-16.6667	-0.75872	0.134996	1.25196e-07	AT4G10120	ATSPS4F	Sucrose-phosphate synthase family protein
Prupe.8G005400	Pp08	419935	426896	+	Homografted vs Ungrafted	CpG	Hypo	Pp08	425601	425700	*	2.34693e-05	-26.3271	-1.0182	0.22458	1.28735e-05	AT5G17680		disease resistance protein (TIR-NBS-LRR class), putative
Prupe.8G007100	Pp08	551314	554292	-	Homografted vs Ungrafted	CpG	Hyper	Pp08	552201	552300	*	1.10363e-39	52.344	1.61003	0.990391	0.0207112	AT1G12790
Prupe.8G036600	Pp08	3322996	3329451	-	Homografted vs Ungrafted	CpG	Hyper	Pp08	3323401	3323500	*	0.00292077	27.451	1.0089	0.174171	3.11071e-08	AT1G76010		Alba DNA/RNA-binding protein
Prupe.8G043100	Pp08	4480100	4483957	-	Homografted vs Ungrafted	CpG	Hyper	Pp08	4480201	4480300	*	0.0277903	21.875	0.501284	0.154756	0.0036929	AT1G71730
Prupe.8G043800	Pp08	4530720	4533434	-	Homografted vs Ungrafted	CpG	Hyper	Pp08	4532401	4532500	*	0.000370584	28.0087	1.99429	0.745784	0.00266172	AT1G71760
Prupe.8G056000	Pp08	6518648	6522990	+	Homografted vs Ungrafted	CpG	Hyper	Pp08	6522801	6522900	*	1.09778e-07	18.6695	0.774088	0.196586	0.000206463	AT1G34430	EMB3003	2-oxoacid dehydrogenases acyltransferase family protein
Prupe.8G057600	Pp08	7106577	7111590	+	Homografted vs Ungrafted	CpG	Hypo	Pp08	7108201	7108300	*	1.84085e-13	-61.194	-0.353934	0.150601	0.0460701	AT4G09570	ATCPK4,CPK4	calcium-dependent protein kinase 4
Prupe.8G064200	Pp08	9477835	9481673	-	Homografted vs Ungrafted	CpG	Hypo	Pp08	9478101	9478200	*	0.012519	-19.0738	-0.667738	0.191127	0.00116852	AT4G33510	DHS2	3-deoxy-d-arabino-heptulosonate 7-phosphate synthase
Prupe.8G068200	Pp08	10058814	10059841	-	Homografted vs Ungrafted	CpG	Hyper	Pp08	10059701	10059800	*	0.00324904	21.1262	6.01693	0.636223	2.43326e-20	NA
Prupe.8G069300	Pp08	10173167	10180572	+	Homografted vs Ungrafted	CpG	Hypo	Pp08	10175601	10175700	*	3.82924e-07	-56.4035	-2.64048	0.950099	0.00136367	AT2G22540	AGL22,SVP	K-box region and MADS-box transcription factor family protein
Prupe.8G069300	Pp08	10173167	10180572	+	Homografted vs Ungrafted	CpG	Hypo	Pp08	10177701	10177800	*	0.0077312	-28.9011	-2.64048	0.950099	0.00136367	AT2G22540	AGL22,SVP	K-box region and MADS-box transcription factor family protein
Prupe.8G073700	Pp08	10736999	10752290	+	Homografted vs Ungrafted	CpG	Hypo	Pp08	10743501	10743600	*	2.77803e-07	-22.6	-0.9668	0.550118	0.0373108	AT2G14210	AGL44,ANR1	AGAMOUS-like 44
Prupe.8G085400	Pp08	11825036	11828600	-	Homografted vs Ungrafted	CpG	Hyper	Pp08	11825801	11825900	*	0.0323482	25.4121	1.18046	0.227814	5.44979e-07	AT4G39010	AtGH9B18,GH9B18	glycosyl hydrolase 9B18
Prupe.8G085400	Pp08	11825036	11828600	-	Homografted vs Ungrafted	CpG	Hyper	Pp08	11826501	11826600	*	0.00111627	18.1431	1.18046	0.227814	5.44979e-07	AT4G39010	AtGH9B18,GH9B18	glycosyl hydrolase 9B18
Prupe.8G098500	Pp08	13014897	13020530	-	Homografted vs Ungrafted	CpG	Hyper	Pp08	13019401	13019500	*	0.0371463	23.4655	0.632126	0.130983	7.63283e-06	AT4G34430	ATSWI3D,CHB3	DNA-binding family protein
Prupe.8G103100	Pp08	13424776	13428025	+	Homografted vs Ungrafted	CpG	Hyper	Pp08	13427601	13427700	*	0.00299514	26.1766	1.68255	0.862483	0.0125683	AT4G34320		Protein of unknown function (DUF677)
Prupe.8G113600	Pp08	14184570	14194763	-	Homografted vs Ungrafted	CpG	Hypo	Pp08	14184701	14184800	*	0.0340492	-16.6783	-0.296913	0.125452	0.0466005	AT2G15900		Phox-associated domain;Phox-like;Sorting nexin, C-terminal
Prupe.8G117200	Pp08	14403296	14410951	+	Homografted vs Ungrafted	CpG	Hyper	Pp08	14409901	14410000	*	0.0295887	15.4995	0.558241	0.186806	0.00685523	AT3G50530	CRK	CDPK-related kinase
Prupe.8G117200	Pp08	14403296	14410951	+	Homografted vs Ungrafted	CpG	Hyper	Pp08	14410501	14410600	*	1.09662e-05	17.6991	0.558241	0.186806	0.00685523	AT3G50530	CRK	CDPK-related kinase
Prupe.8G149200	Pp08	16334338	16337434	-	Homografted vs Ungrafted	CpG	Hyper	Pp08	16336401	16336500	*	0.0220093	23.3541	0.444391	0.193032	0.0425582	AT1G50000		methyltransferases
Prupe.8G151800	Pp08	16502850	16507897	+	Homografted vs Ungrafted	CpG	Hyper	Pp08	16506401	16506500	*	0.0318162	22.4822	0.552985	0.196642	0.0106914	AT4G33760		tRNA synthetase class II (D, K and N) family protein
Prupe.8G168900	Pp08	17398195	17401387	+	Homografted vs Ungrafted	CpG	Hypo	Pp08	17400501	17400600	*	0.0149516	-23.2558	-0.561367	0.256923	0.0425233	AT5G23590		DNAJ heat shock N-terminal domain-containing protein
Prupe.8G190300	Pp08	18543200	18547731	-	Homografted vs Ungrafted	CpG	Hyper	Pp08	18544201	18544300	*	0.0216737	26.3103	1.52583	0.326788	4.01458e-06	AT5G48470
Prupe.8G199700	Pp08	18943607	18946056	-	Homografted vs Ungrafted	CpG	Hyper	Pp08	18943901	18944000	*	0.00362369	20.7119	2.89778	0.530964	6.90046e-08	AT3G25100	CDC45	cell division cycle 45
Prupe.8G209000	Pp08	19422852	19425574	+	Homografted vs Ungrafted	CpG	Hypo	Pp08	19424001	19424100	*	0.0158884	-33.9802	-0.622823	0.299265	0.0453772	AT4G28820		HIT-type Zinc finger family protein
Prupe.8G233500	Pp08	20724576	20727588	-	Homografted vs Ungrafted	CpG	Hyper	Pp08	20725701	20725800	*	0.0195672	17.836	1.01489	0.277529	0.000372465	AT3G63420	AGG1,ATAGG1,GG1	Ggamma-subunit 1
Prupe.8G238900	Pp08	21011896	21014402	-	Homografted vs Ungrafted	CpG	Hyper	Pp08	21013001	21013100	*	0.0202544	29.9749	1.15023	0.188745	4.66564e-09	AT1G34030		Ribosomal protein S13/S18 family
Prupe.8G240700	Pp08	21103723	21109211	+	Homografted vs Ungrafted	CpG	Hyper	Pp08	21108801	21108900	*	0.017333	22.8911	2.1542	0.326345	1.14761e-10	AT5G19330	ARIA	ARM repeat protein interacting with ABF2
Prupe.1G019900	Pp01	1391579	1396420	-	Short graft vs Homografted	CpG	Hypo	Pp01	1393401	1393500	*	0.0294128	-15.4695	-0.570809	0.201574	0.0109837	AT3G51895	AST12,SULTR3;1	sulfate transporter 3;1
Prupe.1G019900	Pp01	1391579	1396420	-	Short graft vs Homografted	CpG	Hypo	Pp01	1393201	1393300	*	1.24968e-05	-35.3801	-0.570809	0.201574	0.0109837	AT3G51895	AST12,SULTR3;1	sulfate transporter 3;1
Prupe.1G025600	Pp01	1762070	1765423	-	Short graft vs Homografted	CpG	Hypo	Pp01	1762901	1763000	*	0.00139921	-22.3796	-0.974786	0.177235	9.25728e-07	AT1G04220	KCS2	3-ketoacyl-CoA synthase 2
Prupe.1G044000	Pp01	3149419	3152485	+	Short graft vs Homografted	CpG	Hyper	Pp01	3151601	3151700	*	0.000603011	35.7735	0.5621	0.274961	0.0401177	AT4G14305		Peroxisomal membrane 22 kDa (Mpv17/PMP22) family protein
Prupe.1G086800	Pp01	6469891	6472221	-	Short graft vs Homografted	CpG	Hyper	Pp01	6469901	6470000	*	0.00200107	28.5714	0.542665	0.16689	0.00492933	AT1G48830		Ribosomal protein S7e family protein
Prupe.1G112600	Pp01	8978865	8982467	+	Short graft vs Homografted	CpG	Hyper	Pp01	8981101	8981200	*	0.0184774	17.1867	0.613889	0.257296	0.0229893	AT3G06520		agenet domain-containing protein
Prupe.1G113900	Pp01	9042512	9046170	-	Short graft vs Homografted	CpG	Hypo	Pp01	9044401	9044500	*	0.0478866	-21.4286	-0.603215	0.116615	6.16132e-06	AT3G17120
Prupe.1G117000	Pp01	9221269	9227268	-	Short graft vs Homografted	CpG	Hypo	Pp01	9224801	9224900	*	0.00861713	-21.2394	-0.382553	0.118428	0.00759288	AT2G18790	HY3,OOP1,PHYB	phytochrome B
Prupe.1G123900	Pp01	9763634	9768512	+	Short graft vs Homografted	CpG	Hyper	Pp01	9767101	9767200	*	0.005487	22.9661	0.516887	0.22173	0.0289305	AT3G16730
Prupe.1G137500	Pp01	10763941	10766203	+	Short graft vs Homografted	CpG	Hypo	Pp01	10765001	10765100	*	1.82371e-08	-47.4854	-0.350591	0.122957	0.0181982	AT3G16560		Protein phosphatase 2C family protein
Prupe.1G159000	Pp01	12603659	12618027	-	Short graft vs Homografted	CpG	Hypo	Pp01	12605001	12605100	*	3.36821e-10	-56.6667	-0.30291	0.121859	0.0419037	AT4G13750	NOV	Histidine kinase-, DNA gyrase B-, and HSP90-like ATPase family protein
Prupe.1G164600	Pp01	13248972	13252086	+	Short graft vs Homografted	CpG	Hyper	Pp01	13251601	13251700	*	0.000130953	25.8538	0.626782	0.209541	0.00781705	AT3G23830	GR-RBP4,GRP4	glycine-rich RNA-binding protein 4
Prupe.1G172800	Pp01	14441615	14444660	-	Short graft vs Homografted	CpG	Hyper	Pp01	14443301	14443400	*	9.88542e-05	40.9929	0.450673	0.185919	0.0289305	AT5G59240		Ribosomal protein S8e family protein
Prupe.1G179400	Pp01	15475994	15478096	+	Short graft vs Homografted	CpG	Hypo	Pp01	15476701	15476800	*	0.00630381	-20.4799	-0.596639	0.217712	0.012856	AT5G12890		UDP-Glycosyltransferase superfamily protein
Prupe.1G284600	Pp01	28600363	28605549	-	Short graft vs Homografted	CpG	Hypo	Pp01	28602601	28602700	*	0.00919741	-22.6732	-1.04363	0.209211	9.71502e-06	AT1G26560	BGLU40	beta glucosidase 40
Prupe.1G293500	Pp01	29113168	29118512	+	Short graft vs Homografted	CpG	Hypo	Pp01	29117801	29117900	*	0.023843	-20.3561	-0.376757	0.160546	0.039949	AT2G03810		18S pre-ribosomal assembly protein gar2-related
Prupe.1G308700	Pp01	30046460	30055445	-	Short graft vs Homografted	CpG	Hypo	Pp01	30052301	30052400	*	0.000356092	-41.6422	-0.382589	0.0887994	0.000329443	AT3G25840		Protein kinase superfamily protein
Prupe.1G331200	Pp01	31385955	31390015	+	Short graft vs Homografted	CpG	Hyper	Pp01	31388801	31388900	*	0.00104609	17.9418	0.410521	0.156386	0.0229893	AT2G01620	MEE11	RNI-like superfamily protein
Prupe.1G336300	Pp01	31723716	31728237	-	Short graft vs Homografted	CpG	Hypo	Pp01	31726301	31726400	*	0.0275407	-17.5467	-0.704935	0.293686	0.0201358	AT1G66150	TMK1	transmembrane kinase 1
Prupe.1G357900	Pp01	33123747	33125849	+	Short graft vs Homografted	CpG	Hyper	Pp01	33125301	33125400	*	1.578e-05	22.7106	0.544588	0.191936	0.0114694	AT1G20370		Pseudouridine synthase family protein
Prupe.1G454300	Pp01	38186893	38188366	-	Short graft vs Homografted	CpG	Hyper	Pp01	38187601	38187700	*	0.00627546	16.1319	0.684209	0.1881	0.00145857	AT4G32690	ATGLB3,GLB3	hemoglobin 3
Prupe.1G475300	Pp01	39517635	39526255	+	Short graft vs Homografted	CpG	Hypo	Pp01	39525901	39526000	*	0.000339406	-23.268	-1.0873	0.208171	3.87016e-06	AT5G25610	ATRD22,RD22	BURP domain-containing protein
Prupe.1G492500	Pp01	40945996	40950441	+	Short graft vs Homografted	CpG	Hypo	Pp01	40947801	40947900	*	0.0196635	-16.7062	-0.966405	0.306182	0.00403125	AT1G15960	ATNRAMP6,NRAMP6	NRAMP metal ion transporter 6
Prupe.1G500400	Pp01	41418306	41420591	-	Short graft vs Homografted	CpG	Hypo	Pp01	41419301	41419400	*	4.26051e-06	-40.9091	-0.0594115	0.191297	0.00813608	AT1G21890		nodulin MtN21 /EamA-like transporter family protein
Prupe.1G501000	Pp01	41466780	41471274	+	Short graft vs Homografted	CpG	Hyper	Pp01	41468301	41468400	*	0.0404765	29.3671	0.306909	0.103794	0.017609	AT1G44835		YbaK/aminoacyl-tRNA synthetase-associated domain
Prupe.1G542300	Pp01	44302418	44307089	+	Short graft vs Homografted	CpG	Hypo	Pp01	44303201	44303300	*	7.16338e-10	-28.6478	-0.44856	0.156531	0.0133864	AT1G09970	LRR XI-23,RLK7	Leucine-rich receptor-like protein kinase family protein
Prupe.1G566800	Pp01	46257085	46270289	+	Short graft vs Homografted	CpG	Hypo	Pp01	46266401	46266500	*	0.0104641	-29.9808	-0.359565	0.139808	0.0316159	AT1G71240		Plant protein of unknown function (DUF639)
Prupe.1G572200	Pp01	46649722	46658449	+	Short graft vs Homografted	CpG	Hypo	Pp01	46657101	46657200	*	2.58566e-05	-29.0112	-0.549361	0.146934	0.0013447	AT4G22200	AKT2,AKT2/3,AKT3,KT2/3	potassium transport 2/3
Prupe.1G576000	Pp01	46913355	46917507	-	Short graft vs Homografted	CpG	Hyper	Pp01	46914501	46914600	*	0.00436681	30.7642	0.345643	0.122958	0.0205843	AT4G06599		ubiquitin family protein
Prupe.2G148600	Pp02	20428145	20431091	+	Short graft vs Homografted	CpG	Hyper	Pp02	20430401	20430500	*	0.00330704	16.8335	1.3421	0.757196	0.0359687	AT2G45510	CYP704A2	cytochrome P450, family 704, subfamily A, polypeptide 2
Prupe.2G190800	Pp02	23006794	23021648	-	Short graft vs Homografted	CpG	Hypo	Pp02	23008101	23008200	*	4.99097e-09	-41.6667	-0.430149	0.165864	0.0227275	AT2G46560		transducin family protein / WD-40 repeat family protein
Prupe.2G201900	Pp02	23827555	23834195	-	Short graft vs Homografted	CpG	Hyper	Pp02	23832901	23833000	*	1.78159e-07	33.4957	0.891136	0.220734	0.000371816	AT3G10480	ANAC050,NAC050	NAC domain containing protein 50
Prupe.2G233400	Pp02	25646283	25649883	+	Short graft vs Homografted	CpG	Hyper	Pp02	25649301	25649400	*	0.000196125	18.5738	0.846544	0.425972	0.0324952	AT3G04020
Prupe.2G291100	Pp02	28481156	28484328	+	Short graft vs Homografted	CpG	Hypo	Pp02	28484201	28484300	*	4.37825e-12	-30.3828	-0.330546	0.137174	0.0400933	AT5G62070	IQD23	IQ-domain 23
Prupe.2G291400	Pp02	28494023	28500541	+	Short graft vs Homografted	CpG	Hypo	Pp02	28499201	28499300	*	0.00183148	-20.8662	-0.448961	0.212991	0.0458004	AT4G00730	AHDP,ANL2	Homeobox-leucine zipper family protein / lipid-binding START domain-containing protein
Prupe.2G315200	Pp02	29614656	29619334	-	Short graft vs Homografted	CpG	Hypo	Pp02	29615801	29615900	*	0.0100168	-16.7721	-0.440632	0.210714	0.0472604	AT1G76390		ARM repeat superfamily protein
Prupe.2G318900	Pp02	29790301	29795447	+	Short graft vs Homografted	CpG	Hyper	Pp02	29794601	29794700	*	0.0189485	26.6008	1.09873	0.318639	0.00187164	AT5G24470	APRR5,PRR5	pseudo-response regulator 5
Prupe.3G020100	Pp03	1473284	1475005	+	Short graft vs Homografted	CpG	Hypo	Pp03	1474901	1475000	*	0.0147209	-20.9524	-0.55369	0.190813	0.00993744	AT3G21150	BBX32	B-box 32
Prupe.3G027900	Pp03	2084745	2087659	-	Short graft vs Homografted	CpG	Hypo	Pp03	2085801	2085900	*	0.00526603	-16.0408	-0.693678	0.260258	0.0131586	AT1G32910		HXXXD-type acyl-transferase family protein
Prupe.3G060600	Pp03	4361852	4363224	+	Short graft vs Homografted	CpG	Hypo	Pp03	4362401	4362500	*	0.0175144	-22.4375	-0.590013	0.190521	0.006366	AT5G25840		Protein of unknown function (DUF1677)
Prupe.3G081400	Pp03	6043244	6046232	-	Short graft vs Homografted	CpG	Hyper	Pp03	6044001	6044100	*	0.024979	23.0726	0.642825	0.207383	0.00594572	AT1G80190	PSF1	partner of SLD five 1
Prupe.3G115800	Pp03	9799928	9805314	+	Short graft vs Homografted	CpG	Hypo	Pp03	9804901	9805000	*	4.05131e-17	-40.7519	-0.371912	0.140261	0.0243886	AT1G35710		Protein kinase family protein with leucine-rich repeat domain
Prupe.3G138600	Pp03	14619379	14641876	+	Short graft vs Homografted	CpG	Hypo	Pp03	14631001	14631100	*	0.0159072	-26.9444	-0.560506	0.23315	0.0235087	AT4G03560	ATCCH1,ATTPC1,FOU2,TPC1	two-pore channel 1
Prupe.3G142100	Pp03	15401199	15404661	-	Short graft vs Homografted	CpG	Hypo	Pp03	15402501	15402600	*	3.38624e-05	-23.7982	-0.424365	0.139226	0.00966017	AT3G02570	MEE31,PMI1	Mannose-6-phosphate isomerase, type I
Prupe.3G150800	Pp03	16472469	16493079	-	Short graft vs Homografted	CpG	Hypo	Pp03	16484301	16484400	*	0.0313119	-25.3303	-0.373253	0.130324	0.0165879	AT1G24706	AtTHO2,THO2	THO2
Prupe.3G206500	Pp03	21350214	21353149	+	Short graft vs Homografted	CpG	Hyper	Pp03	21352501	21352600	*	0.00208441	29.5739	0.794425	0.256907	0.00525419	AT2G04530	CPZ,TRZ2	Metallo-hydrolase/oxidoreductase superfamily protein
Prupe.3G248400	Pp03	23866822	23887399	-	Short graft vs Homografted	CpG	Hypo	Pp03	23872401	23872500	*	0.037872	-17.5809	-0.703268	0.252239	0.0101882	AT3G02260	ASA1,BIG,CRM1,DOC1,LPR1,TIR3,UMB1	auxin transport protein (BIG)
Prupe.3G305900	Pp03	26776221	26779470	+	Short graft vs Homografted	CpG	Hyper	Pp03	26777901	26778000	*	0.00315229	27.2059	0.456387	0.172293	0.0198976	AT3G27100
Prupe.4G001300	Pp04	134025	137722	-	Short graft vs Homografted	CpG	Hypo	Pp04	136701	136800	*	0.000294591	-27.1429	-0.409251	0.189672	0.0441897	AT5G47780	GAUT4	galacturonosyltransferase 4
Prupe.4G032900	Pp04	1528048	1532216	-	Short graft vs Homografted	CpG	Hyper	Pp04	1528701	1528800	*	0.0327321	22.9511	1.01972	0.300866	0.00227384	AT1G61390		S-locus lectin protein kinase family protein
Prupe.4G047400	Pp04	2252397	2259841	-	Short graft vs Homografted	CpG	Hypo	Pp04	2252701	2252800	*	0.00128386	-15.2874	-0.938645	0.178934	3.28773e-06	AT2G33770	ATUBC24,PHO2,UBC24	phosphate 2
Prupe.4G063700	Pp04	3057019	3060037	+	Short graft vs Homografted	CpG	Hypo	Pp04	3059401	3059500	*	0.00170558	-16.4179	-0.607772	0.248331	0.0207689	AT5G45800	MEE62	Leucine-rich repeat protein kinase family protein
Prupe.4G157700	Pp04	9025405	9035945	-	Short graft vs Homografted	CpG	Hyper	Pp04	9027001	9027100	*	0.0174974	16.8305	1.48911	0.793818	0.0289305	AT3G14840		Leucine-rich repeat transmembrane protein kinase
Prupe.4G281300	Pp04	23863118	23870350	-	Short graft vs Homografted	CpG	Hypo	Pp04	23867201	23867300	*	0.00235561	-20.2182	-0.488231	0.122187	0.000705889	AT5G03795		Exostosin family protein
Prupe.5G071200	Pp05	8622466	8623789	+	Short graft vs Homografted	CpG	Hyper	Pp05	8623501	8623600	*	5.76337e-05	15.3212	1.29016	0.386616	0.0023368	AT5G51440		HSP20-like chaperones superfamily protein
Prupe.5G087000	Pp05	9831382	9833712	-	Short graft vs Homografted	CpG	Hyper	Pp05	9831901	9832000	*	4.04309e-06	48.7382	0.388869	0.132098	0.013569	AT2G45640	ATSAP18,SAP18	SIN3 associated polypeptide P18
Prupe.5G138200	Pp05	13005274	13010327	+	Short graft vs Homografted	CpG	Hyper	Pp05	13008901	13009000	*	0.0481192	26.7508	0.474758	0.154882	0.0083479	AT5G51070	CLPD,ERD1,SAG15	Clp ATPase
Prupe.5G141000	Pp05	13131772	13133820	+	Short graft vs Homografted	CpG	Hyper	Pp05	13133401	13133500	*	0.0163196	23.0905	0.552862	0.279745	0.0438918	AT3G59280	TXR1	Protein Transporter, Pam16
Prupe.5G145600	Pp05	13378962	13386044	+	Short graft vs Homografted	CpG	Hyper	Pp05	13383301	13383400	*	0.018618	15.3529	1.29074	0.304457	0.000160418	AT3G48770		DNA binding;ATP binding
Prupe.5G162000	Pp05	14210280	14215582	-	Short graft vs Homografted	CpG	Hyper	Pp05	14210901	14211000	*	2.0925e-05	35.2141	1.04625	0.60421	0.0386319	AT5G53130	ATCNGC1,CNGC1	cyclic nucleotide gated channel 1
Prupe.5G223600	Pp05	17341415	17344750	+	Short graft vs Homografted	CpG	Hyper	Pp05	17344101	17344200	*	0.00147196	22.1583	0.653744	0.371176	0.0474392	AT1G73805		Calmodulin binding protein-like
Prupe.6G014100	Pp06	972228	976201	-	Short graft vs Homografted	CpG	Hypo	Pp06	974501	974600	*	5.10606e-14	-38.2979	-0.481082	0.139111	0.00329018	AT5G19900		PRLI-interacting factor, putative
Prupe.6G083100	Pp06	5615551	5620427	+	Short graft vs Homografted	CpG	Hypo	Pp06	5619901	5620000	*	0.0002059	-39.0653	-1.24935	0.529715	0.0164251	AT5G36930		Disease resistance protein (TIR-NBS-LRR class) family
Prupe.6G089800	Pp06	6145009	6156611	-	Short graft vs Homografted	CpG	Hypo	Pp06	6148701	6148800	*	6.29153e-05	-45.8926	-0.504587	0.135092	0.00155759	AT3G45780	JK224,NPH1,PHOT1,RPT1	phototropin 1
Prupe.6G089800	Pp06	6145009	6156611	-	Short graft vs Homografted	CpG	Hypo	Pp06	6149401	6149500	*	0.0345534	-34.0436	-0.504587	0.135092	0.00155759	AT3G45780	JK224,NPH1,PHOT1,RPT1	phototropin 1
Prupe.6G089800	Pp06	6145009	6156611	-	Short graft vs Homografted	CpG	Hypo	Pp06	6150701	6150800	*	0.0462503	-30.1871	-0.504587	0.135092	0.00155759	AT3G45780	JK224,NPH1,PHOT1,RPT1	phototropin 1
Prupe.6G130100	Pp06	10109667	10112893	+	Short graft vs Homografted	CpG	Hyper	Pp06	10111101	10111200	*	2.2518e-11	19.7674	0.547517	0.156654	0.00263457	AT2G27510	ATFD3,FD3	ferredoxin 3
Prupe.6G181400	Pp06	18834682	18839534	+	Short graft vs Homografted	CpG	Hyper	Pp06	18835401	18835500	*	0.00239502	18.1818	0.790954	0.316705	0.0166332	AT1G22170		Phosphoglycerate mutase family protein
Prupe.6G182000	Pp06	18873107	18875831	+	Short graft vs Homografted	CpG	Hyper	Pp06	18875401	18875500	*	0.00504088	27.6923	0.54126	0.23926	0.0309472	AT5G10110
Prupe.6G291500	Pp06	26880058	26884432	-	Short graft vs Homografted	CpG	Hypo	Pp06	26882001	26882100	*	0.00402189	-19.0732	-0.854572	0.192931	0.000102387	AT3G51630	ATWNK5,WNK5,ZIK1	with no lysine (K) kinase 5
Prupe.6G365800	Pp06	30698649	30707074	+	Short graft vs Homografted	CpG	Hypo	Pp06	30703501	30703600	*	0.00468161	-25.8404	-0.318121	0.110964	0.0201262	AT1G65580	FRA3	Endonuclease/exonuclease/phosphatase family protein
Prupe.7G047900	Pp07	8465187	8471404	-	Short graft vs Homografted	CpG	Hyper	Pp07	8467101	8467200	*	0.0324808	23.2776	0.796082	0.423093	0.0379625	AT3G03300	ATDCL2,DCL2	dicer-like 2
Prupe.7G064600	Pp07	10311714	10313904	+	Short graft vs Homografted	CpG	Hypo	Pp07	10313201	10313300	*	0.000919095	-21.6533	-1.17829	0.651456	0.0347512	AT3G18990	REM39,VRN1	AP2/B3-like transcriptional factor family protein
Prupe.7G196500	Pp07	18561152	18565101	-	Short graft vs Homografted	CpG	Hypo	Pp07	18561701	18561800	*	0.0283261	-24.2788	-0.867301	0.320838	0.0105713	AT3G51420	ATSSL4,SSL4	strictosidine synthase-like 4
Prupe.7G211000	Pp07	19309405	19312706	+	Short graft vs Homografted	CpG	Hyper	Pp07	19311701	19311800	*	0.0419067	22.9832	0.372873	0.147289	0.0299713	AT2G19540		Transducin family protein / WD-40 repeat family protein
Prupe.8G035100	Pp08	3222361	3229655	+	Short graft vs Homografted	CpG	Hypo	Pp08	3228701	3228800	*	0.00709689	-34.1259	-0.42939	0.124454	0.00382698	AT2G21770	CESA09,CESA9	cellulose synthase A9
Prupe.8G038400	Pp08	3765480	3772559	-	Short graft vs Homografted	CpG	Hypo	Pp08	3768501	3768600	*	0.0192241	-17.9487	-0.472421	0.152886	0.00813608	AT4G24630		DHHC-type zinc finger family protein
Prupe.8G069300	Pp08	10173167	10180572	+	Short graft vs Homografted	CpG	Hyper	Pp08	10176801	10176900	*	0.0442505	23.0922	2.70622	0.966421	0.00637934	AT2G22540	AGL22,SVP	K-box region and MADS-box transcription factor family protein
Prupe.8G107300	Pp08	13826572	13828228	+	Short graft vs Homografted	CpG	Hyper	Pp08	13827301	13827400	*	0.00269461	37.5652	2.52155	0.752757	0.00201704	AT2G16060	AHB1,ARATH GLB1,ATGLB1,GLB1,HB1,NSHB1	hemoglobin 1
Prupe.8G123800	Pp08	14958410	14960626	+	Short graft vs Homografted	CpG	Hyper	Pp08	14959801	14959900	*	0.00681865	22.5	0.711068	0.161969	0.000129069	AT2G15690		Tetratricopeptide repeat (TPR)-like superfamily protein
Prupe.8G123800	Pp08	14958410	14960626	+	Short graft vs Homografted	CpG	Hyper	Pp08	14959501	14959600	*	0.000903651	24.0726	0.711068	0.161969	0.000129069	AT2G15690		Tetratricopeptide repeat (TPR)-like superfamily protein
Prupe.8G173500	Pp08	17647486	17650708	-	Short graft vs Homografted	CpG	Hyper	Pp08	17649301	17649400	*	0.0210625	17.8666	0.993163	0.271804	0.00117916	AT1G47670		Transmembrane amino acid transporter family protein
Prupe.1G006700	Pp01	562744	564998	+	Long graft vs Homografted	CpG	Hyper	Pp01	564101	564200	*	0.00235839	20.3405	0.360467	0.13276	0.0270339	AT5G48760		Ribosomal protein L13 family protein
Prupe.1G019900	Pp01	1391579	1396420	-	Long graft vs Homografted	CpG	Hypo	Pp01	1393201	1393300	*	0.0132924	-22.945	-0.780668	0.197532	0.000507425	AT3G51895	AST12,SULTR3;1	sulfate transporter 3;1
Prupe.1G034300	Pp01	2384607	2389123	+	Long graft vs Homografted	CpG	Hypo	Pp01	2388601	2388700	*	0.0407153	-16.7351	-0.407887	0.170813	0.0401458	AT3G23150	ETR2	Signal transduction histidine kinase, hybrid-type, ethylene sensor
Prupe.1G054200	Pp01	3787593	3805679	+	Long graft vs Homografted	CpG	Hypo	Pp01	3792501	3792600	*	0.000202757	-26.3095	-0.657952	0.244277	0.0149221	AT1G04160	ATXIB,XI-8,XI-B,XIB	myosin XI B
Prupe.1G074600	Pp01	5341126	5357394	-	Long graft vs Homografted	CpG	Hyper	Pp01	5343701	5343800	*	0.0256482	20.5128	0.707828	0.30743	0.0281895	AT5G57160	ATLIG4,LIG4	DNA ligase IV
Prupe.1G127200	Pp01	9984197	9985138	-	Long graft vs Homografted	CpG	Hypo	Pp01	9985001	9985100	*	0.00103571	-18.1389	-1.71728	0.223833	9.7602e-13	AT1G24020	MLP423	MLP-like protein 423
Prupe.1G131800	Pp01	10374312	10380360	+	Long graft vs Homografted	CpG	Hypo	Pp01	10376801	10376900	*	5.03882e-05	-33.8028	-0.383055	0.15185	0.0350088	AT3G06810	IBR3	acyl-CoA dehydrogenase-related
Prupe.1G137500	Pp01	10763941	10766203	+	Long graft vs Homografted	CpG	Hypo	Pp01	10765001	10765100	*	2.64499e-05	-36.457	-0.321415	0.122575	0.0365745	AT3G16560		Protein phosphatase 2C family protein
Prupe.1G357900	Pp01	33123747	33125849	+	Long graft vs Homografted	CpG	Hyper	Pp01	33125301	33125400	*	3.85563e-06	22.6813	0.556655	0.191855	0.0115826	AT1G20370		Pseudouridine synthase family protein
Prupe.1G375100	Pp01	34041329	34045668	+	Long graft vs Homografted	CpG	Hyper	Pp01	34042701	34042800	*	0.000466563	27.4194	0.434164	0.157231	0.0231342	AT1G75380	ATBBD1,BBD1	bifunctional nuclease in basal defense response 1
Prupe.1G462200	Pp01	38626757	38628050	-	Long graft vs Homografted	CpG	Hyper	Pp01	38626801	38626900	*	0.0154462	15.0171	3.57243	1.33133	0.0221003	AT1G16810
Prupe.1G504000	Pp01	41665858	41673166	+	Long graft vs Homografted	CpG	Hypo	Pp01	41668001	41668100	*	0.0457574	-22.5309	-0.38044	0.153689	0.0379083	AT4G08180	ORP1C	OSBP(oxysterol binding protein)-related protein 1C
Prupe.1G523800	Pp01	42900837	42905191	-	Long graft vs Homografted	CpG	Hyper	Pp01	42903501	42903600	*	0.0474546	32.8571	0.707403	0.131557	1.82383e-06	AT4G09040		RNA-binding (RRM/RBD/RNP motifs) family protein
Prupe.1G542300	Pp01	44302418	44307089	+	Long graft vs Homografted	CpG	Hypo	Pp01	44303201	44303300	*	2.82417e-09	-31.0803	-0.881508	0.153458	2.30098e-07	AT1G09970	LRR XI-23,RLK7	Leucine-rich receptor-like protein kinase family protein
Prupe.1G542300	Pp01	44302418	44307089	+	Long graft vs Homografted	CpG	Hypo	Pp01	44306601	44306700	*	5.9668e-05	-31.9477	-0.881508	0.153458	2.30098e-07	AT1G09970	LRR XI-23,RLK7	Leucine-rich receptor-like protein kinase family protein
Prupe.2G060400	Pp02	7629749	7634984	-	Long graft vs Homografted	CpG	Hypo	Pp02	7629701	7629800	*	0.00855687	-25.6104	-0.537109	0.139418	0.000949188	AT5G17680		disease resistance protein (TIR-NBS-LRR class), putative
Prupe.2G125000	Pp02	18124178	18126338	+	Long graft vs Homografted	CpG	Hypo	Pp02	18125801	18125900	*	0.00081169	-37.9296	-0.980231	0.411873	0.0209269	NA
Prupe.2G212800	Pp02	24449699	24455992	+	Long graft vs Homografted	CpG	Hyper	Pp02	24454801	24454900	*	0.0122973	17.4719	0.618254	0.233355	0.0174333	AT2G28320		Pleckstrin homology (PH) and lipid-binding START domains-containing protein
Prupe.3G005600	Pp03	333478	338232	+	Long graft vs Homografted	CpG	Hypo	Pp03	334901	335000	*	1.7835e-07	-27.188	-0.777112	0.278742	0.0110571	AT3G62270		HCO3- transporter family
Prupe.3G031000	Pp03	2300979	2311223	+	Long graft vs Homografted	CpG	Hypo	Pp03	2306901	2307000	*	0.0010476	-16.6434	-0.809507	0.348146	0.0243203	AT3G14310	ATPME3,PME3	pectin methylesterase 3
Prupe.3G074800	Pp03	5480786	5484245	+	Long graft vs Homografted	CpG	Hypo	Pp03	5481101	5481200	*	6.62417e-07	-22.5297	-0.393308	0.101103	0.00119806	AT3G15540	IAA19,MSG2	indole-3-acetic acid inducible 19
Prupe.3G106800	Pp03	8480713	8486722	+	Long graft vs Homografted	CpG	Hyper	Pp03	8482301	8482400	*	1.27756e-09	27.5315	0.389266	0.163549	0.0434059	AT5G57330		Galactose mutarotase-like superfamily protein
Prupe.3G194000	Pp03	20546285	20548372	-	Long graft vs Homografted	CpG	Hypo	Pp03	20548201	20548300	*	0.00337176	-19.5122	-0.814474	0.231456	0.00182596	AT1G72680	ATCAD1,CAD1	cinnamyl-alcohol dehydrogenase
Prupe.3G236800	Pp03	23193545	23197068	+	Long graft vs Homografted	CpG	Hyper	Pp03	23194301	23194400	*	0.00486839	19.7947	2.07662	0.750729	0.00825715	AT3G18670		Ankyrin repeat family protein
Prupe.3G236800	Pp03	23193545	23197068	+	Long graft vs Homografted	CpG	Hyper	Pp03	23195501	23195600	*	0.000121848	35.9926	2.07662	0.750729	0.00825715	AT3G18670		Ankyrin repeat family protein
Prupe.3G252000	Pp03	24177283	24180876	-	Long graft vs Homografted	CpG	Hyper	Pp03	24179801	24179900	*	0.00206532	31.3156	0.324099	0.105348	0.0148241	AT5G15610		Proteasome component (PCI) domain protein
Prupe.4G032900	Pp04	1528048	1532216	-	Long graft vs Homografted	CpG	Hyper	Pp04	1528701	1528800	*	0.0374805	23.6479	0.670572	0.324281	0.0402007	AT1G61390		S-locus lectin protein kinase family protein
Prupe.4G136500	Pp04	7565595	7567555	+	Long graft vs Homografted	CpG	Hypo	Pp04	7567101	7567200	*	7.26852e-05	-23.2491	-0.387231	0.134733	0.0182427	AT1G79160
Prupe.4G273600	Pp04	22669176	22691047	-	Long graft vs Homografted	CpG	Hyper	Pp04	22677401	22677500	*	0.000603965	30.9662	0.684124	0.213481	0.00485013	AT5G63960	EMB2780	DNA binding;nucleotide binding;nucleic acid binding;DNA-directed DNA polymerases;DNA-directed DNA polymerases
Prupe.5G005500	Pp05	634359	636669	-	Long graft vs Homografted	CpG	Hyper	Pp05	634801	634900	*	0.00580707	19.5122	0.341798	0.117162	0.0195442	AT1G76450		Photosystem II reaction center PsbP family protein
Prupe.5G075000	Pp05	8907392	8910376	-	Long graft vs Homografted	CpG	Hyper	Pp05	8908101	8908200	*	0.00244267	28.3692	0.436228	0.17936	0.0353621	AT1G04590
Prupe.5G125900	Pp05	12342679	12347322	+	Long graft vs Homografted	CpG	Hypo	Pp05	12343901	12344000	*	0.000183969	-23.4791	-0.804154	0.344853	0.0242072	AT5G42020	BIP,BIP2	Heat shock protein 70 (Hsp 70) family protein
Prupe.5G145600	Pp05	13378962	13386044	+	Long graft vs Homografted	CpG	Hyper	Pp05	13383301	13383400	*	0.000531898	21.783	1.57129	0.299484	2.2951e-06	AT3G48770		DNA binding;ATP binding
Prupe.5G152400	Pp05	13747198	13749355	+	Long graft vs Homografted	CpG	Hyper	Pp05	13748201	13748300	*	0.0382689	19.4742	0.523387	0.246182	0.0457811	AT1G67430		Ribosomal protein L22p/L17e family protein
Prupe.5G171700	Pp05	14657854	14661765	-	Long graft vs Homografted	CpG	Hyper	Pp05	14657801	14657900	*	0.00253481	17.5054	0.891473	0.361805	0.0189162	AT5G66540
Prupe.5G179800	Pp05	15115521	15120624	+	Long graft vs Homografted	CpG	Hyper	Pp05	15119501	15119600	*	1.40711e-06	34.7083	0.355162	0.133756	0.0308866	AT1G74920	ALDH10A8	aldehyde dehydrogenase 10A8
Prupe.5G216800	Pp05	16986705	16992168	-	Long graft vs Homografted	CpG	Hyper	Pp05	16991201	16991300	*	0.0272652	16.4454	0.351909	0.141692	0.0413867	AT1G03280		Transcription factor TFIIE, alpha subunit
Prupe.5G216800	Pp05	16986705	16992168	-	Long graft vs Homografted	CpG	Hyper	Pp05	16990801	16990900	*	0.000415903	42.1846	0.351909	0.141692	0.0413867	AT1G03280		Transcription factor TFIIE, alpha subunit
Prupe.5G217300	Pp05	17032041	17038367	+	Long graft vs Homografted	CpG	Hyper	Pp05	17033701	17033800	*	0.00865907	32.9317	0.737074	0.208008	0.00186521	AT3G18524	ATMSH2,MSH2	MUTS homolog 2
Prupe.6G061000	Pp06	4217437	4222585	+	Long graft vs Homografted	CpG	Hyper	Pp06	4221401	4221500	*	0.00262153	43.648	0.356178	0.143499	0.0409863	AT3G47000		Glycosyl hydrolase family protein
Prupe.6G061000	Pp06	4217437	4222585	+	Long graft vs Homografted	CpG	Hyper	Pp06	4219301	4219400	*	5.29979e-05	50.5042	0.356178	0.143499	0.0409863	AT3G47000		Glycosyl hydrolase family protein
Prupe.6G085300	Pp06	5753052	5755722	+	Long graft vs Homografted	CpG	Hypo	Pp06	5755701	5755800	*	0.000138131	-33.8139	-0.58777	0.232603	0.0224119	AT2G28690		Protein of unknown function (DUF1635)
Prupe.6G230800	Pp06	23370816	23373749	-	Long graft vs Homografted	CpG	Hyper	Pp06	23371401	23371500	*	0.000318355	33.3333	0.457651	0.201132	0.0420309	AT3G50210		2-oxoglutarate (2OG) and Fe(II)-dependent oxygenase superfamily protein
Prupe.7G047900	Pp07	8465187	8471404	-	Long graft vs Homografted	CpG	Hyper	Pp07	8467101	8467200	*	0.000285672	36.8326	1.48202	0.372033	0.000355538	AT3G03300	ATDCL2,DCL2	dicer-like 2
Prupe.7G053600	Pp07	9197762	9203279	-	Long graft vs Homografted	CpG	Hyper	Pp07	9197901	9198000	*	0.00189035	21.781	0.408367	0.17122	0.0404876	AT2G40360		Transducin/WD40 repeat-like superfamily protein
Prupe.7G078400	Pp07	11437580	11444748	-	Long graft vs Homografted	CpG	Hyper	Pp07	11442201	11442300	*	0.0352646	17.5912	0.750875	0.197149	0.000842356	AT5G45730		Cysteine/Histidine-rich C1 domain family protein
Prupe.8G019200	Pp08	1774995	1779004	-	Long graft vs Homografted	CpG	Hypo	Pp08	1775301	1775400	*	0.000601367	-22.7135	-0.993228	0.164594	3.9812e-08	AT5G42240	scpl42	serine carboxypeptidase-like 42
Prupe.8G173500	Pp08	17647486	17650708	-	Long graft vs Homografted	CpG	Hyper	Pp08	17647701	17647800	*	2.20786e-06	34.2139	0.80261	0.279723	0.00945443	AT1G47670		Transmembrane amino acid transporter family protein
Prupe.8G266400	Pp08	22281215	22284042	-	Long graft vs Homografted	CpG	Hypo	Pp08	22282001	22282100	*	0.0292551	-25.8172	-0.523335	0.144407	0.00190601	AT3G62390	TBL6	TRICHOME BIREFRINGENCE-LIKE 6
Prupe.1G025900	Pp01	1787622	1788483	+	Long graft vs Short graft	CpG	Hyper	Pp01	1787901	1788000	*	2.75708e-05	20.2535	1.05931	0.158592	7.79942e-09	NA
Prupe.1G242500	Pp01	25637036	25641064	+	Long graft vs Short graft	CpG	Hyper	Pp01	25638501	25638600	*	0.0156154	20	0.273124	0.104117	0.0498694	AT4G24740	AFC2,AME1,FC2	FUS3-complementing gene 2
Prupe.1G452300	Pp01	38054965	38059138	-	Long graft vs Short graft	CpG	Hypo	Pp01	38057301	38057400	*	0.0433319	-22.8205	-0.681421	0.231221	0.0156747	AT2G25737		Sulfite exporter TauE/SafE family protein
Prupe.1G498200	Pp01	41271720	41274198	-	Long graft vs Short graft	CpG	Hyper	Pp01	41272701	41272800	*	2.39437e-06	27.2428	0.872115	0.287074	0.0125857	AT2G38620	CDKB1;2	cyclin-dependent kinase B1;2
Prupe.2G269900	Pp02	27437033	27438614	+	Long graft vs Short graft	CpG	Hypo	Pp02	27437601	27437700	*	2.19549e-06	-25.4997	-1.81078	0.566497	0.00699474	AT4G17600	LIL3:1	Chlorophyll A-B binding family protein
Prupe.2G281100	Pp02	27993995	27995894	-	Long graft vs Short graft	CpG	Hypo	Pp02	27994301	27994400	*	0.000162611	-46.5763	-0.51885	0.230406	0.0498364	AT5G62300		Ribosomal protein S10p/S20e family protein
Prupe.2G281100	Pp02	27993995	27995894	-	Long graft vs Short graft	CpG	Hypo	Pp02	27994401	27994500	*	0.00584232	-35.9729	-0.51885	0.230406	0.0498364	AT5G62300		Ribosomal protein S10p/S20e family protein
Prupe.3G243600	Pp03	23618598	23624921	-	Long graft vs Short graft	CpG	Hyper	Pp03	23623201	23623300	*	0.0449781	32.5014	0.459227	0.177415	0.0353328	AT3G02450		cell division protein ftsH, putative
Prupe.3G243600	Pp03	23618598	23624921	-	Long graft vs Short graft	CpG	Hyper	Pp03	23622601	23622700	*	0.0049671	32.428	0.459227	0.177415	0.0353328	AT3G02450		cell division protein ftsH, putative
Prupe.3G243600	Pp03	23618598	23624921	-	Long graft vs Short graft	CpG	Hyper	Pp03	23619901	23620000	*	2.39791e-06	24.5124	0.459227	0.177415	0.0353328	AT3G02450		cell division protein ftsH, putative
Prupe.3G243600	Pp03	23618598	23624921	-	Long graft vs Short graft	CpG	Hyper	Pp03	23619801	23619900	*	0.00142565	17.5693	0.459227	0.177415	0.0353328	AT3G02450		cell division protein ftsH, putative
Prupe.4G053400	Pp04	2578896	2585465	-	Long graft vs Short graft	CpG	Hyper	Pp04	2583801	2583900	*	0.0306789	27.4257	0.340053	0.12468	0.0352997	AT5G46070		Guanylate-binding family protein
Prupe.5G189800	Pp05	15582756	15584524	-	Long graft vs Short graft	CpG	Hypo	Pp05	15583501	15583600	*	0.00309884	-37.1707	-0.576244	0.121292	9.5403e-05	AT5G39850		Ribosomal protein S4
Prupe.6G079100	Pp06	5386189	5390178	-	Long graft vs Short graft	CpG	Hyper	Pp06	5388701	5388800	*	0.0290538	21.2333	0.393745	0.106301	0.00361941	AT2G28840	XBAT31	XB3 ortholog 1 in Arabidopsis thaliana
Prupe.6G255800	Pp06	24863858	24868391	-	Long graft vs Short graft	CpG	Hypo	Pp06	24865001	24865100	*	0.0454158	-15.5357	-0.439103	0.176947	0.041196	AT2G37630	AS1,ATMYB91,ATPHAN,MYB91	myb-like HTH transcriptional regulator family protein
Prupe.6G350700	Pp06	29898470	29903821	-	Long graft vs Short graft	CpG	Hyper	Pp06	29899101	29899200	*	0.00208849	27.2727	0.407436	0.129296	0.0137212	AT5G28910

## Sheet: Non-CpG context_negative correl
Table S4: Genes with positive or negative correlation between gene body methylation levels and expression.
gene_id	gene_chrm	gene_start	gene_end	gene_strand	Comparinson	Context	Regulation	DMR_chr	DMR_start	DMR_end	DMR_strand	DMR_qvalue	meth.diff	gene_lfcShrunk	gene_lfcShrunkSE	gene_padj	Arabidopsis code	Arabidopsis short name	Arabidopsis description
Prupe.1G092800	Pp01	7048623	7051219	-	Homografted vs Ungrafted	CHG	Hyper	Pp01	7049601	7049700	*	0.00189236	18.825	-0.633936	0.278337	0.0302065	NA
Prupe.1G102600	Pp01	8204490	8214876	+	Homografted vs Ungrafted	CHG	Hyper	Pp01	8206601	8206700	*	7.99528e-11	49.0679	-0.580638	0.155573	0.000615928	AT2G43750	ACS1,ATCS-B,CPACS1,OASB	O-acetylserine (thiol) lyase B
Prupe.1G187300	Pp01	17138986	17142101	+	Homografted vs Ungrafted	CHG	Hyper	Pp01	17139301	17139400	*	5.30747e-09	54.4638	-0.560271	0.15499	0.000979759	NA
Prupe.1G548000	Pp01	44800773	44805151	-	Homografted vs Ungrafted	CHG	Hyper	Pp01	44800801	44800900	*	0.0484947	34.8529	-1.14795	0.22416	7.76964e-07	AT1G71692	AGL12,XAL1	AGAMOUS-like 12
Prupe.2G098900	Pp02	15456973	15472818	-	Homografted vs Ungrafted	CHG	Hyper	Pp02	15461701	15461800	*	0.00262419	17.8467	-0.906439	0.200099	1.73084e-05	AT3G03560
Prupe.4G168600	Pp04	9793310	9794553	+	Homografted vs Ungrafted	CHG	Hyper	Pp04	9794401	9794500	*	0.00950176	21.4463	-1.31339	0.304887	2.16617e-05	NA
Prupe.4G168600	Pp04	9793310	9794553	+	Homografted vs Ungrafted	CHG	Hyper	Pp04	9793901	9794000	*	0.0453796	19.5726	-1.31339	0.304887	2.16617e-05	NA
Prupe.4G244600	Pp04	16224852	16231127	+	Homografted vs Ungrafted	CHG	Hypo	Pp04	16227001	16227100	*	0.00681156	-17.3913	0.918492	0.168955	2.40109e-07	AT3G63530	BB,BB2	RING/U-box superfamily protein
Prupe.5G109600	Pp05	11451483	11458041	+	Homografted vs Ungrafted	CHG	Hyper	Pp05	11453301	11453400	*	4.03485e-05	26.5323	-0.922582	0.393604	0.014618	AT2G46150		Late embryogenesis abundant (LEA) hydroxyproline-rich glycoprotein family
Prupe.6G029400	Pp06	2287512	2294069	+	Homografted vs Ungrafted	CHG	Hypo	Pp06	2291601	2291700	*	0.000718616	-27.8409	0.915325	0.190109	4.38286e-06	AT4G26510	UKL4	uridine kinase-like 4
Prupe.7G037000	Pp07	6756306	6768269	+	Homografted vs Ungrafted	CHG	Hyper	Pp07	6760601	6760700	*	0.0181295	24.0079	-1.99667	0.461307	1.31419e-05	AT5G36930		Disease resistance protein (TIR-NBS-LRR class) family
Prupe.1G189900	Pp01	17553687	17560142	-	Short graft vs Homografted	CHG	Hyper	Pp01	17560101	17560200	*	2.24737e-05	42.2222	-0.497607	0.103073	3.46527e-05	AT2G43330	ATINT1,INT1	inositol transporter 1
Prupe.5G008500	Pp05	904742	911741	+	Short graft vs Homografted	CHG	Hypo	Pp05	908801	908900	*	0.000900571	-16.1486	0.344615	0.144853	0.0429398	AT1G27520		Glycosyl hydrolase family 47 protein
Prupe.5G053700	Pp05	5748167	5750532	+	Short graft vs Homografted	CHG	Hypo	Pp05	5750301	5750400	*	0.0204397	-18.9836	0.832272	0.526159	0.0487476	NA
Prupe.8G069300	Pp08	10173167	10180572	+	Short graft vs Homografted	CHG	Hypo	Pp08	10179201	10179300	*	0.0198272	-23.2974	2.70622	0.966421	0.00637934	AT2G22540	AGL22,SVP	K-box region and MADS-box transcription factor family protein
Prupe.3G272500	Pp03	25260871	25267914	-	Long graft vs Short graft	CHG	Hypo	Pp03	25267201	25267300	*	0.000264453	-29.3281	0.608844	0.221513	0.0239797	AT5G62670	AHA11,HA11	H(+)-ATPase 11
Prupe.6G345200	Pp06	29629665	29632935	-	Long graft vs Short graft	CHG	Hyper	Pp06	29632901	29633000	*	1.2188e-06	24.9413	-0.317388	0.125003	0.0488048	AT5G09510		Ribosomal protein S19 family protein
Prupe.1G232800	Pp01	24753887	24757654	-	Homografted vs Ungrafted	CHH	Hypo	Pp01	24757601	24757700	*	0.0186872	-19.1632	2.26154	0.263524	5.56296e-17	AT1G67590		Remorin family protein
Prupe.1G264900	Pp01	27333337	27334434	+	Homografted vs Ungrafted	CHH	Hypo	Pp01	27334401	27334500	*	0.000116811	-17.5754	1.60358	0.277522	1.7083e-08	AT1G10370	ATGSTU17,ERD9,GST30,GST30B	Glutathione S-transferase family protein
Prupe.1G524500	Pp01	42988157	42990414	-	Homografted vs Ungrafted	CHH	Hypo	Pp01	42988701	42988800	*	7.58251e-05	-16.0555	1.46318	0.32099	7.1082e-06	AT1G72210		basic helix-loop-helix (bHLH) DNA-binding superfamily protein
Prupe.2G012500	Pp02	1071612	1072638	-	Homografted vs Ungrafted	CHH	Hypo	Pp02	1071701	1071800	*	4.60441e-05	-20.3639	0.429424	0.158943	0.0177826	AT3G52105
Prupe.2G121500	Pp02	17865548	17866970	+	Homografted vs Ungrafted	CHH	Hyper	Pp02	17866801	17866900	*	0.0011933	15.4762	-2.25242	0.451932	6.3707e-07	AT5G51160		Ankyrin repeat family protein
Prupe.2G326300	Pp02	30110011	30112976	-	Homografted vs Ungrafted	CHH	Hypo	Pp02	30111601	30111700	*	0.0390289	-22.7106	0.597915	0.163309	0.000875662	AT1G65060	4CL3	4-coumarate:CoA ligase 3
Prupe.3G032600	Pp03	2412946	2416300	+	Homografted vs Ungrafted	CHH	Hypo	Pp03	2414701	2414800	*	2.3695e-05	-23.2995	1.46316	0.461973	0.000981089	AT1G53920	GLIP5	GDSL-motif lipase 5
Prupe.3G034700	Pp03	2537244	2546529	+	Homografted vs Ungrafted	CHH	Hypo	Pp03	2546501	2546600	*	4.19543e-05	-22.9167	0.334406	0.123629	0.0204719	AT1G72440	EDA25,SWA2	CCAAT-binding factor
Prupe.3G107900	Pp03	8660328	8663763	-	Homografted vs Ungrafted	CHH	Hypo	Pp03	8662401	8662500	*	2.58914e-12	-33.4586	1.19075	0.17135	2.25125e-11	AT2G30900	TBL43	TRICHOME BIREFRINGENCE-LIKE 43
Prupe.4G020100	Pp04	935583	945355	-	Homografted vs Ungrafted	CHH	Hyper	Pp04	942101	942200	*	0.000134486	21.0526	-0.54533	0.171635	0.00397642	AT1G11720	ATSS3,SS3	starch synthase 3
Prupe.4G125300	Pp04	6862449	6871004	+	Homografted vs Ungrafted	CHH	Hypo	Pp04	6863001	6863100	*	8.29114e-06	-15.7353	0.948613	0.584458	0.0463001	AT4G16740	ATTPS03,TPS03	terpene synthase 03
Prupe.4G197100	Pp04	12064850	12067586	+	Homografted vs Ungrafted	CHH	Hypo	Pp04	12065001	12065100	*	3.20781e-08	-20.7308	0.678088	0.126299	5.15577e-07	AT1G11430		plastid developmental protein DAG, putative
Prupe.4G257800	Pp04	18302708	18307625	+	Homografted vs Ungrafted	CHH	Hypo	Pp04	18306501	18306600	*	3.08222e-08	-16.3233	1.56317	0.258248	3.88982e-09	AT3G49190		O-acyltransferase (WSD1-like) family protein
Prupe.5G148500	Pp05	13565780	13569493	-	Homografted vs Ungrafted	CHH	Hypo	Pp05	13568901	13569000	*	1.39586e-05	-27.7682	1.42036	0.485606	0.0019282	AT5G50740		Heavy metal transport/detoxification superfamily protein
Prupe.7G023300	Pp07	3653381	3661538	-	Homografted vs Ungrafted	CHH	Hyper	Pp07	3660801	3660900	*	0.0123875	15.6403	-0.347878	0.112041	0.00689127	AT2G01060		myb-like HTH transcriptional regulator family protein
Prupe.8G174500	Pp08	17730971	17732931	+	Homografted vs Ungrafted	CHH	Hyper	Pp08	17732901	17733000	*	0.000117386	19.7529	-1.69646	0.261422	2.47138e-10	AT3G45970	ATEXLA1,ATEXPL1,ATHEXP BETA 2.1,EXLA1,EXPL1	expansin-like A1
Prupe.1G189900	Pp01	17553687	17560142	-	Short graft vs Homografted	CHH	Hyper	Pp01	17560101	17560200	*	5.24758e-05	26.1186	-0.497607	0.103073	3.46527e-05	AT2G43330	ATINT1,INT1	inositol transporter 1
Prupe.5G048400	Pp05	5143337	5149835	-	Short graft vs Homografted	CHH	Hypo	Pp05	5148201	5148300	*	6.20901e-05	-22.6915	0.329695	0.129416	0.0347512	AT2G44610	ATRAB6A,ATRABH1B,RAB6,RAB6A	Ras-related small GTP-binding family protein
Prupe.5G152400	Pp05	13747198	13749355	+	Short graft vs Homografted	CHH	Hypo	Pp05	13749101	13749200	*	2.82446e-06	-20.8511	0.918694	0.232136	0.000489877	AT1G67430		Ribosomal protein L22p/L17e family protein
Prupe.5G152400	Pp05	13747198	13749355	+	Long graft vs Homografted	CHH	Hypo	Pp05	13749101	13749200	*	0.0306086	-16.1368	0.523387	0.246182	0.0457811	AT1G67430		Ribosomal protein L22p/L17e family protein
Prupe.1G243800	Pp01	25745710	25746772	-	Long graft vs Short graft	CHH	Hyper	Pp01	25746701	25746800	*	0.000567096	21.7116	-0.399487	0.139757	0.0259376	AT1G70600		Ribosomal protein L18e/L15 superfamily protein
Prupe.1G361900	Pp01	33302434	33305804	-	Long graft vs Short graft	CHH	Hypo	Pp01	33302801	33302900	*	0.00121077	-16.3369	0.590054	0.155972	0.0025598	AT1G75900		GDSL-like Lipase/Acylhydrolase superfamily protein
Prupe.6G345200	Pp06	29629665	29632935	-	Long graft vs Short graft	CHH	Hyper	Pp06	29632901	29633000	*	0.000504896	20.3282	-0.317388	0.125003	0.0488048	AT5G09510		Ribosomal protein S19 family protein
