# Supplementary material for: Almond Grafting for Plum Pox Virus Resistance Triggers Significant Transcriptomic and Epigenetic Shifts in Peaches
Source: Int J Mol Sci. 2024 Dec 30;26(1):248. doi: 10.3390/ijms26010248 (PMC11720244; doi:10.3390/ijms26010248)
Supplement: Supplementary file 1 [file ijms-26-00248-s001.zip › ijms-335849R1-Supplementary TableS5.xlsx]

## Sheet: Table S5
Table S5: Genes with negative correlation between promoter-proximal methylation levels and expression.
gene_id	gene_chrm	gene_start	gene_end	gene_strand	Comparinson	Context	Regulation	DMR_chr	DMR_start	DMR_end	DMR_qvalue	meth.diff	gene_lfcShrunk	gene_lfcShrunkSE	gene_padj	Arabidopsis code	Arabidopsis short name	Arabidopsis gene description
Prupe.1G009800	Pp01	768529	769849	-	Homografted vs Ungrafted	CpG	Hypo	Pp01	770701	770800	0.000153811	-40.0456	4.09029	1.08976	0.000370735	AT4G26840	ATSUMO1,SUM1,SUMO 1,SUMO1	small ubiquitin-like modifier 1
Prupe.1G013300	Pp01	1013348	1016455	+	Homografted vs Ungrafted	CpG	Hyper	Pp01	1011701	1011800	0.00023352	20.7317	-0.650408	0.26245	0.0191256	AT3G22425	HISN5A,IGPD	imidazoleglycerol-phosphate dehydratase
Prupe.1G016700	Pp01	1180237	1180772	+	Homografted vs Ungrafted	CpG	Hyper	Pp01	1179501	1179600	0.000650128	30.1486	-1.15546	0.463475	0.00741023	AT2G32030		Acyl-CoA N-acyltransferases (NAT) superfamily protein
Prupe.1G021000	Pp01	1469783	1472060	+	Homografted vs Ungrafted	CpG	Hyper	Pp01	1469201	1469300	4.17245e-10	25.8533	-1.12219	0.211342	3.10723e-07	AT5G43850	ARD4,ATARD4	RmlC-like cupins superfamily protein
Prupe.1G021100	Pp01	1472378	1476034	+	Homografted vs Ungrafted	CpG	Hyper	Pp01	1471601	1471700	0.000199349	26.8028	-0.762683	0.162777	1.05878e-05	AT4G14710	ATARD2	RmlC-like cupins superfamily protein
Prupe.1G033600	Pp01	2337553	2340541	+	Homografted vs Ungrafted	CpG	Hypo	Pp01	2336001	2336100	0.0070675	-17.7988	1.46623	0.47439	0.00125095	AT3G02400		SMAD/FHA domain-containing protein
Prupe.1G048300	Pp01	3408379	3410412	-	Homografted vs Ungrafted	CpG	Hypo	Pp01	3411301	3411400	0.00571385	-21.5467	0.361966	0.147916	0.0358369	AT1G04520	PDLP2	plasmodesmata-located protein 2
Prupe.1G070700	Pp01	5015356	5017804	+	Homografted vs Ungrafted	CpG	Hyper	Pp01	5015001	5015100	4.03028e-06	23.4226	-0.623538	0.124946	3.5106e-06	AT1G50320	ATHX,ATX,THX	thioredoxin X
Prupe.1G070700	Pp01	5015356	5017804	+	Homografted vs Ungrafted	CpG	Hyper	Pp01	5015101	5015200	0.0173828	19.7793	-0.623538	0.124946	3.5106e-06	AT1G50320	ATHX,ATX,THX	thioredoxin X
Prupe.1G072200	Pp01	5142476	5144209	-	Homografted vs Ungrafted	CpG	Hypo	Pp01	5146101	5146200	2.10023e-08	-46.6332	0.800275	2.40328	0.0156327	AT4G29900	ACA10,ATACA10,CIF1	autoinhibited Ca(2+)-ATPase 10
Prupe.1G073100	Pp01	5220070	5221775	+	Homografted vs Ungrafted	CpG	Hypo	Pp01	5218701	5218800	0.00717635	-26.8595	0.902393	0.169753	4.81729e-07	AT3G13580		Ribosomal protein L30/L7 family protein
Prupe.1G074500	Pp01	5337420	5341085	+	Homografted vs Ungrafted	CpG	Hyper	Pp01	5335801	5335900	0.000133507	28.7097	-0.352659	0.14219	0.0336972	AT2G19270
Prupe.1G079100	Pp01	5758276	5763590	+	Homografted vs Ungrafted	CpG	Hypo	Pp01	5757301	5757400	0.0487252	-15.7952	0.768113	0.211202	0.000607932	AT2G19090		Protein of unknown function (DUF630 and DUF632)
Prupe.1G079100	Pp01	5758276	5763590	+	Homografted vs Ungrafted	CpG	Hypo	Pp01	5757201	5757300	3.92744e-05	-21.836	0.768113	0.211202	0.000607932	AT2G19090		Protein of unknown function (DUF630 and DUF632)
Prupe.1G098800	Pp01	7892916	7894209	+	Homografted vs Ungrafted	CpG	Hyper	Pp01	7891801	7891900	4.13339e-05	31.7892	-0.566566	0.162077	0.0013757	NA
Prupe.1G110700	Pp01	8847035	8851668	+	Homografted vs Ungrafted	CpG	Hypo	Pp01	8845001	8845100	0.0110857	-25.9506	1.08158	0.26803	8.35674e-05	AT3G06440		Galactosyltransferase family protein
Prupe.1G110900	Pp01	8857634	8860066	+	Homografted vs Ungrafted	CpG	Hyper	Pp01	8856501	8856600	0.00522257	19.2244	-0.468988	0.151726	0.00546917	AT1G48030	mtLPD1	mitochondrial lipoamide dehydrogenase 1
Prupe.1G134900	Pp01	10651320	10653319	+	Homografted vs Ungrafted	CpG	Hyper	Pp01	10650401	10650500	0.00096267	34.1429	-0.411454	0.13036	0.00539258	AT3G16640	TCTP	translationally controlled tumor protein
Prupe.1G151500	Pp01	11954911	11955942	+	Homografted vs Ungrafted	CpG	Hypo	Pp01	11953201	11953300	8.27101e-05	-36.4688	0.48911	0.17606	0.0132266	AT3G06145
Prupe.1G161300	Pp01	12870159	12874066	-	Homografted vs Ungrafted	CpG	Hypo	Pp01	12874301	12874400	5.59685e-05	-22.619	1.88864	0.364027	3.21718e-07	AT5G17680		disease resistance protein (TIR-NBS-LRR class), putative
Prupe.1G161500	Pp01	12894179	12897295	-	Homografted vs Ungrafted	CpG	Hyper	Pp01	12899101	12899200	3.2813e-08	43.8418	-1.02242	0.285113	0.000448383	AT2G44200		CBF1-interacting co-repressor CIR, N-terminal;Pre-mRNA splicing factor
Prupe.1G169100	Pp01	13822009	13823433	-	Homografted vs Ungrafted	CpG	Hyper	Pp01	13824801	13824900	0.00224317	26.2645	-1.24751	0.160635	6.43226e-14	AT4G15550	IAGLU	indole-3-acetate beta-D-glucosyltransferase
Prupe.1G247600	Pp01	26036030	26039515	+	Homografted vs Ungrafted	CpG	Hypo	Pp01	26035801	26035900	0.0431348	-16.5668	0.984015	0.50986	0.0287005	AT1G10710	PHS1	poor homologous synapsis 1
Prupe.1G251600	Pp01	26307618	26309671	+	Homografted vs Ungrafted	CpG	Hyper	Pp01	26307201	26307300	0.0101494	18.0812	-0.961424	0.182611	4.91961e-07	AT1G60470	AtGolS4,GolS4	galactinol synthase 4
Prupe.1G254300	Pp01	26498663	26504706	+	Homografted vs Ungrafted	CpG	Hyper	Pp01	26497201	26497300	5.72382e-13	64.3564	-0.467816	0.206848	0.043918	AT5G40270		HD domain-containing metal-dependent phosphohydrolase family protein
Prupe.1G327800	Pp01	31175619	31177049	-	Homografted vs Ungrafted	CpG	Hyper	Pp01	31177201	31177300	0.000527533	44.5455	-0.526408	0.185089	0.0102488	AT5G65860		ankyrin repeat family protein
Prupe.1G358900	Pp01	33177124	33178017	+	Homografted vs Ungrafted	CpG	Hypo	Pp01	33176201	33176300	1.63552e-06	-57.197	0.355649	0.135269	0.0233579	AT1G76100	PETE1	plastocyanin 1
Prupe.1G367400	Pp01	33620498	33624700	+	Homografted vs Ungrafted	CpG	Hypo	Pp01	33618801	33618900	0.0440078	-25.2139	0.869982	0.286843	0.00319715	AT1G19940	AtGH9B5,GH9B5	glycosyl hydrolase 9B5
Prupe.1G382800	Pp01	34408561	34411054	+	Homografted vs Ungrafted	CpG	Hypo	Pp01	34407001	34407100	0.000537399	-29.218	0.444275	0.136153	0.00376867	AT1G75090		DNA glycosylase superfamily protein
Prupe.1G391400	Pp01	34875038	34879545	+	Homografted vs Ungrafted	CpG	Hypo	Pp01	34873001	34873100	1.02429e-07	-48.3936	0.457663	0.131166	0.00181297	AT2G25180	ARR12,RR12	response regulator 12
Prupe.1G397600	Pp01	35202922	35205915	+	Homografted vs Ungrafted	CpG	Hyper	Pp01	35202701	35202800	0.00802017	24.4276	-0.634971	0.274608	0.0286548	AT5G10770		Eukaryotic aspartyl protease family protein
Prupe.1G411900	Pp01	35951475	35952452	+	Homografted vs Ungrafted	CpG	Hypo	Pp01	35950701	35950800	3.92321e-08	-38.11	1.77712	1.58751	0.0372181	NA
Prupe.1G447400	Pp01	37823078	37825115	+	Homografted vs Ungrafted	CpG	Hypo	Pp01	37822601	37822700	0.0266196	-33.3333	1.6298	0.276454	8.54355e-09	AT5G25830	GATA12	GATA transcription factor 12
Prupe.1G450300	Pp01	37951579	37955966	-	Homografted vs Ungrafted	CpG	Hyper	Pp01	37956401	37956500	0.000317	29.3915	-0.295983	0.117968	0.0337093	AT4G32770	ATSDX1,VTE1	tocopherol cyclase, chloroplast / vitamin E deficient 1 (VTE1) / sucrose export defective 1 (SXD1)
Prupe.1G453200	Pp01	38092823	38095557	+	Homografted vs Ungrafted	CpG	Hypo	Pp01	38091401	38091500	3.64392e-09	-29.2476	0.405788	0.173262	0.0421184	AT5G11480		P-loop containing nucleoside triphosphate hydrolases superfamily protein
Prupe.1G461300	Pp01	38572130	38577861	-	Homografted vs Ungrafted	CpG	Hyper	Pp01	38578401	38578500	2.36126e-07	19.9856	-0.939001	0.171032	1.6918e-07	AT4G31390		Protein kinase superfamily protein
Prupe.1G489800	Pp01	40770284	40777160	+	Homografted vs Ungrafted	CpG	Hypo	Pp01	40768801	40768900	0.000108962	-31.4875	1.00126	0.254178	0.000138789	AT1G77320	MEI1	transcription coactivators
Prupe.1G491700	Pp01	40893608	40897357	-	Homografted vs Ungrafted	CpG	Hypo	Pp01	40898201	40898300	0.0107029	-21.8918	4.00291	0.266065	3.19022e-49	AT1G44110	CYCA1;1	Cyclin A1;1
Prupe.1G502900	Pp01	41583947	41589495	-	Homografted vs Ungrafted	CpG	Hyper	Pp01	41589901	41590000	0.037007	18.404	-0.530415	0.167474	0.00419954	AT2G41705		camphor resistance CrcB family protein
Prupe.1G518600	Pp01	42590648	42594328	+	Homografted vs Ungrafted	CpG	Hyper	Pp01	42588801	42588900	0.0486516	28.933	-0.806478	0.255216	0.00301072	AT1G78230		Outer arm dynein light chain 1 protein
Prupe.1G539100	Pp01	44066675	44067541	+	Homografted vs Ungrafted	CpG	Hyper	Pp01	44065501	44065600	3.51133e-05	21.6101	-0.487854	0.174046	0.0122867	NA
Prupe.1G572800	Pp01	46697062	46703980	+	Homografted vs Ungrafted	CpG	Hyper	Pp01	46696601	46696700	0.00684148	18.5542	-0.628615	0.159029	0.000257489	AT1G22930		T-complex protein 11
Prupe.2G016100	Pp02	1485636	1492631	-	Homografted vs Ungrafted	CpG	Hypo	Pp02	1493801	1493900	4.1984e-05	-27.9002	0.481916	0.903339	0.0166664	NA
Prupe.2G025100	Pp02	2487150	2492246	-	Homografted vs Ungrafted	CpG	Hyper	Pp02	2493801	2493900	0.00325869	24.9457	-0.72644	0.260129	0.00798463	AT5G13800	CRN1,PPH	pheophytinase
Prupe.2G045800	Pp02	5174473	5181914	-	Homografted vs Ungrafted	CpG	Hyper	Pp02	5182101	5182200	0.0182797	16.04	-0.462161	0.144184	0.00427457	AT1G66670	CLPP3,NCLPP3	CLP protease proteolytic subunit 3
Prupe.2G079600	Pp02	12166631	12167162	-	Homografted vs Ungrafted	CpG	Hypo	Pp02	12168301	12168400	7.53344e-05	-25.5319	1.04945	0.482451	0.0165307	AT3G52770	ZPR3	protein binding
Prupe.2G161500	Pp02	21279406	21281772	+	Homografted vs Ungrafted	CpG	Hypo	Pp02	21277801	21277900	0.00850089	-20.3949	1.53634	0.159888	9.74755e-21	AT3G61220		NAD(P)-binding Rossmann-fold superfamily protein
Prupe.2G165100	Pp02	21462503	21465996	+	Homografted vs Ungrafted	CpG	Hyper	Pp02	21461301	21461400	0.00012265	33.1169	-0.946895	0.353534	0.00686138	AT3G61270		Arabidopsis thaliana protein of unknown function (DUF821)
Prupe.2G171400	Pp02	21846217	21849672	+	Homografted vs Ungrafted	CpG	Hypo	Pp02	21845501	21845600	0.00388895	-16.6667	1.31347	0.195725	9.12071e-11	AT4G00400	AtGPAT8,GPAT8	glycerol-3-phosphate acyltransferase 8
Prupe.2G192100	Pp02	23130101	23131624	-	Homografted vs Ungrafted	CpG	Hypo	Pp02	23133501	23133600	0.0484891	-17.306	3.42588	0.320375	1.12864e-25	AT2G16720	ATMYB7,ATY49,MYB7	myb domain protein 7
Prupe.2G208100	Pp02	24153630	24156194	+	Homografted vs Ungrafted	CpG	Hyper	Pp02	24152801	24152900	0.0036269	41.4286	-1.2688	0.183298	2.362e-11	AT5G22950	VPS24.1	SNF7 family protein
Prupe.2G209300	Pp02	24228310	24232043	-	Homografted vs Ungrafted	CpG	Hyper	Pp02	24232701	24232800	0.000262358	40.6072	-0.796256	0.153059	9.11473e-07	AT3G54850	ATPUB14,PUB14	plant U-box 14
Prupe.2G238500	Pp02	25907243	25915320	+	Homografted vs Ungrafted	CpG	Hypo	Pp02	25905401	25905500	0.00468017	-18.4789	0.509029	0.143999	0.0014365	AT2G29190	APUM2,PUM2	pumilio 2
Prupe.2G246400	Pp02	26314578	26319467	-	Homografted vs Ungrafted	CpG	Hypo	Pp02	26320401	26320500	0.0296821	-15.9091	0.471054	0.16907	0.0133913	AT2G39970		Mitochondrial substrate carrier family protein
Prupe.2G258200	Pp02	26933621	26934718	+	Homografted vs Ungrafted	CpG	Hypo	Pp02	26932001	26932100	9.02156e-05	-24.7739	0.661731	0.164519	0.000212684	AT2G41430	CID1,ERD15,LSR1	dehydration-induced protein (ERD15)
Prupe.2G264800	Pp02	27207884	27211874	-	Homografted vs Ungrafted	CpG	Hypo	Pp02	27213501	27213600	5.0787e-08	-22.5904	0.801804	0.335298	0.0171505	AT1G61670		Lung seven transmembrane receptor family protein
Prupe.2G265700	Pp02	27244375	27248669	+	Homografted vs Ungrafted	CpG	Hyper	Pp02	27243201	27243300	0.038068	30.8176	-0.782657	0.211401	0.000465846	AT5G05200		Protein kinase superfamily protein
Prupe.2G290500	Pp02	28452015	28458293	+	Homografted vs Ungrafted	CpG	Hypo	Pp02	28451401	28451500	0.0446874	-16.2393	0.512072	0.124042	0.000174357	AT5G62090	SLK2	SEUSS-like 2
Prupe.2G310300	Pp02	29368821	29373136	+	Homografted vs Ungrafted	CpG	Hyper	Pp02	29368301	29368400	0.00033237	17.2587	-1.14059	0.207011	1.11422e-07	AT5G24270	ATSOS3,CBL4,SOS3	Calcium-binding EF-hand family protein
Prupe.3G018300	Pp03	1300146	1305082	-	Homografted vs Ungrafted	CpG	Hypo	Pp03	1306001	1306100	0.00308058	-18.0723	0.611424	0.170595	0.000996948	AT4G31480		Coatomer, beta subunit
Prupe.3G023500	Pp03	1737553	1738686	-	Homografted vs Ungrafted	CpG	Hypo	Pp03	1739901	1740000	0.00597387	-17.6471	0.212466	0.584162	0.0471343	AT4G36950	MAPKKK21	mitogen-activated protein kinase kinase kinase 21
Prupe.3G095000	Pp03	7124135	7126001	+	Homografted vs Ungrafted	CpG	Hypo	Pp03	7123701	7123800	0.00379895	-25	0.885721	0.226973	0.000191183	AT5G48930	HCT	hydroxycinnamoyl-CoA shikimate/quinate hydroxycinnamoyl transferase
Prupe.3G161600	Pp03	18055153	18060106	-	Homografted vs Ungrafted	CpG	Hyper	Pp03	18060801	18060900	0.000716325	24.3771	-0.603752	0.231409	0.0155965	AT1G23170		Protein of unknown function DUF2359, transmembrane
Prupe.3G174800	Pp03	19184322	19185343	-	Homografted vs Ungrafted	CpG	Hypo	Pp03	19186101	19186200	0.0162338	-16.368	1.39293	0.269257	4.67761e-07	AT1G29930	AB140,CAB1,CAB140,LHCB1.3	chlorophyll A/B binding protein 1
Prupe.3G190200	Pp03	20300287	20302117	+	Homografted vs Ungrafted	CpG	Hypo	Pp03	20299001	20299100	0.00345924	-20.5882	0.93868	0.27864	0.00105665	AT3G42860		zinc knuckle (CCHC-type) family protein
Prupe.3G208700	Pp03	21465202	21468128	-	Homografted vs Ungrafted	CpG	Hyper	Pp03	21467901	21468000	6.21848e-08	20.4724	-0.302802	0.651903	0.0388005	AT5G14180	MPL1	Myzus persicae-induced lipase 1
Prupe.3G234900	Pp03	23034339	23035086	-	Homografted vs Ungrafted	CpG	Hypo	Pp03	23036501	23036600	4.98895e-05	-25.3053	3.99813	0.738153	5.66239e-08	AT2G20870		cell wall protein precursor, putative
Prupe.3G234900	Pp03	23034339	23035086	-	Homografted vs Ungrafted	CpG	Hypo	Pp03	23036301	23036400	0.0192655	-23.4869	3.99813	0.738153	5.66239e-08	AT2G20870		cell wall protein precursor, putative
Prupe.3G238800	Pp03	23339532	23344664	+	Homografted vs Ungrafted	CpG	Hypo	Pp03	23339101	23339200	8.12229e-06	-33.6892	0.349522	0.138922	0.0313842	AT3G02530		TCP-1/cpn60 chaperonin family protein
Prupe.3G242700	Pp03	23566386	23570574	-	Homografted vs Ungrafted	CpG	Hypo	Pp03	23572501	23572600	0.0092847	-24.9826	3.38369	0.386279	1.21636e-17	AT1G67180		zinc finger (C3HC4-type RING finger) family protein / BRCT domain-containing protein
Prupe.3G243000	Pp03	23590476	23593443	-	Homografted vs Ungrafted	CpG	Hypo	Pp03	23595301	23595400	0.0308611	-32.0531	1.2156	0.29833	6.28052e-05	AT5G38530	TSBtype2	tryptophan synthase beta type 2
Prupe.3G280200	Pp03	25605508	25614564	+	Homografted vs Ungrafted	CpG	Hyper	Pp03	25603701	25603800	5.44478e-05	21.4523	-0.241419	0.0889963	0.0220256	AT3G48050		BAH domain ;TFIIS helical bundle-like domain
Prupe.3G285800	Pp03	25853647	25855139	-	Homografted vs Ungrafted	CpG	Hyper	Pp03	25855601	25855700	7.97978e-05	35.6391	-0.867382	0.195768	2.53907e-05	AT1G23710		Protein of unknown function (DUF1645)
Prupe.4G035700	Pp04	1688867	1690778	+	Homografted vs Ungrafted	CpG	Hyper	Pp04	1687601	1687700	0.0372858	18.2385	-1.62935	0.338257	1.89887e-06	AT1G61260		Protein of unknown function (DUF761)
Prupe.4G049400	Pp04	2363878	2366276	-	Homografted vs Ungrafted	CpG	Hypo	Pp04	2367001	2367100	0.000470856	-17.7439	0.352929	0.140664	0.0337609	AT2G33800		Ribosomal protein S5 family protein
Prupe.4G079100	Pp04	3838780	3841233	-	Homografted vs Ungrafted	CpG	Hypo	Pp04	3842901	3843000	1.00516e-07	-28.3333	1.2764	0.70715	0.0235552	AT4G18260		Cytochrome b561/ferric reductase transmembrane protein family
Prupe.4G131300	Pp04	7248901	7253995	+	Homografted vs Ungrafted	CpG	Hyper	Pp04	7247301	7247400	0.00572621	19.375	-0.661678	0.281461	0.024471	AT3G12760
Prupe.4G143000	Pp04	8198196	8200386	+	Homografted vs Ungrafted	CpG	Hyper	Pp04	8196101	8196200	1.3641e-05	39.9652	-0.354568	0.142913	0.0332448	AT1G79080		Pentatricopeptide repeat (PPR) superfamily protein
Prupe.4G183900	Pp04	10890435	10898178	+	Homografted vs Ungrafted	CpG	Hypo	Pp04	10889001	10889100	0.00254024	-16.7522	1.06409	0.319784	0.000967656	AT3G15380		Plasma-membrane choline transporter family protein
Prupe.4G200200	Pp04	12432037	12435892	-	Homografted vs Ungrafted	CpG	Hyper	Pp04	12436601	12436700	2.52312e-07	49.6205	-1.30716	0.214515	3.73099e-09	AT5G48150	PAT1	GRAS family transcription factor
Prupe.4G233000	Pp04	14976362	14979513	-	Homografted vs Ungrafted	CpG	Hypo	Pp04	14979801	14979900	5.03929e-08	-20.2438	0.746979	0.137417	3.15049e-07	AT5G48150	PAT1	GRAS family transcription factor
Prupe.4G233600	Pp04	15072620	15075301	-	Homografted vs Ungrafted	CpG	Hyper	Pp04	15077001	15077100	9.44598e-06	53.5823	-0.921266	0.261566	0.000653524	AT1G45616	AtRLP6,RLP6	receptor like protein 6
Prupe.4G264400	Pp04	19482846	19484497	-	Homografted vs Ungrafted	CpG	Hyper	Pp04	19484801	19484900	2.40255e-06	20.5723	-1.61956	0.547067	0.00143935	AT1G52800		2-oxoglutarate (2OG) and Fe(II)-dependent oxygenase superfamily protein
Prupe.4G289700	Pp04	25512625	25514509	+	Homografted vs Ungrafted	CpG	Hyper	Pp04	25511901	25512000	4.58498e-05	25.227	-2.91386	0.959222	0.00120213	NA
Prupe.5G035400	Pp05	4029257	4031957	+	Homografted vs Ungrafted	CpG	Hyper	Pp05	4027201	4027300	0.0155432	15.625	-0.834933	0.13174	1.41071e-09	AT1G32640	ATMYC2,JAI1,JIN1,MYC2,RD22BP1,ZBF1	Basic helix-loop-helix (bHLH) DNA-binding family protein
Prupe.5G104300	Pp05	11103629	11104167	-	Homografted vs Ungrafted	CpG	Hypo	Pp05	11105201	11105300	0.0135333	-17.9487	1.66356	0.236039	7.01946e-12	AT3G61460	BRH1	brassinosteroid-responsive RING-H2
Prupe.5G109500	Pp05	11450360	11451417	-	Homografted vs Ungrafted	CpG	Hyper	Pp05	11453301	11453400	0.00339842	34.5581	-2.17433	0.340417	3.56071e-10	AT2G46150		Late embryogenesis abundant (LEA) hydroxyproline-rich glycoprotein family
Prupe.5G109600	Pp05	11451483	11458041	+	Homografted vs Ungrafted	CpG	Hyper	Pp05	11450701	11450800	1.83553e-08	18.797	-0.922582	0.393604	0.014618	AT2G46150		Late embryogenesis abundant (LEA) hydroxyproline-rich glycoprotein family
Prupe.5G114800	Pp05	11766051	11773892	-	Homografted vs Ungrafted	CpG	Hyper	Pp05	11774101	11774200	0.0240607	20.4706	-0.564234	0.130713	7.26068e-05	AT4G11110	SPA2	SPA1-related 2
Prupe.5G123100	Pp05	12181058	12183633	+	Homografted vs Ungrafted	CpG	Hyper	Pp05	12180901	12181000	0.0311398	17.9327	-0.992637	0.125793	3.44508e-14	AT1G64500		Glutaredoxin family protein
Prupe.5G134900	Pp05	12837398	12839759	+	Homografted vs Ungrafted	CpG	Hyper	Pp05	12835501	12835600	0.00240996	33.9872	-0.360672	0.149965	0.0386587	AT2G46870	NGA1	AP2/B3-like transcriptional factor family protein
Prupe.5G139300	Pp05	13063131	13064032	+	Homografted vs Ungrafted	CpG	Hypo	Pp05	13062501	13062600	0.0350308	-34.9673	2.67111	0.774862	0.000233161	NA
Prupe.5G146500	Pp05	13456636	13458837	+	Homografted vs Ungrafted	CpG	Hypo	Pp05	13455501	13455600	4.20889e-10	-40	5.22052	2.79928	0.00310784	AT5G50790		Nodulin MtN3 family protein
Prupe.5G153400	Pp05	13798835	13803408	-	Homografted vs Ungrafted	CpG	Hyper	Pp05	13804401	13804500	1.83276e-06	31.7511	-1.09229	0.306453	0.00044018	AT5G14210		Leucine-rich repeat protein kinase family protein
Prupe.5G161600	Pp05	14197151	14198141	+	Homografted vs Ungrafted	CpG	Hypo	Pp05	14195401	14195500	0.0418384	-19.6766	0.548801	0.215236	0.0198125	AT1G78790
Prupe.5G164300	Pp05	14320427	14324593	+	Homografted vs Ungrafted	CpG	Hyper	Pp05	14320101	14320200	0.000800361	29.3548	-0.540449	0.147987	0.00100547	AT5G50210	OLD5,QS,SUFE3	quinolinate synthase
Prupe.5G170500	Pp05	14600174	14602357	+	Homografted vs Ungrafted	CpG	Hyper	Pp05	14600201	14600300	1.06274e-09	54.0031	-0.721091	0.218174	0.00188866	AT5G63050	EMB2759	embryo defective 2759
Prupe.5G172100	Pp05	14683997	14687602	+	Homografted vs Ungrafted	CpG	Hypo	Pp05	14684101	14684200	0.0425948	-16.2995	0.650808	0.199455	0.00248793	AT5G33320	ARAPPT,CUE1,PPT	Glucose-6-phosphate/phosphate translocator-related
Prupe.5G172700	Pp05	14721020	14723164	+	Homografted vs Ungrafted	CpG	Hyper	Pp05	14719701	14719800	0.0206563	22.735	-0.296136	0.112576	0.0249471	AT4G22220	ATISU1,ISU1	SufE/NifU family protein
Prupe.5G172800	Pp05	14724437	14733954	+	Homografted vs Ungrafted	CpG	Hyper	Pp05	14724201	14724300	0.0339674	23.2601	-0.538425	0.161935	0.00266935	AT4G32180	ATPANK2,PANK2	pantothenate kinase 2
Prupe.5G177800	Pp05	15028018	15029854	+	Homografted vs Ungrafted	CpG	Hyper	Pp05	15026101	15026200	0.000390154	47.5177	-0.616108	0.136963	3.13974e-05	AT1G60010
Prupe.5G178400	Pp05	15050808	15052165	-	Homografted vs Ungrafted	CpG	Hypo	Pp05	15053201	15053300	0.000203035	-34.9297	0.569521	0.18267	0.00453923	AT5G14920		Gibberellin-regulated family protein
Prupe.5G178800	Pp05	15066429	15071496	-	Homografted vs Ungrafted	CpG	Hypo	Pp05	15073301	15073400	0.0369076	-30.706	0.583701	0.239917	0.024646	AT3G47830		DNA glycosylase superfamily protein
Prupe.5G180000	Pp05	15125585	15129094	-	Homografted vs Ungrafted	CpG	Hypo	Pp05	15130101	15130200	0.0156504	-24.3119	3.00208	0.286539	1.35878e-24	AT3G48160	DEL1,E2FE,E2L3	DP-E2F-like 1
Prupe.5G234200	Pp05	17776478	17778344	-	Homografted vs Ungrafted	CpG	Hypo	Pp05	17779401	17779500	0.0144522	-34.3103	0.359571	0.149944	0.0403966	AT3G17940		Galactose mutarotase-like superfamily protein
Prupe.5G234800	Pp05	17807947	17815140	+	Homografted vs Ungrafted	CpG	Hyper	Pp05	17807501	17807600	0.0417414	17.5692	-0.577975	0.110142	1.118e-06	AT3G17920		Outer arm dynein light chain 1 protein
Prupe.6G010800	Pp06	798100	798495	-	Homografted vs Ungrafted	CpG	Hypo	Pp06	799001	799100	0.000282503	-20.4545	2.2609	0.368119	1.57994e-09	AT5G19875
Prupe.6G012600	Pp06	891064	892075	+	Homografted vs Ungrafted	CpG	Hypo	Pp06	890101	890200	5.73597e-05	-38.7345	2.75315	1.61543	0.0162224	AT1G52690		Late embryogenesis abundant protein (LEA) family protein
Prupe.6G054900	Pp06	3856832	3860790	-	Homografted vs Ungrafted	CpG	Hypo	Pp06	3861501	3861600	3.06704e-06	-25.5583	0.650048	0.185929	0.00123173	AT5G58600	PMR5,TBL44	Plant protein of unknown function (DUF828)
Prupe.6G055000	Pp06	3862660	3871134	+	Homografted vs Ungrafted	CpG	Hypo	Pp06	3861501	3861600	3.06704e-06	-25.5583	1.39926	0.861821	0.0243097	AT4G18810		NAD(P)-binding Rossmann-fold superfamily protein
Prupe.6G059000	Pp06	4102832	4104280	-	Homografted vs Ungrafted	CpG	Hyper	Pp06	4105701	4105800	0.0139778	22.0945	-1.06406	0.177768	9.44345e-09	AT2G29730	UGT71D1	UDP-glucosyl transferase 71D1
Prupe.6G066300	Pp06	4575267	4576386	-	Homografted vs Ungrafted	CpG	Hypo	Pp06	4577901	4578000	1.91321e-12	-42.2473	0.648965	0.32031	0.0477807	AT1G07400		HSP20-like chaperones superfamily protein
Prupe.6G073100	Pp06	4989805	4992807	-	Homografted vs Ungrafted	CpG	Hyper	Pp06	4993101	4993200	0.041491	17.1373	-0.719184	0.19588	0.000583212	AT2G29070		Ubiquitin fusion degradation UFD1 family protein
Prupe.6G078100	Pp06	5306452	5309683	-	Homografted vs Ungrafted	CpG	Hyper	Pp06	5311201	5311300	0.00335435	25.7836	-0.475215	0.214859	0.0480355	AT1G07615		GTP-binding protein Obg/CgtA
Prupe.6G081400	Pp06	5512389	5515896	+	Homografted vs Ungrafted	CpG	Hyper	Pp06	5512101	5512200	0.00377617	25.5814	-0.610532	0.13539	3.0169e-05	AT2G39570		ACT domain-containing protein
Prupe.6G097800	Pp06	6812127	6817287	-	Homografted vs Ungrafted	CpG	Hyper	Pp06	6819101	6819200	5.36764e-07	38.8934	-0.572539	0.24076	0.0279449	AT3G45290	ATMLO3,MLO3	Seven transmembrane MLO family protein
Prupe.6G130200	Pp06	10112968	10113647	+	Homografted vs Ungrafted	CpG	Hypo	Pp06	10111101	10111200	3.10514e-09	-15.5	1.77751	0.77876	0.00654361	NA
Prupe.6G135100	Pp06	10748013	10749816	+	Homografted vs Ungrafted	CpG	Hyper	Pp06	10746301	10746400	1.11498e-10	47.3016	-0.56837	1.09229	0.0186575	AT3G10230	LYC	lycopene cyclase
Prupe.6G177500	Pp06	18258984	18259241	+	Homografted vs Ungrafted	CpG	Hypo	Pp06	18258001	18258100	0.0161242	-28.0338	1.01375	0.219573	9.10792e-06	AT5G65207
Prupe.6G177700	Pp06	18284607	18287241	+	Homografted vs Ungrafted	CpG	Hypo	Pp06	18283201	18283300	0.0129615	-15.5	0.912395	0.524982	0.0429483	AT5G03260	LAC11	laccase 11
Prupe.6G192500	Pp06	19984620	19988157	-	Homografted vs Ungrafted	CpG	Hyper	Pp06	19989201	19989300	0.00414128	27.7357	-1.7306	0.858718	0.0107082	AT4G40020		Myosin heavy chain-related protein
Prupe.6G202500	Pp06	21014620	21019112	+	Homografted vs Ungrafted	CpG	Hyper	Pp06	21014401	21014500	0.00732932	32.9225	-1.09577	0.261931	4.62232e-05	AT3G59850		Pectin lyase-like superfamily protein
Prupe.6G222300	Pp06	22738429	22741000	+	Homografted vs Ungrafted	CpG	Hypo	Pp06	22736401	22736500	0.000774826	-22.449	3.44236	0.336445	1.42096e-23	AT5G55180		O-Glycosyl hydrolases family 17 protein
Prupe.6G238600	Pp06	23830614	23832830	+	Homografted vs Ungrafted	CpG	Hyper	Pp06	23828801	23828900	0.0490958	16.6237	-0.804533	0.28634	0.0063434	AT3G15510	ANAC056,ATNAC2,NAC2,NARS1	NAC domain containing protein 2
Prupe.6G248500	Pp06	24435689	24440427	-	Homografted vs Ungrafted	CpG	Hyper	Pp06	24440601	24440700	3.03208e-06	22.6732	-1.60836	0.318406	6.93563e-07	AT3G47570		Leucine-rich repeat protein kinase family protein
Prupe.6G339700	Pp06	29391968	29392960	+	Homografted vs Ungrafted	CpG	Hypo	Pp06	29390001	29390100	0.000479405	-17.663	2.63826	0.506758	2.22847e-07	AT2G04220		Plant protein of unknown function (DUF868)
Prupe.7G016500	Pp07	2352963	2354463	+	Homografted vs Ungrafted	CpG	Hyper	Pp07	2352301	2352400	5.12742e-09	29.6484	-1.12273	0.250781	1.36772e-05	AT4G26010		Peroxidase superfamily protein
Prupe.7G033000	Pp07	6148621	6151365	+	Homografted vs Ungrafted	CpG	Hyper	Pp07	6147201	6147300	0.0133891	22.7771	-8.06121	2.89486	3.86374e-06	AT2G34930		disease resistance family protein / LRR family protein
Prupe.7G131500	Pp07	15057902	15063364	+	Homografted vs Ungrafted	CpG	Hyper	Pp07	15056101	15056200	0.000959371	25.9003	-0.715694	0.15259	1.14631e-05	AT2G23420	NAPRT2	nicotinate phosphoribosyltransferase 2
Prupe.7G144200	Pp07	15807921	15810343	+	Homografted vs Ungrafted	CpG	Hypo	Pp07	15806301	15806400	0.0125516	-16.6667	0.598776	1.13074	0.0251601	AT3G18990	REM39,VRN1	AP2/B3-like transcriptional factor family protein
Prupe.7G152900	Pp07	16305100	16308555	+	Homografted vs Ungrafted	CpG	Hyper	Pp07	16304401	16304500	0.000563447	19.2855	-0.738551	0.214049	0.00115139	AT5G49610		F-box family protein
Prupe.7G177400	Pp07	17549315	17551542	-	Homografted vs Ungrafted	CpG	Hyper	Pp07	17553101	17553200	0.00981136	31.017	-0.523699	0.152752	0.00192404	AT1G65770	AMR1	ascorbic acid mannose pathway regulator 1
Prupe.7G181400	Pp07	17717870	17720838	-	Homografted vs Ungrafted	CpG	Hyper	Pp07	17721501	17721600	0.0390859	16.6667	-1.55562	0.233926	1.02047e-10	AT2G17570		Undecaprenyl pyrophosphate synthetase family protein
Prupe.7G181400	Pp07	17717870	17720838	-	Homografted vs Ungrafted	CpG	Hyper	Pp07	17721001	17721100	9.62192e-05	23.0062	-1.55562	0.233926	1.02047e-10	AT2G17570		Undecaprenyl pyrophosphate synthetase family protein
Prupe.7G183100	Pp07	17788128	17794244	-	Homografted vs Ungrafted	CpG	Hypo	Pp07	17794701	17794800	0.000807136	-48.3007	1.37505	0.353904	0.000107555	AT5G49160	DDM2,DMT01,DMT1,MET1,MET2,METI	methyltransferase 1
Prupe.7G194600	Pp07	18475655	18477296	+	Homografted vs Ungrafted	CpG	Hyper	Pp07	18473801	18473900	0.0153737	19.9873	-0.904173	0.322722	0.00542072	AT5G20700		Protein of unknown function (DUF581)
Prupe.7G256700	Pp07	21488620	21492145	+	Homografted vs Ungrafted	CpG	Hypo	Pp07	21488301	21488400	0.000190422	-38.744	1.5569	0.434173	0.000239291	AT2G12400
Prupe.7G267500	Pp07	22050991	22054704	+	Homografted vs Ungrafted	CpG	Hypo	Pp07	22048901	22049000	0.00107576	-17.9798	2.2667	0.275254	9.12763e-16	AT3G25500	AFH1,AHF1,ATFH1,FH1	formin homology 1
Prupe.8G004600	Pp08	367906	370264	-	Homografted vs Ungrafted	CpG	Hypo	Pp08	371101	371200	0.00857463	-37.8015	1.00375	0.653661	0.0462764	AT5G03795		Exostosin family protein
Prupe.8G024500	Pp08	2223947	2225610	+	Homografted vs Ungrafted	CpG	Hyper	Pp08	2222401	2222500	0.000121359	19.2262	-1.80952	0.260826	1.34733e-11	AT3G18710	ATPUB29,PUB29	plant U-box 29
Prupe.8G027100	Pp08	2472726	2476778	+	Homografted vs Ungrafted	CpG	Hyper	Pp08	2472701	2472800	3.95959e-05	31.25	-0.814339	0.374748	0.0254909	AT5G17680		disease resistance protein (TIR-NBS-LRR class), putative
Prupe.8G031400	Pp08	2968373	2971029	-	Homografted vs Ungrafted	CpG	Hypo	Pp08	2973001	2973100	0.00146636	-35.2317	1.85264	0.31198	5.75381e-09	AT1G21090		Cupredoxin superfamily protein
Prupe.8G058200	Pp08	7321704	7323331	+	Homografted vs Ungrafted	CpG	Hyper	Pp08	7320901	7321000	0.0367677	21.1627	-0.516039	0.233699	0.0436163	AT1G22690		Gibberellin-regulated family protein
Prupe.8G067200	Pp08	9902700	9904542	+	Homografted vs Ungrafted	CpG	Hypo	Pp08	9902401	9902500	0.000359701	-39.648	0.737667	0.2415	0.00383535	AT5G63870	ATPP7,PP7	serine/threonine phosphatase 7
Prupe.8G067300	Pp08	9922239	9924884	+	Homografted vs Ungrafted	CpG	Hyper	Pp08	9921601	9921700	9.24131e-08	46.8085	-0.506764	0.187164	0.015075	AT3G15660	ATGRX4,GRX4	glutaredoxin 4
Prupe.8G069800	Pp08	10263519	10266067	+	Homografted vs Ungrafted	CpG	Hyper	Pp08	10262701	10262800	0.00218682	30.4249	-0.377374	0.153432	0.0338673	AT2G14110		Haloacid dehalogenase-like hydrolase (HAD) superfamily protein
Prupe.8G102100	Pp08	13353281	13358417	-	Homografted vs Ungrafted	CpG	Hyper	Pp08	13359101	13359200	0.000500449	42.9245	-0.756013	0.397046	0.0459785	AT4G36730	GBF1	G-box binding factor 1
Prupe.8G112000	Pp08	14101476	14102421	-	Homografted vs Ungrafted	CpG	Hyper	Pp08	14103501	14103600	0.00172038	24.4966	-1.17931	0.475163	0.00745635	NA
Prupe.8G113400	Pp08	14176711	14179945	-	Homografted vs Ungrafted	CpG	Hypo	Pp08	14181701	14181800	0.000901887	-19.7183	0.501778	0.217547	0.0373604	AT2G23530		Zinc-finger domain of monoamine-oxidase A repressor R1
Prupe.8G113400	Pp08	14176711	14179945	-	Homografted vs Ungrafted	CpG	Hypo	Pp08	14181901	14182000	0.0448481	-25.2174	0.501778	0.217547	0.0373604	AT2G23530		Zinc-finger domain of monoamine-oxidase A repressor R1
Prupe.8G116100	Pp08	14319476	14326090	+	Homografted vs Ungrafted	CpG	Hyper	Pp08	14318001	14318100	0.000144676	46.7645	-0.47469	0.192707	0.0284583	AT1G49520		SWIB complex BAF60b domain-containing protein
Prupe.8G117300	Pp08	14412158	14414110	+	Homografted vs Ungrafted	CpG	Hyper	Pp08	14410501	14410600	1.09662e-05	17.6991	-1.04205	0.49742	0.0190965	AT5G41540		Disease resistance protein (TIR-NBS-LRR class) family
Prupe.8G126500	Pp08	15084427	15089699	-	Homografted vs Ungrafted	CpG	Hypo	Pp08	15089901	15090000	0.000105251	-19.5825	0.659894	0.320976	0.0441712	AT4G33990	EMB2758	Tetratricopeptide repeat (TPR)-like superfamily protein
Prupe.8G127600	Pp08	15160081	15161584	+	Homografted vs Ungrafted	CpG	Hyper	Pp08	15158101	15158200	0.0205295	22.0106	-0.381392	0.120648	0.00526419	AT1G49780	PUB26	plant U-box 26
Prupe.8G132400	Pp08	15458656	15461114	-	Homografted vs Ungrafted	CpG	Hypo	Pp08	15461901	15462000	1.53943e-05	-22.7848	1.25823	0.478944	0.00492162	AT2G15430	NRPB3,NRPD3,NRPE3A,RBP36A,RPB35.5A	DNA-directed RNA polymerase family protein
Prupe.8G147400	Pp08	16234195	16236855	-	Homografted vs Ungrafted	CpG	Hypo	Pp08	16238801	16238900	0.00129089	-27.2549	0.80249	0.391801	0.0328378	AT3G19640	MGT4,MRS2-3	magnesium transporter 4
Prupe.8G155300	Pp08	16665684	16669098	+	Homografted vs Ungrafted	CpG	Hypo	Pp08	16665701	16665800	0.000181379	-23.4033	6.52881	0.432557	2.87055e-48	AT1G50090		D-aminoacid aminotransferase-like PLP-dependent enzymes superfamily protein
Prupe.8G166700	Pp08	17266402	17270997	-	Homografted vs Ungrafted	CpG	Hyper	Pp08	17271301	17271400	0.000116222	49.6609	-0.912258	0.283473	0.00167046	AT2G16900		Arabidopsis phospholipase-like protein (PEARLI 4) family
Prupe.8G172700	Pp08	17615821	17619247	+	Homografted vs Ungrafted	CpG	Hypo	Pp08	17614901	17615000	0.00294442	-24.0797	2.83093	0.317375	2.91047e-18	AT1G77280		Protein kinase protein with adenine nucleotide alpha hydrolases-like domain
Prupe.8G172900	Pp08	17621127	17624915	-	Homografted vs Ungrafted	CpG	Hyper	Pp08	17626301	17626400	1.89698e-05	21.106	-1.11278	0.334042	0.000863117	AT1G76160	sks5	SKU5 similar 5
Prupe.8G199600	Pp08	18939470	18942954	-	Homografted vs Ungrafted	CpG	Hyper	Pp08	18943901	18944000	0.00362369	20.7119	-0.255326	0.100418	0.0329273	AT5G48655		RING/U-box superfamily protein
Prupe.8G219200	Pp08	19965029	19967904	+	Homografted vs Ungrafted	CpG	Hyper	Pp08	19964601	19964700	1.29302e-06	27.4686	-0.637131	0.260719	0.0213167	AT4G28590
Prupe.8G232000	Pp08	20634054	20638024	+	Homografted vs Ungrafted	CpG	Hypo	Pp08	20632801	20632900	0.0115828	-25.7085	1.93091	0.350528	6.65798e-08	AT3G54650	FBL17	RNI-like superfamily protein
Prupe.8G237000	Pp08	20935821	20939169	-	Homografted vs Ungrafted	CpG	Hypo	Pp08	20941101	20941200	0.0134361	-26.5114	0.732239	0.31492	0.0227484	AT5G36700	ATPGLP1,PGLP1	2-phosphoglycolate phosphatase 1
Prupe.1G044000	Pp01	3149419	3152485	+	Short graft vs Homografted	CpG	Hypo	Pp01	3149201	3149300	0.0350078	-25.4235	0.5621	0.274961	0.0401177	AT4G14305		Peroxisomal membrane 22 kDa (Mpv17/PMP22) family protein
Prupe.1G133500	Pp01	10554572	10555586	-	Short graft vs Homografted	CpG	Hypo	Pp01	10557501	10557600	0.0003156	-41.939	2.23859	0.558341	0.000329443	AT4G15910	ATDI21,DI21	drought-induced 21
Prupe.1G133500	Pp01	10554572	10555586	-	Short graft vs Homografted	CpG	Hypo	Pp01	10556301	10556400	8.29061e-07	-28.9143	2.23859	0.558341	0.000329443	AT4G15910	ATDI21,DI21	drought-induced 21
Prupe.1G291000	Pp01	28949282	28949560	-	Short graft vs Homografted	CpG	Hypo	Pp01	28949801	28949900	0.0292824	-15.6525	1.57123	1.23273	0.0495559	NA
Prupe.1G404300	Pp01	35584317	35588934	-	Short graft vs Homografted	CpG	Hypo	Pp01	35590401	35590500	0.0197444	-18.133	0.353991	0.153913	0.0464804	AT5G21482	ATCKX5,CKX7	cytokinin oxidase 7
Prupe.1G492500	Pp01	40945996	40950441	+	Short graft vs Homografted	CpG	Hyper	Pp01	40945101	40945200	0.000201457	24.043	-0.966405	0.306182	0.00403125	AT1G15960	ATNRAMP6,NRAMP6	NRAMP metal ion transporter 6
Prupe.1G578500	Pp01	47075732	47079165	-	Short graft vs Homografted	CpG	Hyper	Pp01	47080801	47080900	0.0303306	28.5677	-0.942787	0.441472	0.0246859	AT5G20900	JAZ12,TIFY3B	jasmonate-zim-domain protein 12
Prupe.2G102400	Pp02	15824747	15826116	+	Short graft vs Homografted	CpG	Hyper	Pp02	15823001	15823100	2.14514e-07	24.4444	-1.30891	0.767266	0.0370095	AT1G31350	KUF1	KAR-UP F-box 1
Prupe.2G190100	Pp02	22938585	22941519	-	Short graft vs Homografted	CpG	Hyper	Pp02	22941901	22942000	0.0139134	21.6426	-0.424158	0.17586	0.0303033	AT1G01260		basic helix-loop-helix (bHLH) DNA-binding superfamily protein
Prupe.2G195800	Pp02	23336372	23337592	-	Short graft vs Homografted	CpG	Hypo	Pp02	23338901	23339000	0.0273238	-18.3673	3.533	0.729694	1.93622e-05	NA
Prupe.2G204900	Pp02	23987662	23989315	+	Short graft vs Homografted	CpG	Hypo	Pp02	23986301	23986400	0.00456276	-18.8889	4.25843	0.932173	3.9924e-05	AT5G17260	anac086,NAC086	NAC domain containing protein 86
Prupe.2G219400	Pp02	24824288	24827114	+	Short graft vs Homografted	CpG	Hypo	Pp02	24823501	24823600	0.0113547	-18.1096	1.06363	0.224598	2.86269e-05	AT3G54970		D-aminoacid aminotransferase-like PLP-dependent enzymes superfamily protein
Prupe.2G263900	Pp02	27162472	27163918	-	Short graft vs Homografted	CpG	Hypo	Pp02	27165801	27165900	3.57126e-12	-15.6738	0.508175	0.164749	0.00775357	AT5G05270		Chalcone-flavanone isomerase family protein
Prupe.2G291400	Pp02	28494023	28500541	+	Short graft vs Homografted	CpG	Hyper	Pp02	28493201	28493300	1.28992e-06	27.6852	-0.448961	0.212991	0.0458004	AT4G00730	AHDP,ANL2	Homeobox-leucine zipper family protein / lipid-binding START domain-containing protein
Prupe.2G321300	Pp02	29879479	29881973	+	Short graft vs Homografted	CpG	Hyper	Pp02	29878401	29878500	0.0337235	16.4179	-0.7785	0.175097	0.000100476	AT1G18010		Major facilitator superfamily protein
Prupe.2G322300	Pp02	29912554	29913344	-	Short graft vs Homografted	CpG	Hyper	Pp02	29915101	29915200	1.51606e-09	54.4718	-0.918523	0.136562	1.22587e-09	AT5G24660	LSU2	response to low sulfur 2
Prupe.2G329000	Pp02	30218646	30228126	-	Short graft vs Homografted	CpG	Hyper	Pp02	30229601	30229700	0.000478919	28.5714	-0.300446	0.0929936	0.00995821	AT3G02890		RING/FYVE/PHD zinc finger superfamily protein
Prupe.3G008900	Pp03	556453	560922	-	Short graft vs Homografted	CpG	Hypo	Pp03	562201	562300	0.00477675	-19.5882	0.967534	0.417141	0.0193418	AT4G01970	AtSTS,STS	stachyose synthase
Prupe.3G089700	Pp03	6664347	6667041	-	Short graft vs Homografted	CpG	Hypo	Pp03	6667801	6667900	4.63194e-13	-68.4194	1.027	0.421203	0.0160257	AT5G38240		Protein kinase family protein
Prupe.3G089700	Pp03	6664347	6667041	-	Short graft vs Homografted	CpG	Hypo	Pp03	6667901	6668000	1.1893e-08	-39.7516	1.027	0.421203	0.0160257	AT5G38240		Protein kinase family protein
Prupe.3G174300	Pp03	19146447	19149447	+	Short graft vs Homografted	CpG	Hypo	Pp03	19145001	19145100	2.58611e-06	-26.3576	4.1546	1.62434	0.0132993	AT4G18170	ATWRKY28,WRKY28	WRKY DNA-binding protein 28
Prupe.3G196500	Pp03	20724731	20728082	+	Short graft vs Homografted	CpG	Hypo	Pp03	20722701	20722800	0.0365703	-23.2848	2.81291	1.18291	0.017769	AT4G25330
Prupe.4G289700	Pp04	25512625	25514509	+	Short graft vs Homografted	CpG	Hypo	Pp04	25512301	25512400	0.004425	-25.0453	2.84927	0.972836	0.00809709	NA
Prupe.5G094200	Pp05	10404526	10405456	+	Short graft vs Homografted	CpG	Hypo	Pp05	10404301	10404400	0.000282051	-23.2143	1.35092	0.302538	7.3117e-05	AT4G11650	ATOSM34,OSM34	osmotin 34
Prupe.5G120000	Pp05	12005021	12007789	-	Short graft vs Homografted	CpG	Hyper	Pp05	12008001	12008100	0.000345444	27.4117	-1.18797	0.351972	0.00218986	AT5G53110		RING/U-box superfamily protein
Prupe.6G054500	Pp06	3822221	3824721	-	Short graft vs Homografted	CpG	Hypo	Pp06	3826201	3826300	0.0295115	-20.8181	0.39891	0.168626	0.0375895	AT2G30020		Protein phosphatase 2C family protein
Prupe.6G060700	Pp06	4197062	4202295	-	Short graft vs Homografted	CpG	Hypo	Pp06	4203901	4204000	0.00752343	-32.9002	0.567706	0.166686	0.00315976	AT2G29630	PY,THIC	thiaminC
Prupe.6G135100	Pp06	10748013	10749816	+	Short graft vs Homografted	CpG	Hypo	Pp06	10746301	10746400	2.6099e-29	-65.2123	0.0500137	0.186525	0.0363068	AT3G10230	LYC	lycopene cyclase
Prupe.6G350700	Pp06	29898470	29903821	-	Short graft vs Homografted	CpG	Hyper	Pp06	29904401	29904500	3.36821e-10	38.6255	-0.364327	0.125766	0.0160816	AT5G28910
Prupe.7G033000	Pp07	6148621	6151365	+	Short graft vs Homografted	CpG	Hypo	Pp07	6147201	6147300	6.3646e-06	-30.1882	0.069731	0.19614	0.033495	AT2G34930		disease resistance family protein / LRR family protein
Prupe.7G222100	Pp07	19824948	19827511	+	Short graft vs Homografted	CpG	Hypo	Pp07	19824301	19824400	0.0200701	-17.9765	0.38768	0.121604	0.00816508	AT5G19680		Leucine-rich repeat (LRR) family protein
Prupe.8G086000	Pp08	11902044	11905093	-	Short graft vs Homografted	CpG	Hypo	Pp08	11905801	11905900	5.55911e-10	-59.0338	0.703605	0.325871	0.0291342	AT2G16460		Protein of unknown function (DUF1640)
Prupe.8G086000	Pp08	11902044	11905093	-	Short graft vs Homografted	CpG	Hypo	Pp08	11905901	11906000	0.00838847	-22.1917	0.703605	0.325871	0.0291342	AT2G16460		Protein of unknown function (DUF1640)
Prupe.8G097500	Pp08	12938153	12942616	+	Short graft vs Homografted	CpG	Hyper	Pp08	12937501	12937600	0.00368191	22.3593	-0.598283	0.190968	0.0058546	AT4G34500		Protein kinase superfamily protein
Prupe.8G112000	Pp08	14101476	14102421	-	Short graft vs Homografted	CpG	Hypo	Pp08	14103501	14103600	0.0330366	-18.2692	0.925128	0.578621	0.0458779	NA
Prupe.8G150600	Pp08	16390501	16392539	+	Short graft vs Homografted	CpG	Hypo	Pp08	16389001	16389100	0.0143841	-25.8242	3.1345	0.492611	7.67996e-09	AT1G05680	UGT74E2	Uridine diphosphate glycosyltransferase 74E2
Prupe.8G155500	Pp08	16682263	16686338	+	Short graft vs Homografted	CpG	Hypo	Pp08	16680201	16680300	0.000436332	-21.4167	1.15064	0.333096	0.00190315	AT1G10070	ATBCAT-2,BCAT-2	branched-chain amino acid transaminase 2
Prupe.8G270600	Pp08	22454004	22457476	-	Short graft vs Homografted	CpG	Hyper	Pp08	22457701	22457800	0.0200335	25.2384	-0.400462	0.179644	0.0436357	AT4G02100		Heat shock protein DnaJ with tetratricopeptide repeat
Prupe.1G044000	Pp01	3149419	3152485	+	Long graft vs Short graft	CpG	Hypo	Pp01	3149201	3149300	0.00497135	-31.0406	0.742285	0.264813	0.0113058	AT4G14305		Peroxisomal membrane 22 kDa (Mpv17/PMP22) family protein
Prupe.1G131800	Pp01	10374312	10380360	+	Long graft vs Short graft	CpG	Hyper	Pp01	10372501	10372600	5.2775e-05	38.2353	-0.383055	0.15185	0.0350088	AT3G06810	IBR3	acyl-CoA dehydrogenase-related
Prupe.1G131800	Pp01	10374312	10380360	+	Long graft vs Short graft	CpG	Hyper	Pp01	10372801	10372900	7.42312e-07	31.842	-0.383055	0.15185	0.0350088	AT3G06810	IBR3	acyl-CoA dehydrogenase-related
Prupe.1G133500	Pp01	10554572	10555586	-	Long graft vs Short graft	CpG	Hypo	Pp01	10557501	10557600	0.000434144	-38.5522	1.19145	0.663924	0.0418072	AT4G15910	ATDI21,DI21	drought-induced 21
Prupe.1G133500	Pp01	10554572	10555586	-	Long graft vs Short graft	CpG	Hypo	Pp01	10556301	10556400	7.09463e-07	-31.5025	1.19145	0.663924	0.0418072	AT4G15910	ATDI21,DI21	drought-induced 21
Prupe.1G147300	Pp01	11566256	11568204	-	Long graft vs Short graft	CpG	Hyper	Pp01	11568801	11568900	2.68663e-07	28.8462	-0.293635	0.110425	0.0396096	AT4G04830	ATMSRB5,MSRB5	methionine sulfoxide reductase B5
Prupe.1G322500	Pp01	30834082	30835313	-	Long graft vs Short graft	CpG	Hypo	Pp01	30835401	30835500	5.06098e-05	-29.4567	1.76375	0.620212	0.00761146	AT2G01300
Prupe.2G179400	Pp02	22311054	22312397	-	Long graft vs Short graft	CpG	Hyper	Pp02	22313501	22313600	0.0256071	16.721	-0.753785	0.248252	0.00673031	AT3G61580		Fatty acid/sphingolipid desaturase
Prupe.2G199400	Pp02	23659396	23661503	-	Long graft vs Short graft	CpG	Hypo	Pp02	23661601	23661700	4.72648e-07	-28.1905	2.09321	1.04673	0.0312487	AT5G54160	ATOMT1,OMT1	O-methyltransferase 1
Prupe.2G202400	Pp02	23864645	23868096	-	Long graft vs Short graft	CpG	Hypo	Pp02	23869201	23869300	0.021439	-37.1989	0.738597	0.208858	0.00187931	AT3G10480	ANAC050,NAC050	NAC domain containing protein 50
Prupe.2G229100	Pp02	25436988	25445710	+	Long graft vs Short graft	CpG	Hyper	Pp02	25436101	25436200	0.00326421	15.9091	-0.497136	0.224697	0.0420309	AT3G55320	PGP20	P-glycoprotein 20
Prupe.2G290500	Pp02	28452015	28458293	+	Long graft vs Short graft	CpG	Hyper	Pp02	28451401	28451500	0.0253217	18.3544	-0.31954	0.128106	0.044781	AT5G62090	SLK2	SEUSS-like 2
Prupe.3G293200	Pp03	26210598	26214422	+	Long graft vs Short graft	CpG	Hypo	Pp03	26208701	26208800	0.000395868	-32.4531	3.048	0.394084	6.20223e-13	AT3G01600	anac044,NAC044	NAC domain containing protein 44
Prupe.3G293200	Pp03	26210598	26214422	+	Long graft vs Short graft	CpG	Hypo	Pp03	26208601	26208700	0.0246874	-18.4698	3.048	0.394084	6.20223e-13	AT3G01600	anac044,NAC044	NAC domain containing protein 44
Prupe.3G298500	Pp03	26427909	26432388	+	Long graft vs Short graft	CpG	Hypo	Pp03	26426001	26426100	0.00128464	-26.6667	0.771541	0.185376	0.000251056	AT5G40690
Prupe.4G285900	Pp04	24946884	24953344	+	Long graft vs Short graft	CpG	Hyper	Pp04	24945801	24945900	0.00374545	30.8703	-0.452262	0.0937804	3.06513e-05	AT4G24290		MAC/Perforin domain-containing protein
Prupe.5G120000	Pp05	12005021	12007789	-	Long graft vs Short graft	CpG	Hyper	Pp05	12008001	12008100	6.30291e-06	34.9284	-1.10691	0.353095	0.00430133	AT5G53110		RING/U-box superfamily protein
Prupe.5G139300	Pp05	13063131	13064032	+	Long graft vs Short graft	CpG	Hyper	Pp05	13062501	13062600	0.00173236	42.735	-4.94577	0.843514	1.12345e-07	NA
Prupe.6G060700	Pp06	4197062	4202295	-	Long graft vs Short graft	CpG	Hypo	Pp06	4203901	4204000	1.9637e-07	-60.0962	0.391311	0.168337	0.0463731	AT2G29630	PY,THIC	thiaminC
Prupe.6G060700	Pp06	4197062	4202295	-	Long graft vs Short graft	CpG	Hypo	Pp06	4204101	4204200	2.70708e-11	-56.9136	0.391311	0.168337	0.0463731	AT2G29630	PY,THIC	thiaminC
Prupe.6G078300	Pp06	5319109	5322098	+	Long graft vs Short graft	CpG	Hyper	Pp06	5317901	5318000	0.000448667	41.1765	-0.589339	0.249485	0.0288038	AT3G46550	SOS5	Fasciclin-like arabinogalactan family protein
Prupe.6G078300	Pp06	5319109	5322098	+	Long graft vs Short graft	CpG	Hyper	Pp06	5318001	5318100	0.00638383	22.7273	-0.589339	0.249485	0.0288038	AT3G46550	SOS5	Fasciclin-like arabinogalactan family protein
Prupe.7G033000	Pp07	6148621	6151365	+	Long graft vs Short graft	CpG	Hypo	Pp07	6147201	6147300	0.000126371	-28.9174	0.0977932	0.21638	0.00202651	AT2G34930		disease resistance family protein / LRR family protein
Prupe.7G190300	Pp07	18243290	18246068	+	Long graft vs Short graft	CpG	Hyper	Pp07	18242401	18242500	0.0278334	30.0701	-1.21724	0.337413	0.00119806	AT3G43270		Plant invertase/pectin methylesterase inhibitor superfamily
Prupe.8G019100	Pp08	1770679	1774556	-	Long graft vs Short graft	CpG	Hypo	Pp08	1775301	1775400	0.000601367	-22.7135	0.704304	0.365029	0.0460065	AT3G09040		Pentatricopeptide repeat (PPR) superfamily protein
Prupe.8G066000	Pp08	9791710	9792328	+	Long graft vs Short graft	CpG	Hypo	Pp08	9791201	9791300	1.23853e-05	-16.6667	3.18095	0.591926	1.26032e-06	NA
Prupe.8G270600	Pp08	22454004	22457476	-	Long graft vs Short graft	CpG	Hyper	Pp08	22457701	22457800	0.0222244	28.3019	-0.549892	0.178971	0.00784291	AT4G02100		Heat shock protein DnaJ with tetratricopeptide repeat
Prupe.1G492500	Pp01	40945996	40950441	+	Long graft vs Short graft	CpG	Hypo	Pp01	40945101	40945200	1.01638e-08	-36.077	0.807845	0.32049	0.0312773	AT1G15960	ATNRAMP6,NRAMP6	NRAMP metal ion transporter 6
Prupe.1G543500	Pp01	44415525	44415863	-	Long graft vs Short graft	CpG	Hyper	Pp01	44416501	44416600	0.000185393	16.613	-0.337925	0.114963	0.025474	AT5G17870	PSRP6	plastid-specific 50S ribosomal protein 6
Prupe.3G098100	Pp03	7521382	7523749	+	Long graft vs Short graft	CpG	Hyper	Pp03	7520201	7520300	0.000255042	43.8947	-1.07453	0.393289	0.01921	AT1G80840	ATWRKY40,WRKY40	WRKY DNA-binding protein 40
Prupe.4G191800	Pp04	11523489	11524352	-	Long graft vs Short graft	CpG	Hyper	Pp04	11525501	11525600	0.0230458	21.3339	-0.731795	0.296102	0.0337223	AT4G10265		Wound-responsive family protein
Prupe.5G013200	Pp05	1411848	1415095	-	Long graft vs Short graft	CpG	Hypo	Pp05	1416501	1416600	0.0342547	-22.6257	0.49308	0.209264	0.0455435	AT5G28740		Tetratricopeptide repeat (TPR)-like superfamily protein
Prupe.5G093100	Pp05	10325598	10327815	-	Long graft vs Short graft	CpG	Hyper	Pp05	10328501	10328600	0.0402926	18.0793	-1.12659	0.283167	0.00120428	AT2G45760	BAL,BAP2	BON association protein 2
Prupe.5G115400	Pp05	11805386	11809889	-	Long graft vs Short graft	CpG	Hypo	Pp05	11810901	11811000	7.69454e-06	-32.8493	0.365555	0.137738	0.0378871	AT4G01100	ADNT1	adenine nucleotide transporter 1
Prupe.6G055300	Pp06	3909544	3911429	-	Long graft vs Short graft	CpG	Hyper	Pp06	3913301	3913400	0.0429467	16.8837	-0.908078	0.303375	0.0129143	AT5G58660		2-oxoglutarate (2OG) and Fe(II)-dependent oxygenase superfamily protein
Prupe.6G146800	Pp06	12185524	12185724	-	Long graft vs Short graft	CpG	Hyper	Pp06	12186601	12186700	0.00316857	15.4515	-0.0452876	0.132549	0.0325865	ATCG00905		ribosomal protein S12C
Prupe.6G345200	Pp06	29629665	29632935	-	Long graft vs Short graft	CpG	Hyper	Pp06	29632901	29633000	0.0038615	19.7188	-0.317388	0.125003	0.0488048	AT5G09510		Ribosomal protein S19 family protein
Prupe.6G345200	Pp06	29629665	29632935	-	Long graft vs Short graft	CpG	Hyper	Pp06	29634901	29635000	0.015433	23.0654	-0.317388	0.125003	0.0488048	AT5G09510		Ribosomal protein S19 family protein
Prupe.6G350700	Pp06	29898470	29903821	-	Long graft vs Short graft	CpG	Hypo	Pp06	29904401	29904500	4.587e-17	-41.0595	0.407436	0.129296	0.0137212	AT5G28910
Prupe.1G003000	Pp01	319777	321560	-	Homografted vs Ungrafted	CHG	Hypo	Pp01	323201	323300	0.00012911	-46.5201	1.80301	0.28189	4.19727e-10	AT5G13930	ATCHS,CHS,TT4	Chalcone and stilbene synthase family protein
Prupe.1G079100	Pp01	5758276	5763590	+	Homografted vs Ungrafted	CHG	Hypo	Pp01	5757001	5757100	0.0193534	-21.3586	0.768113	0.211202	0.000607932	AT2G19090		Protein of unknown function (DUF630 and DUF632)
Prupe.1G121300	Pp01	9541635	9542661	+	Homografted vs Ungrafted	CHG	Hyper	Pp01	9539901	9540000	0.0195739	28.0033	-0.752044	0.172199	3.86994e-05	NA
Prupe.1G161500	Pp01	12894179	12897295	-	Homografted vs Ungrafted	CHG	Hyper	Pp01	12899101	12899200	1.52901e-07	19.5908	-1.02242	0.285113	0.000448383	AT2G44200		CBF1-interacting co-repressor CIR, N-terminal;Pre-mRNA splicing factor
Prupe.1G187300	Pp01	17138986	17142101	+	Homografted vs Ungrafted	CHG	Hyper	Pp01	17138701	17138800	7.57815e-14	51.5312	-0.560271	0.15499	0.000979759	NA
Prupe.1G216200	Pp01	22937452	22939396	-	Homografted vs Ungrafted	CHG	Hyper	Pp01	22941101	22941200	0.00645622	27.7913	-0.519021	0.209758	0.0255586	AT5G13310
Prupe.1G251600	Pp01	26307618	26309671	+	Homografted vs Ungrafted	CHG	Hyper	Pp01	26307201	26307300	0.000838054	33.8839	-0.961424	0.182611	4.91961e-07	AT1G60470	AtGolS4,GolS4	galactinol synthase 4
Prupe.2G014700	Pp02	1303690	1309520	-	Homografted vs Ungrafted	CHG	Hyper	Pp02	1310301	1310400	0.0151351	23.9161	-0.618265	0.169074	0.000770143	AT3G63520	ATCCD1,ATNCED1,CCD1,NCED1	carotenoid cleavage dioxygenase 1
Prupe.2G264800	Pp02	27207884	27211874	-	Homografted vs Ungrafted	CHG	Hypo	Pp02	27213501	27213600	4.13138e-05	-16.1931	0.801804	0.335298	0.0171505	AT1G61670		Lung seven transmembrane receptor family protein
Prupe.3G071000	Pp03	5084644	5100908	-	Homografted vs Ungrafted	CHG	Hypo	Pp03	5101501	5101600	0.000270034	-29.0122	2.47626	0.443005	3.38174e-08	AT1G79950		RAD3-like DNA-binding helicase protein
Prupe.3G174400	Pp03	19150709	19153091	-	Homografted vs Ungrafted	CHG	Hyper	Pp03	19153401	19153500	5.85354e-07	33.3651	-1.88522	0.549766	0.000325247	NA
Prupe.3G187100	Pp03	20108172	20108943	-	Homografted vs Ungrafted	CHG	Hypo	Pp03	20109901	20110000	0.00276431	-21.887	0.653475	0.176048	0.000602563	AT4G15000		Ribosomal L27e protein family
Prupe.4G200200	Pp04	12432037	12435892	-	Homografted vs Ungrafted	CHG	Hyper	Pp04	12436601	12436700	0.000309455	37.3016	-1.30716	0.214515	3.73099e-09	AT5G48150	PAT1	GRAS family transcription factor
Prupe.5G109500	Pp05	11450360	11451417	-	Homografted vs Ungrafted	CHG	Hyper	Pp05	11453301	11453400	4.03485e-05	26.5323	-2.17433	0.340417	3.56071e-10	AT2G46150		Late embryogenesis abundant (LEA) hydroxyproline-rich glycoprotein family
Prupe.6G196100	Pp06	20383852	20385150	-	Homografted vs Ungrafted	CHG	Hypo	Pp06	20387001	20387100	0.0209934	-25.0439	1.95326	0.651868	0.00114558	AT1G26290
Prupe.8G005400	Pp08	419935	426896	+	Homografted vs Ungrafted	CHG	Hyper	Pp08	417901	418000	9.51684e-12	38.9474	-1.0182	0.22458	1.28735e-05	AT5G17680		disease resistance protein (TIR-NBS-LRR class), putative
Prupe.8G052300	Pp08	5742926	5754062	+	Homografted vs Ungrafted	CHG	Hypo	Pp08	5742801	5742900	4.08104e-05	-39.5349	0.457532	0.175953	0.0216323	AT1G34320		Protein of unknown function (DUF668)
Prupe.8G122000	Pp08	14773504	14774464	-	Homografted vs Ungrafted	CHG	Hypo	Pp08	14776301	14776400	3.21688e-05	-31.2853	1.96279	0.215781	7.64953e-19	AT3G48700	ATCXE13,CXE13	carboxyesterase 13
Prupe.8G249200	Pp08	21505825	21509044	+	Homografted vs Ungrafted	CHG	Hyper	Pp08	21504201	21504300	0.00598555	42.381	-1.49225	0.26716	5.14448e-08	AT5G35960		Protein kinase family protein
Prupe.1G133500	Pp01	10554572	10555586	-	Short graft vs Homografted	CHG	Hypo	Pp01	10557501	10557600	0.00752377	-25.8034	2.23859	0.558341	0.000329443	AT4G15910	ATDI21,DI21	drought-induced 21
Prupe.1G189900	Pp01	17553687	17560142	-	Short graft vs Homografted	CHG	Hyper	Pp01	17560101	17560200	2.24737e-05	42.2222	-0.497607	0.103073	3.46527e-05	AT2G43330	ATINT1,INT1	inositol transporter 1
Prupe.1G492500	Pp01	40945996	40950441	+	Short graft vs Homografted	CHG	Hyper	Pp01	40945001	40945100	2.55951e-05	33.0385	-0.966405	0.306182	0.00403125	AT1G15960	ATNRAMP6,NRAMP6	NRAMP metal ion transporter 6
Prupe.1G527100	Pp01	43152627	43155075	-	Short graft vs Homografted	CHG	Hypo	Pp01	43155701	43155800	0.0256353	-36.3679	0.407376	0.14347	0.0162706	AT4G24660	ATHB22,HB22,MEE68	homeobox protein 22
Prupe.5G072700	Pp05	8734621	8736923	+	Short graft vs Homografted	CHG	Hypo	Pp05	8734401	8734500	0.00128312	-25.6532	0.796007	0.19092	0.00025992	AT4G17260		Lactate/malate dehydrogenase family protein
Prupe.1G492500	Pp01	40945996	40950441	+	Long graft vs Short graft	CHG	Hypo	Pp01	40945001	40945100	8.95741e-05	-41.899	0.807845	0.32049	0.0312773	AT1G15960	ATNRAMP6,NRAMP6	NRAMP metal ion transporter 6
Prupe.1G543500	Pp01	44415525	44415863	-	Long graft vs Short graft	CHG	Hyper	Pp01	44416501	44416600	1.65571e-06	16.1438	-0.337925	0.114963	0.025474	AT5G17870	PSRP6	plastid-specific 50S ribosomal protein 6
Prupe.3G217200	Pp03	21930054	21930437	-	Long graft vs Short graft	CHG	Hyper	Pp03	21931001	21931100	0.0275071	16.6667	-0.818335	0.365782	0.0419517	AT5G54970
Prupe.6G345200	Pp06	29629665	29632935	-	Long graft vs Short graft	CHG	Hyper	Pp06	29632901	29633000	1.2188e-06	24.9413	-0.317388	0.125003	0.0488048	AT5G09510		Ribosomal protein S19 family protein
Prupe.1G016000	Pp01	1141249	1144182	-	Homografted vs Ungrafted	CHH	Hypo	Pp01	1144801	1144900	0.00415427	-16.1436	1.09175	0.176251	2.84754e-09	AT3G22550		Protein of unknown function (DUF581)
Prupe.1G084900	Pp01	6317463	6321243	-	Homografted vs Ungrafted	CHH	Hypo	Pp01	6323201	6323300	0.0129652	-17.3218	1.5148	0.228595	1.29751e-10	AT5G57390	AIL5,CHO1,EMK	AINTEGUMENTA-like 5
Prupe.1G153500	Pp01	12097153	12100741	-	Homografted vs Ungrafted	CHH	Hypo	Pp01	12101701	12101800	0.0140523	-23.8309	0.500178	0.162442	0.0058356	AT5G22000	RHF2A	RING-H2 group F2A
Prupe.1G198000	Pp01	18980572	18983305	-	Homografted vs Ungrafted	CHH	Hyper	Pp01	18984401	18984500	0.0060901	17.0816	-0.735534	0.142596	1.21471e-06	NA
Prupe.1G228200	Pp01	24135133	24137907	+	Homografted vs Ungrafted	CHH	Hypo	Pp01	24134501	24134600	2.0888e-07	-22.3292	0.694679	0.169513	0.00015095	AT1G67430		Ribosomal protein L22p/L17e family protein
Prupe.1G232800	Pp01	24753887	24757654	-	Homografted vs Ungrafted	CHH	Hypo	Pp01	24757601	24757700	0.0186872	-19.1632	2.26154	0.263524	5.56296e-17	AT1G67590		Remorin family protein
Prupe.1G264900	Pp01	27333337	27334434	+	Homografted vs Ungrafted	CHH	Hypo	Pp01	27332401	27332500	0.00171833	-17.9331	1.60358	0.277522	1.7083e-08	AT1G10370	ATGSTU17,ERD9,GST30,GST30B	Glutathione S-transferase family protein
Prupe.1G313600	Pp01	30363809	30364627	+	Homografted vs Ungrafted	CHH	Hypo	Pp01	30362601	30362700	1.63422e-11	-27.1502	1.32217	0.287996	7.0217e-06	AT1G68330
Prupe.1G363700	Pp01	33443907	33445345	-	Homografted vs Ungrafted	CHH	Hyper	Pp01	33446501	33446600	6.46859e-11	17.9567	-0.26352	0.10358	0.0324876	AT5G64920	CIP8	COP1-interacting protein 8
Prupe.1G407400	Pp01	35725855	35729598	-	Homografted vs Ungrafted	CHH	Hypo	Pp01	35729701	35729800	6.72978e-09	-23.6232	0.346337	0.146448	0.043918	AT5G26180		S-adenosyl-L-methionine-dependent methyltransferases superfamily protein
Prupe.1G513200	Pp01	42231732	42236156	-	Homografted vs Ungrafted	CHH	Hypo	Pp01	42237001	42237100	0.00411063	-20.7615	0.849018	0.278756	0.00316751	AT1G78060		Glycosyl hydrolase family protein
Prupe.1G528500	Pp01	43243832	43253468	+	Homografted vs Ungrafted	CHH	Hypo	Pp01	43242901	43243000	0.00862318	-18.8373	1.25544	0.248574	9.54027e-07	AT4G24610
Prupe.1G531800	Pp01	43481486	43485721	+	Homografted vs Ungrafted	CHH	Hypo	Pp01	43481301	43481400	0.0149967	-15.9152	0.963383	0.275128	0.00064593	AT4G24530		O-fucosyltransferase family protein
Prupe.1G539400	Pp01	44082166	44088711	-	Homografted vs Ungrafted	CHH	Hypo	Pp01	44090101	44090200	1.4128e-05	-16.7945	0.465916	0.189837	0.0294763	AT5G26780	SHM2	serine hydroxymethyltransferase 2
Prupe.1G543300	Pp01	44391412	44397248	+	Homografted vs Ungrafted	CHH	Hyper	Pp01	44390901	44391000	5.93064e-15	19.1649	-0.620603	0.187714	0.00230464	AT1G32230	ATP8,CEO,CEO1,RCD1	WWE protein-protein interaction domain protein family
Prupe.1G555300	Pp01	45332788	45335351	-	Homografted vs Ungrafted	CHH	Hypo	Pp01	45335701	45335800	0.00199719	-17.7274	0.225754	0.0826276	0.021904	AT1G72160		Sec14p-like phosphatidylinositol transfer family protein
Prupe.2G010600	Pp02	961854	963112	-	Homografted vs Ungrafted	CHH	Hypo	Pp02	963301	963400	0.000220861	-21.4268	0.48558	0.219775	0.0472417	AT3G12650
Prupe.2G073600	Pp02	11113877	11115007	-	Homografted vs Ungrafted	CHH	Hypo	Pp02	11115701	11115800	5.84589e-06	-16.2095	0.918622	0.56027	0.0488646	AT5G01420		Glutaredoxin family protein
Prupe.2G174900	Pp02	22083334	22084334	+	Homografted vs Ungrafted	CHH	Hypo	Pp02	22081501	22081600	0.0320147	-15.6396	1.45216	0.400435	0.00023725	AT2G22590		UDP-Glycosyltransferase superfamily protein
Prupe.2G194300	Pp02	23255590	23258508	-	Homografted vs Ungrafted	CHH	Hypo	Pp02	23258901	23259000	0.00432121	-17.585	1.55086	0.331106	3.87073e-06	AT1G16860		Ubiquitin-specific protease family C19-related protein
Prupe.2G206100	Pp02	24051143	24057740	+	Homografted vs Ungrafted	CHH	Hypo	Pp02	24049801	24049900	0.00163129	-22.4199	0.673978	0.243303	0.00930827	AT5G04310		Pectin lyase-like superfamily protein
Prupe.2G263200	Pp02	27133823	27139869	+	Homografted vs Ungrafted	CHH	Hypo	Pp02	27132601	27132700	0.0178207	-16.2409	1.32409	0.181139	1.63253e-12	AT2G40540	ATKT2,ATKUP2,KT2,KUP2,SHY3,TRK2	potassium transporter 2
Prupe.3G027500	Pp03	2046805	2054964	+	Homografted vs Ungrafted	CHH	Hypo	Pp03	2046201	2046300	0.0147824	-19.9713	0.738232	0.197427	0.000453387	AT3G13000		Protein of unknown function, DUF547
Prupe.3G049600	Pp03	3489181	3493905	-	Homografted vs Ungrafted	CHH	Hypo	Pp03	3495501	3495600	2.23351e-11	-28.9116	4.04665	0.273832	1.18625e-47	AT1G72970	EDA17,HTH	Glucose-methanol-choline (GMC) oxidoreductase family protein
Prupe.3G072300	Pp03	5190815	5203795	+	Homografted vs Ungrafted	CHH	Hypo	Pp03	5190401	5190500	3.13134e-06	-17.374	0.413069	0.139736	0.00960614	AT1G52360		Coatomer, beta\' subunit
Prupe.3G194500	Pp03	20605421	20610187	+	Homografted vs Ungrafted	CHH	Hypo	Pp03	20604301	20604400	1.34377e-07	-21.1619	0.732245	0.129766	1.11358e-07	AT3G07650	COL9	CONSTANS-like 9
Prupe.3G280000	Pp03	25591797	25594164	-	Homografted vs Ungrafted	CHH	Hypo	Pp03	25595201	25595300	8.96478e-09	-32.1133	0.581136	0.18158	0.00345528	AT1G24090		RNase H family protein
Prupe.4G055800	Pp04	2677594	2679479	-	Homografted vs Ungrafted	CHH	Hypo	Pp04	2680501	2680600	0.0253895	-15.6765	0.760277	0.224518	0.00137885	AT5G45950		GDSL-like Lipase/Acylhydrolase superfamily protein
Prupe.4G059200	Pp04	2825394	2829235	+	Homografted vs Ungrafted	CHH	Hypo	Pp04	2823501	2823600	0.00109844	-22.9923	2.34916	0.199416	1.09325e-30	AT4G18570		Tetratricopeptide repeat (TPR)-like superfamily protein
Prupe.4G088000	Pp04	4316520	4319726	-	Homografted vs Ungrafted	CHH	Hypo	Pp04	4320201	4320300	0.000130896	-18.7367	1.26645	0.187551	7.65397e-11	AT2G34650	ABR,PID	Protein kinase superfamily protein
Prupe.4G148000	Pp04	8453680	8459115	-	Homografted vs Ungrafted	CHH	Hypo	Pp04	8459801	8459900	0.0158492	-19.1034	0.455756	0.168944	0.0170871	AT3G14410		Nucleotide/sugar transporter family protein
Prupe.4G197100	Pp04	12064850	12067586	+	Homografted vs Ungrafted	CHH	Hypo	Pp04	12065001	12065100	3.20781e-08	-20.7308	0.678088	0.126299	5.15577e-07	AT1G11430		plastid developmental protein DAG, putative
Prupe.5G011500	Pp05	1211509	1214118	-	Homografted vs Ungrafted	CHH	Hypo	Pp05	1215501	1215600	6.05706e-06	-21.3003	2.6274	0.272224	4.00998e-21	AT2G45250		Integral membrane protein hemolysin-III homolog
Prupe.5G011500	Pp05	1211509	1214118	-	Homografted vs Ungrafted	CHH	Hypo	Pp05	1215401	1215500	0.0086203	-15.5942	2.6274	0.272224	4.00998e-21	AT2G45250		Integral membrane protein hemolysin-III homolog
Prupe.5G093100	Pp05	10325598	10327815	-	Homografted vs Ungrafted	CHH	Hypo	Pp05	10329101	10329200	7.61117e-05	-18.3333	0.620543	0.268376	0.0292252	AT2G45760	BAL,BAP2	BON association protein 2
Prupe.5G104800	Pp05	11149456	11154584	+	Homografted vs Ungrafted	CHH	Hypo	Pp05	11149101	11149200	0.0139335	-19.819	0.865927	0.475576	0.0424948	AT4G13650		Pentatricopeptide repeat (PPR) superfamily protein
Prupe.5G117700	Pp05	11904615	11909908	+	Homografted vs Ungrafted	CHH	Hypo	Pp05	11904301	11904400	0.00070356	-15.2667	1.6144	0.234715	2.46082e-11	AT5G41880	POLA3,POLA4	DNA primases;DNA primases
Prupe.5G128000	Pp05	12469576	12471496	-	Homografted vs Ungrafted	CHH	Hypo	Pp05	12471801	12471900	0.00390633	-18.1726	0.398564	0.156696	0.0277309	AT4G27745		Yippee family putative zinc-binding protein
Prupe.5G183500	Pp05	15269159	15272490	-	Homografted vs Ungrafted	CHH	Hypo	Pp05	15273001	15273100	3.1837e-05	-19.5625	4.52467	0.892444	8.87436e-07	AT1G18960		myb-like HTH transcriptional regulator family protein
Prupe.5G218600	Pp05	17095435	17097405	+	Homografted vs Ungrafted	CHH	Hyper	Pp05	17095001	17095100	0.000185735	17.4482	-0.913694	0.18491	2.51629e-06	AT1G68660		Ribosomal protein L12/ ATP-dependent Clp protease adaptor protein ClpS family protein
Prupe.6G003700	Pp06	402075	407321	-	Homografted vs Ungrafted	CHH	Hypo	Pp06	407501	407600	0.0299875	-22.3639	0.575009	0.249272	0.0326984	AT5G23300	PYRD	pyrimidine d
Prupe.6G063100	Pp06	4357446	4360057	+	Homografted vs Ungrafted	CHH	Hypo	Pp06	4355701	4355800	0.020642	-18.6617	0.858877	0.188309	1.55628e-05	AT5G58960	GIL1	Plant protein of unknown function (DUF641)
Prupe.6G076100	Pp06	5227036	5230259	+	Homografted vs Ungrafted	CHH	Hypo	Pp06	5225201	5225300	3.82066e-06	-21.6774	0.781608	0.311324	0.0137609	AT2G28940		Protein kinase superfamily protein
Prupe.6G219000	Pp06	22526195	22529294	-	Homografted vs Ungrafted	CHH	Hypo	Pp06	22530501	22530600	0.00259544	-32.4636	0.665171	0.188423	0.00105528	AT2G22900		Galactosyl transferase GMA12/MNN10 family protein
Prupe.6G255800	Pp06	24863858	24868391	-	Homografted vs Ungrafted	CHH	Hypo	Pp06	24869001	24869100	3.68589e-06	-30.8199	2.63779	0.172346	8.57913e-51	AT2G37630	AS1,ATMYB91,ATPHAN,MYB91	myb-like HTH transcriptional regulator family protein
Prupe.6G268300	Pp06	25583348	25585425	-	Homografted vs Ungrafted	CHH	Hypo	Pp06	25585801	25585900	0.000202013	-23.5445	1.15547	0.146858	2.78596e-14	AT5G23860	TUB8	tubulin beta 8
Prupe.6G345200	Pp06	29629665	29632935	-	Homografted vs Ungrafted	CHH	Hypo	Pp06	29633001	29633100	3.16931e-05	-22.1932	0.660527	0.117306	1.31547e-07	AT5G09510		Ribosomal protein S19 family protein
Prupe.6G347400	Pp06	29730086	29732825	+	Homografted vs Ungrafted	CHH	Hypo	Pp06	29729901	29730000	0.000156906	-28.4017	0.755611	0.16652	2.11989e-05	AT2G14045
Prupe.6G350800	Pp06	29905083	29907255	+	Homografted vs Ungrafted	CHH	Hypo	Pp06	29904501	29904600	0.00374602	-19.6422	1.01025	0.23277	2.9866e-05	AT1G04030
Prupe.7G016100	Pp07	2301461	2304534	-	Homografted vs Ungrafted	CHH	Hypo	Pp07	2304901	2305000	0.000609889	-19.7759	3.72729	0.337097	3.40403e-27	AT3G03680		C2 calcium/lipid-binding plant phosphoribosyltransferase family protein
Prupe.7G063500	Pp07	10222159	10233519	-	Homografted vs Ungrafted	CHH	Hypo	Pp07	10234801	10234900	5.99203e-06	-18.0928	0.656343	0.240461	0.0106706	AT2G41830		Uncharacterized protein
Prupe.7G077300	Pp07	11370172	11373189	-	Homografted vs Ungrafted	CHH	Hypo	Pp07	11373801	11373900	0.00717299	-16.5875	0.473278	0.198473	0.034359	AT3G12110	ACT11	actin-11
Prupe.7G177900	Pp07	17570612	17571571	+	Homografted vs Ungrafted	CHH	Hypo	Pp07	17570301	17570400	7.56688e-06	-18.5729	1.16132	0.19079	4.78847e-09	AT5G56670		Ribosomal protein S30 family protein
Prupe.7G206300	Pp07	19026925	19028157	+	Homografted vs Ungrafted	CHH	Hypo	Pp07	19026701	19026800	7.72683e-05	-15.3499	0.451712	0.187841	0.034175	AT2G19460		Protein of unknown function (DUF3511)
Prupe.7G217200	Pp07	19604024	19605688	+	Homografted vs Ungrafted	CHH	Hypo	Pp07	19603501	19603600	0.000145856	-21.6317	2.01718	0.385837	2.3879e-07	AT4G29240		Leucine-rich repeat (LRR) family protein
Prupe.8G108400	Pp08	13882361	13889847	+	Homografted vs Ungrafted	CHH	Hypo	Pp08	13882201	13882300	0.00627103	-25.026	1.41569	0.177299	1.07145e-14	AT1G49430	LACS2,LRD2	long-chain acyl-CoA synthetase 2
Prupe.8G122300	Pp08	14803249	14805542	+	Homografted vs Ungrafted	CHH	Hypo	Pp08	14801201	14801300	0.00456023	-15.5132	1.35909	0.227326	6.93665e-09	AT1G49620	ICK5,ICN6,KRP7	Cyclin-dependent kinase inhibitor family protein
Prupe.8G128300	Pp08	15202068	15202878	-	Homografted vs Ungrafted	CHH	Hypo	Pp08	15203201	15203300	9.51065e-06	-21.2503	0.691075	0.147122	1.21363e-05	AT5G18380		Ribosomal protein S5 domain 2-like superfamily protein
Prupe.8G146700	Pp08	16205359	16207834	+	Homografted vs Ungrafted	CHH	Hypo	Pp08	16204901	16205000	0.0104293	-23.5203	1.86975	0.232641	4.77119e-15	AT1G70210	ATCYCD1;1,CYCD1;1	CYCLIN D1;1
Prupe.8G159200	Pp08	16846156	16850002	-	Homografted vs Ungrafted	CHH	Hypo	Pp08	16850401	16850500	0.0265055	-15.9448	0.28459	0.0995132	0.0142746	AT4G10400		F-box/RNI-like/FBD-like domains-containing protein
Prupe.8G159200	Pp08	16846156	16850002	-	Homografted vs Ungrafted	CHH	Hypo	Pp08	16850601	16850700	0.00565912	-17.7602	0.28459	0.0995132	0.0142746	AT4G10400		F-box/RNI-like/FBD-like domains-containing protein
Prupe.1G037500	Pp01	2599648	2604398	-	Short graft vs Homografted	CHH	Hypo	Pp01	2604601	2604700	0.0069718	-19.9388	0.43363	0.19191	0.0391218	AT5G43430	ETFBETA	electron transfer flavoprotein beta
Prupe.1G189900	Pp01	17553687	17560142	-	Short graft vs Homografted	CHH	Hyper	Pp01	17560101	17560200	5.24758e-05	26.1186	-0.497607	0.103073	3.46527e-05	AT2G43330	ATINT1,INT1	inositol transporter 1
Prupe.1G404900	Pp01	35616786	35623886	-	Short graft vs Homografted	CHH	Hypo	Pp01	35624501	35624600	0.000128187	-26.0549	2.03711	0.199191	4.90056e-22	AT3G14690	CYP72A15	cytochrome P450, family 72, subfamily A, polypeptide 15
Prupe.3G019100	Pp03	1367015	1368531	-	Short graft vs Homografted	CHH	Hypo	Pp03	1368801	1368900	0.0098308	-15.0081	1.02464	0.572179	0.0370864	AT5G10695
Prupe.3G082100	Pp03	6078878	6080751	-	Short graft vs Homografted	CHH	Hypo	Pp03	6081601	6081700	8.05035e-08	-24.2462	2.15373	0.437268	1.07786e-05	AT1G80160		Lactoylglutathione lyase / glyoxalase I family protein
Prupe.3G137400	Pp03	14500977	14502217	-	Short graft vs Homografted	CHH	Hyper	Pp03	14503801	14503900	0.000695392	23.391	-0.448951	0.182886	0.0294969	AT4G28290
Prupe.3G144100	Pp03	15634967	15636052	+	Short graft vs Homografted	CHH	Hypo	Pp03	15634401	15634500	9.26933e-05	-17.7467	4.79827	1.44262	0.00174145	AT1G20030		Pathogenesis-related thaumatin superfamily protein
Prupe.3G204900	Pp03	21270058	21271345	-	Short graft vs Homografted	CHH	Hypo	Pp03	21272701	21272800	0.0137951	-17.372	1.34392	0.309809	0.000114542	NA
Prupe.3G210100	Pp03	21562800	21566403	+	Short graft vs Homografted	CHH	Hypo	Pp03	21561001	21561100	0.00320587	-22.344	0.676173	0.344385	0.0383484	AT2G05810		ARM repeat superfamily protein
Prupe.3G250000	Pp03	23991115	23994878	-	Short graft vs Homografted	CHH	Hyper	Pp03	23996101	23996200	1.20686e-05	25.3094	-0.785652	0.169451	4.90965e-05	AT5G38970	ATBR6OX,BR6OX,BR6OX1,CYP85A1	brassinosteroid-6-oxidase 1
Prupe.5G072700	Pp05	8734621	8736923	+	Short graft vs Homografted	CHH	Hypo	Pp05	8734401	8734500	0.0132133	-15.2038	0.796007	0.19092	0.00025992	AT4G17260		Lactate/malate dehydrogenase family protein
Prupe.5G134700	Pp05	12823116	12824906	-	Short graft vs Homografted	CHH	Hypo	Pp05	12825401	12825500	0.00599367	-24.79	2.94769	2.4139	0.0421841	AT4G10490		2-oxoglutarate (2OG) and Fe(II)-dependent oxygenase superfamily protein
Prupe.7G177800	Pp07	17564902	17568121	-	Short graft vs Homografted	CHH	Hyper	Pp07	17569601	17569700	0.00042409	21.006	-0.573556	0.244143	0.025204	AT1G47670		Transmembrane amino acid transporter family protein
Prupe.7G183200	Pp07	17796775	17802600	+	Short graft vs Homografted	CHH	Hyper	Pp07	17796101	17796200	0.0203467	15.6781	-0.428337	0.198223	0.0451989	AT2G17550
Prupe.8G018100	Pp08	1671994	1675119	-	Short graft vs Homografted	CHH	Hypo	Pp08	1675401	1675500	6.35496e-07	-20.4482	0.580517	0.243942	0.0240319	AT1G77120	ADH,ADH1,ATADH,ATADH1	alcohol dehydrogenase 1
Prupe.8G165500	Pp08	17196454	17199558	-	Short graft vs Homografted	CHH	Hypo	Pp08	17200501	17200600	2.51276e-08	-26.7107	0.481163	0.236407	0.0470736	AT2G16780	MSI02,MSI2,NFC02,NFC2	Transducin family protein / WD-40 repeat family protein
Prupe.1G189900	Pp01	17553687	17560142	-	Long graft vs Short graft	CHH	Hyper	Pp01	17560501	17560600	1.07268e-05	21.7434	-0.313199	0.102416	0.0158806	AT2G43330	ATINT1,INT1	inositol transporter 1
Prupe.1G529200	Pp01	43291617	43293602	-	Long graft vs Short graft	CHH	Hyper	Pp01	43293701	43293800	2.85045e-06	22.9992	-1.12243	0.258562	0.00011144	AT2G22500	ATPUMP5,DIC1,UCP5	uncoupling protein 5
Prupe.2G247400	Pp02	26358783	26362552	+	Long graft vs Short graft	CHH	Hyper	Pp02	26358401	26358500	0.00504738	19.5641	-0.859712	0.21078	0.000304035	AT3G55830	EPC1	Nucleotide-diphospho-sugar transferases superfamily protein
Prupe.1G243800	Pp01	25745710	25746772	-	Long graft vs Short graft	CHH	Hyper	Pp01	25746701	25746800	0.000567096	21.7116	-0.399487	0.139757	0.0259376	AT1G70600		Ribosomal protein L18e/L15 superfamily protein
Prupe.1G324400	Pp01	30954278	30956181	+	Long graft vs Short graft	CHH	Hyper	Pp01	30953801	30953900	0.015394	15.7909	-0.478151	0.162113	0.0185846	AT1G70990		proline-rich family protein
Prupe.1G393000	Pp01	34983112	34985123	+	Long graft vs Short graft	CHH	Hyper	Pp01	34981301	34981400	0.0304767	19.243	-0.981274	0.31044	0.00804751	AT1G80840	ATWRKY40,WRKY40	WRKY DNA-binding protein 40
Prupe.1G425100	Pp01	36608157	36608784	-	Long graft vs Short graft	CHH	Hyper	Pp01	36609801	36609900	2.05065e-09	35.2775	-0.865349	0.146518	3.68297e-07	AT2G23090		Uncharacterised protein family SERF
Prupe.3G210100	Pp03	21562800	21566403	+	Long graft vs Short graft	CHH	Hyper	Pp03	21561001	21561100	0.0029837	23.9881	-0.883065	0.331796	0.0241834	AT2G05810		ARM repeat superfamily protein
Prupe.4G147500	Pp04	8432565	8434444	+	Long graft vs Short graft	CHH	Hyper	Pp04	8432301	8432400	0.00236668	15.333	-0.552989	0.17906	0.0127385	NA
Prupe.5G134000	Pp05	12798606	12799148	+	Long graft vs Short graft	CHH	Hyper	Pp05	12798201	12798300	0.000224303	26.2001	-0.527152	0.202754	0.0317143	AT2G28740	HIS4	histone H4
Prupe.6G151200	Pp06	13074689	13076679	-	Long graft vs Short graft	CHH	Hyper	Pp06	13077701	13077800	0.00938393	17.1217	-0.82529	0.339172	0.0343684	AT2G48020		Major facilitator superfamily protein
Prupe.6G345200	Pp06	29629665	29632935	-	Long graft vs Short graft	CHH	Hyper	Pp06	29633001	29633100	2.31479e-06	22.1646	-0.317388	0.125003	0.0488048	AT5G09510		Ribosomal protein S19 family protein
Prupe.6G345200	Pp06	29629665	29632935	-	Long graft vs Short graft	CHH	Hyper	Pp06	29632901	29633000	0.000504896	20.3282	-0.317388	0.125003	0.0488048	AT5G09510		Ribosomal protein S19 family protein
